# Supplementary material for: Single-cell multi-omics analysis of human testicular germ cell tumor reveals its molecular features and microenvironment
Source: Nat Commun. 2023 Dec 20;14:8462. doi: 10.1038/s41467-023-44305-9 (PMC10733385; doi:10.1038/s41467-023-44305-9)
Supplement: Supplementary file 4 — Supplementray Data [file 41467_2023_44305_MOESM4_ESM.xlsx]

## Sheet: Supplementary Data 1
Supplementary data 1. Clinical characteristics of seminoma patients.
	ID	Gender	Treatment status	Age	Tissue Size	Source
sample1	TGCTX1	male	Naïve	20~30	NA	In house
sample2	TGCTX2	male	Naïve	30~40	NA	In house
sample3	TGCTX3	male	Naïve	60~70	NA	In house
sample4	TGCTX4	male	Naïve	30~40	NA	In house
sample5	Sample#1	male	Naïve	30~40	8*7*5.5cm	In house
sample6	Sample#2	male	Naïve	50~60	NA	In house
sample7	Sample#3	male	Naïve	30~40	NA	In house
sample8	Control	male	Naïve	30~40	NA	In house
sample9	Tumor	male	Naïve	30~40	6*5*3cm	In house

## Sheet: Supplementary Data 2
Supplementary data 2. Gene signatures related to Degradation of the extracellular matrix, macrophage M1 and M2.
M1 genes	M2 genes	Degradation of the extracellular matrix
IL12	ARG1	ADAMTS1
IL23	ARG2	ANGPT2
IL12	IL10	ARNT
TNF	CD32	CA9
IL6	CD163	CREBBP
CD86	CD23	CCL2
IL1B	CD200R1	CDH5
MARCO	PDCD1LG2	PTGS2
NOS2	CD274	DLL4
IL12	MARCO	TYMP
CD64	CSF1R	EFNB1
CD80	CD206	EFNB2
CXCR10	IL1RN	EFNB3
IL23	IL1R2	EGLN1
CXCL9	IL4R	ENG
CXCL10	CCL4	NOS3
CXCL11	CCL13	EPHA2
CD86	CCL20	EPHB1
IL1A	CCL17	EPHB2
IL1B	CCL18	ETS1
IL6	CCL22	F2RL1
TNF	CCL24	F3
CCL5	LYVE1	FGF1
IRF5	VEGFA	FGF2
IRF1	VEGFB	FGFR1
CD40	VEGFC	FGFR2
IDO1	VEGFD	FGFR3
KYNU	EGF	FGFR4
CCR7	CTSA	GREM1
	CTSB	HGF
	CSTC	HIF1A
	CTSD	HIF1AN
	TGFB1	HMOX1
	TGFB2	ITGA5
	TGFB3	ITGA6
	MMP14	ITGAV
	MMP19	ITGB1
	MMP9	ITGB3
	CLEC7A	ITGB5
	WNT7B	JAG1
	FASL	SERPINB5
	TNFSF12	MMP13
	TNFSF8	MMP2
	CD276	MMP3
	VTCN1	MMP7
	MSR1	MMP9
	FN1	NDRG1
	IRF4	NDRG2
		NDRG3
		NDRG4
		NEO1
		NOTCH1
		NOTCH2
		NOTCH3
		NOTCH4
		NRP2
		EP300
		PDGFRA
		PDGFRB
		PDPN
		PECAM1
		PLN
		PROX1
		PTPN14
		RECK
		REN
		MST1R
		SPRY1
		TDGF1
		TFCP2
		TGFA
		TGFB1
		TGFB2
		TGFB3
		TGFBR1
		TGFBR3
		THBS1
		TEK
		TIMP1
		TIMP2
		TIMP3
		TNC
		UNC5B
		VEGFB
		VEGFC
		FLT1
		KDR
		FLT4
		VWF

## Sheet: Supplementary Data 3
Supplementary Data 3. Cell distribution of each PC in Figure 2c.
	PC_1	PC_2	PC_3	PC_4	PC_5	PC_6	PC_7	PC_8	PC_9	PC_10	PC_11	PC_12	PC_13	PC_14	PC_15	PC_16	PC_17	PC_18	PC_19	PC_20	PC_21	PC_22	PC_23	PC_24	PC_25	PC_26	PC_27	PC_28	PC_29	PC_30	PC_31	PC_32	PC_33	PC_34	PC_35	PC_36	PC_37	PC_38	PC_39	PC_40	PC_41	PC_42	PC_43	PC_44	PC_45	PC_46	PC_47	PC_48	PC_49
germ_W5_to_adult_W6-AAAGCAAGTATCAGTC	-17.041	14.0391	4.64328	0.70167	0.884655	1.97469	-2.97144	-1.77804	-3.04206	0.601319	-0.174674	-1.79382	0.183729	1.66642	-0.569248	1.5407	-0.201457	-0.823844	-0.355767	-0.103814	0.409171	-2.08995	0.682265	-0.488642	-1.31867	-1.22843	0.0763716	0.27198	1.15857	-0.854482	-0.306017	0.149828	-0.296053	-1.61434	1.49305	0.78002	0.770009	-0.922624	1.32296	-1.82407	0.0236641	0.101898	-0.845441	1.33814	0.262844	-0.300016	0.0371666	-0.122508	-1.16995
germ_W5_to_adult_W6-ACCCACTCACGCATCG	-18.3476	19.7275	5.05163	-2.81118	1.13321	-5.99034	2.64853	-5.20169	-9.19952	-2.55634	1.51111	-3.04664	1.66737	0.418403	2.25414	1.52399	-1.55558	-1.29551	-3.28789	-0.282575	6.16924	-2.07546	0.95495	3.42142	1.63759	-0.386961	2.10283	2.2322	4.34169	1.128	-1.12259	1.95406	-2.48131	0.546555	-2.55669	1.82077	-2.36592	-4.06975	-0.210333	0.477959	-1.08065	-0.742607	0.753946	2.1942	2.4597	-1.09947	-2.27001	-0.0305073	-1.62981
germ_W5_to_adult_W6-ACGAGGAAGTCCTCCT	-17.9405	14.8292	3.88662	0.370593	1.13821	1.78417	-5.07207	-1.06034	-3.46911	2.13792	-0.0798926	-0.992587	0.118919	0.637521	0.960987	0.957078	-0.500837	-0.425336	-0.553266	-0.0702301	0.376743	0.271814	-0.350411	-0.116866	1.33434	-0.822332	-0.204838	0.888362	1.01732	1.41301	-1.37842	0.219926	-0.042434	-0.414129	-0.909526	-0.374721	-0.302475	-1.23886	0.048574	-0.412538	-0.128672	-0.515339	0.381654	0.355919	1.27349	0.196795	-0.292122	1.4353	-1.29958
germ_W5_to_adult_W6-ACGATGTCAGCCAGAA	-16.546	14.2697	4.17684	0.866736	1.16522	3.75367	-3.60577	-0.743242	-3.97012	1.50682	-0.037847	0.14578	1.61409	0.154192	-0.00815951	0.774287	0.391916	-0.629536	-0.633022	-0.654862	0.501251	-0.57214	1.45442	-0.246933	0.608985	0.357039	0.863812	0.0218224	-0.717744	0.233123	-1.50903	0.28472	-1.0053	-0.419483	-1.28084	1.91286	-0.0354082	-0.311508	-1.37601	-0.892917	0.251421	-0.7695	0.81106	0.119538	0.464717	-0.113792	-0.564546	-0.136535	0.586681
germ_W5_to_adult_W6-ACGATGTGTGAAGGCT	-16.5028	13.7389	4.95439	-0.324792	1.11305	5.40109	-1.77609	1.87487	-4.59137	1.07884	-0.832579	-0.0548321	-0.749462	0.186437	3.17556	-0.444312	-0.0690323	-0.864665	0.453504	0.264702	0.519069	1.27476	-2.04375	-0.472518	-0.126455	-0.154871	-1.11552	-1.23828	0.918099	0.103817	-2.95943	-0.278932	-1.0455	2.6688	-1.09126	1.19188	0.354174	-0.784162	0.776873	0.900298	0.451888	0.411798	-0.366978	0.492699	1.44384	1.06107	0.478483	0.00317097	-1.1631
germ_W5_to_adult_W6-AGAATAGCATCGGAAG	-18.3882	17.2427	5.05511	-1.14639	1.17053	-3.60432	3.41307	-4.06439	-9.90357	-3.67106	2.673	-0.468589	1.52879	-1.15422	1.91526	0.551175	-0.424907	-1.22296	-0.859268	-0.699402	3.45505	-1.85841	2.13691	1.81276	0.117802	-0.664575	0.0793353	0.717319	1.53552	1.43873	-4.18355	0.00218407	-3.36687	0.564846	-2.03224	1.05084	-1.03862	-1.54103	1.66502	1.03944	-1.4351	-1.41577	0.701642	-0.976383	1.67486	1.09174	0.171825	0.52957	-1.17446
germ_W5_to_adult_W6-AGCAGCCTCCCAAGAT	-14.3137	9.08077	3.79989	1.4305	0.98442	4.65085	-0.762545	0.684275	-0.885467	-1.32405	0.400808	1.198	-0.538944	0.194361	2.07656	-0.698855	0.442206	-1.41449	-1.15603	-0.353258	0.153766	0.558448	-0.589435	-0.795294	0.117819	0.47118	0.515588	-0.255023	-0.0980479	0.146512	-1.22312	0.132741	-0.414247	-0.197165	-0.472217	0.0959031	-0.230649	0.409016	0.211761	-0.031992	0.106162	-0.842765	1.22049	0.787094	1.0447	-0.0903732	0.287599	0.735355	-0.0858312
germ_W5_to_adult_W6-AGCATACGTACCGTTA	-18.5478	14.577	5.09889	-0.176873	1.76719	4.32918	-4.46525	-0.647578	-6.57464	1.18287	-0.436371	0.272533	0.747544	-0.0106275	2.42042	0.761598	0.161876	-0.664153	-0.0554749	0.664717	-0.417183	0.91685	0.952494	-0.234775	0.928988	-1.88787	-1.86527	-0.354898	1.55656	0.444744	-1.78328	-0.690808	-2.01009	-0.726398	-1.50042	0.276912	-1.42505	-0.764349	-1.26307	-1.34613	-0.786042	-0.551778	0.52196	1.36302	0.505772	0.894076	-1.31129	-0.228935	-0.233452
germ_W5_to_adult_W6-AGTCTTTTCATGTAGC	-17.1307	14.25	4.19941	1.36062	0.831733	1.04086	-4.34518	-1.57554	-2.46971	0.338979	-0.317354	0.32907	-0.185001	1.80301	-1.2026	1.66467	-0.118877	-0.549475	-0.573413	0.249298	-0.0233633	0.451822	1.02307	-0.608714	-0.106888	0.203399	0.67434	-0.0500503	-0.0710678	-0.509054	-1.1972	1.74251	-0.255503	-0.395174	-0.211443	1.30566	1.25416	-0.934018	0.843605	-0.0588091	0.0721084	-1.00111	0.369305	1.64749	1.35344	-0.322638	0.600902	-0.286457	-1.63006
germ_W5_to_adult_W6-CACAGGCGTAGGGTAC	-17.7077	15.6606	4.40373	0.427618	1.56253	2.03188	-5.13297	-1.2672	-5.70705	1.9028	-1.30371	0.388185	0.37662	2.05747	-0.30082	1.60331	0.0115213	0.366265	-0.868023	0.318666	0.449102	1.69099	1.65759	0.153192	1.13247	1.59514	-1.64675	0.790104	0.846521	1.57386	-0.397157	0.794499	-0.446902	1.91578	-2.70032	1.90828	0.759497	-1.66509	-1.27156	0.770091	0.448382	-0.708456	-0.42797	0.709461	2.27433	0.267682	0.0613961	0.363584	0.201136
germ_W5_to_adult_W6-CATATGGGTTTAGGAA	-18.8588	16.5518	5.27267	0.0869612	-0.350753	-0.398757	-4.88875	-1.00189	-3.94393	1.22215	0.252133	-2.35248	0.940235	0.578616	-0.417782	1.8987	-0.503382	-1.23078	-1.33064	0.213791	1.49665	-0.354088	0.910271	-0.106968	-0.691128	-0.762011	-0.776054	-2.39978	1.45065	-0.388115	-2.1856	1.87771	-0.972111	0.333963	-0.757243	3.01088	-0.371897	-1.20958	1.70909	0.460972	0.999664	-0.960031	0.657168	0.610268	2.41591	-0.496419	-0.340593	0.0404403	0.0497985
germ_W5_to_adult_W6-CATCAAGGTGACGGTA	-16.4613	13.3683	3.51162	0.388355	0.784637	2.13546	-3.3239	-1.72576	-2.60643	0.524018	-0.457865	-0.432497	-0.0415385	1.44123	0.908354	0.988966	-0.266084	-1.14501	-0.158386	-0.0623833	0.741252	-0.323842	0.437759	0.97283	1.09886	0.288464	0.216022	0.54702	1.23491	1.63647	-1.40596	0.311919	-0.467198	0.345502	-2.03251	0.518877	0.138544	-1.2217	-0.762019	0.192805	0.582004	-0.348675	0.738208	1.02705	1.45253	-0.306088	0.0981988	0.696795	-0.808371
germ_W5_to_adult_W6-CCCAGTTTCATCGATG	-17.3159	14.1775	3.63712	0.383862	1.80331	2.61111	-5.17593	-0.519513	-3.13748	1.99708	-0.577808	-0.823613	-0.320711	1.43309	1.07731	0.906368	-0.354923	-0.137901	0.780695	0.838194	-0.67538	1.31893	0.58821	0.62924	1.20216	0.145763	-0.592201	0.795961	1.68306	0.554577	-2.43923	0.0909291	-1.28847	0.057914	-1.36417	-0.0877531	-0.116693	-1.1221	-0.902706	-0.557581	0.218356	-0.288818	-1.76378	2.70222	1.83123	1.00334	-0.759189	0.451993	-0.874628
germ_W5_to_adult_W6-CCGGGATTCTCTGCTG	-17.8542	15.5286	4.85551	0.262779	1.46475	1.83869	-4.77552	-0.740858	-5.10118	1.60913	-0.164486	-0.0412164	1.27413	1.08054	0.263362	1.87002	0.317164	0.497476	-0.303239	1.02202	0.580827	2.5031	1.56856	-0.795062	0.71263	0.177936	-0.935019	-0.539545	0.746507	0.839272	-0.983183	1.25002	-1.62863	0.40541	-0.555328	0.0812887	0.479921	-0.582689	-0.165179	-0.0901955	0.221019	-1.08245	-0.657054	1.0379	1.4759	-0.177995	0.123692	-0.824768	-0.191799
germ_W5_to_adult_W6-CGATTGAGTTTGACTG	-17.0576	14.0084	3.37607	0.789756	0.9035	1.27677	-5.0404	-2.04158	-2.32448	1.22113	-0.050366	-1.85406	0.0129936	1.59001	-0.752928	1.20025	0.131432	-0.734514	-0.0355764	-0.0433205	-0.769211	-0.922052	0.564507	-0.0412619	0.864118	-0.938984	-0.548839	-0.595776	0.542468	0.230507	-0.403063	0.330054	-1.02224	-1.15476	-0.985385	-0.349751	-0.759053	-0.744469	0.185368	-1.84848	-1.49931	-0.272649	1.76828	0.534805	-0.204817	-1.57455	-1.02257	1.02175	-1.71343
germ_W5_to_adult_W6-CGGTTAAAGTCACGCC	-19.5487	18.6368	5.2946	-0.648355	1.73184	0.532983	-4.27824	-0.704544	-4.33357	3.96236	-1.28336	-2.98924	1.72704	1.60702	-0.580029	2.33353	-1.3807	-0.742366	-0.289795	0.617104	1.11931	-0.837149	1.65233	0.521597	0.488702	0.231855	-0.374736	-0.544962	1.79042	0.747308	-0.791804	0.175723	-1.51008	1.92065	-2.5186	1.42788	-0.513858	-1.01227	-0.996617	0.612749	1.0343	-0.629482	0.838287	0.967364	2.41047	-0.00313849	-0.564556	2.54852	-1.91448
germ_W5_to_adult_W6-CGTGTAAAGCGCTCCA	-13.797	16.5645	4.06723	-4.21975	-0.902359	-19.1295	17.3266	-8.67612	-11.7227	-12.2296	5.2805	-4.98273	4.24875	0.754122	3.87644	1.97883	-2.70325	-4.91958	-7.94267	-1.84337	16.9899	-9.20019	2.59318	4.31763	2.31401	1.20257	4.6241	1.97015	2.99161	1.55731	-2.42262	0.591116	-1.75038	0.708598	-0.897681	-0.466912	-4.08599	-4.42204	1.89573	-1.87175	-0.594065	0.113373	1.79326	2.50773	2.52693	-0.765913	-5.84979	1.27671	-3.79859
germ_W5_to_adult_W6-CTACATTCATTGAGCT	-16.8664	16.3357	6.11067	-1.59441	1.835	1.41264	2.04635	0.0589053	-5.2321	-0.667727	0.449891	-1.68403	1.30483	1.78553	3.17525	1.79312	-0.433105	-1.34538	-2.50066	-0.269752	4.02163	-3.44559	1.14981	-2.44726	-1.80885	0.457277	1.22986	-1.30652	1.01958	1.08075	-1.45329	0.635353	-0.433532	0.983591	-1.76479	-0.271886	-0.816753	-2.07481	1.69494	-0.929968	-1.77966	-0.688202	2.07803	-0.399252	1.38236	0.7011	-1.70931	0.381052	-2.25172
germ_W5_to_adult_W6-GCTCTGTAGCTCCCAG	-15.497	16.4022	4.1272	-3.8401	1.00463	-8.68264	10.408	-5.33121	-10.9446	-7.10063	3.81403	-1.33285	1.70426	-0.540223	3.62279	0.0502816	-1.22258	-1.96377	-3.72244	-1.01566	7.93979	-3.77163	-0.248045	3.38589	0.34472	-0.860054	0.654768	0.359148	1.85146	1.66428	-2.33565	0.808875	-0.0581014	0.0470707	-0.928881	-2.21286	-2.8478	0.0333818	0.461625	0.21678	-2.92512	0.878622	-1.2734	1.59605	2.0532	-0.80751	-2.20349	1.43009	-3.45705
germ_W5_to_adult_W6-GTCACGGAGGTACTCT	-10.7779	7.02177	3.28223	-2.77171	0.022078	-5.18427	-3.81777	11.9268	-1.96076	4.02136	1.69771	2.28138	1.14114	-8.79165	-3.01162	5.00179	4.56195	-2.49459	-3.74674	-1.26313	6.57066	3.81428	3.22137	-1.36019	-1.45839	3.24414	3.54303	1.07431	-2.10225	3.62263	8.08489	-1.40017	2.37607	4.04686	-1.00479	-3.40624	-2.28103	2.13758	2.52649	-1.22393	1.17147	2.6835	5.06319	12.4044	2.59426	-2.70248	1.76123	2.04325	-4.7602
germ_W5_to_adult_W6-GTCATTTGTAGCTCCG	-16.1827	11.1464	3.63048	0.812401	0.722945	3.4936	-4.02981	0.179898	-3.13468	1.6562	-0.436969	0.365571	0.648443	-0.649504	2.99129	0.427554	-0.243836	0.0308205	0.645779	0.528858	-0.800557	1.11975	0.111265	0.116996	1.00405	-0.910844	-2.38108	-1.04061	1.66586	0.302524	-2.75699	-0.821135	-1.7127	0.0255724	-1.461	-1.8172	-0.251756	0.83212	-1.00158	-1.05058	0.377	-1.27615	-0.12765	0.820713	1.90179	1.38702	0.133728	1.47802	0.556334
germ_W5_to_adult_W6-GTGCGGTCAATGAATG	-19.1421	17.021	5.02771	0.26417	0.875024	2.1185	-3.87408	-0.917027	-4.89607	2.5811	-0.553635	-1.74704	0.661974	1.22311	-0.180727	2.18805	-0.242138	0.103426	-1.47205	0.616605	-0.608386	-1.55948	1.46577	-0.285143	0.725498	-0.0600104	-0.216807	-0.62166	1.1961	-0.0819348	-0.203441	-0.104763	-0.593646	-1.43439	-2.11624	0.699943	-0.086969	-1.8023	-0.587859	-0.818676	0.154047	0.423235	1.2641	1.6668	0.629493	-0.782052	-1.07202	0.226847	-1.18869
germ_W5_to_adult_W6-TATCTCAAGGAGCGAG	-18.9498	16.7097	4.12606	0.527614	0.839113	0.0289737	-3.51908	-2.09155	-4.34303	1.65209	-0.112537	-1.57452	0.957372	1.01517	-1.38031	2.14502	-0.0686129	-0.156759	-1.57878	-0.18115	0.36273	0.24394	2.1915	-0.929377	1.38165	0.0516066	-1.21201	-0.113438	2.03915	0.306761	-0.819638	2.14129	-0.463288	0.634173	-3.55893	1.38735	0.504102	-2.74344	-0.649055	-0.91294	1.14123	-1.59348	0.836869	0.433143	1.70264	-1.08904	-1.94671	-0.927853	-1.32028
germ_W5_to_adult_W6-TATCTCACATGAACCT	-11.3659	8.81549	6.17257	-2.64212	1.61872	-2.11093	-3.56875	17.1242	-6.6294	3.82507	0.307118	-0.163414	4.6955	-8.57636	-4.71245	3.63625	4.2713	4.5004	-5.26595	-0.65824	3.5012	5.26788	6.52196	-0.869901	-0.160243	2.91405	4.64197	3.0412	-4.31675	3.94197	4.63496	-0.886146	-2.03812	-0.397193	-1.3248	1.35683	-0.716152	0.94901	1.45353	0.557133	-1.88299	-0.937714	4.72852	2.49748	-1.70268	-1.82791	-1.35603	-1.93558	-4.54781
germ_W5_to_adult_W6-TATTACCCACCTTGTC	-19.1668	17.9616	4.32549	-1.03817	1.59648	1.85084	-5.2673	-1.29981	-7.19403	4.03292	0.0463202	-1.75977	0.469437	0.807583	0.222937	2.45317	-0.988887	-0.69702	-0.0175417	1.1454	-0.570596	1.67173	1.72383	-0.261233	0.32076	-0.689485	-1.3912	0.296777	1.15856	1.49868	-2.1424	1.10065	-1.31162	1.11125	-1.78327	0.233892	1.05215	-2.38747	0.00947555	0.0121094	0.802829	0.174665	-0.0399742	1.68753	1.32252	-0.895803	-1.51082	-0.162346	-1.77836
germ_W5_to_adult_W6-TCAGCTCAGATAGTCA	-17.3392	15.0107	7.61519	-1.99892	2.8685	8.43977	1.30825	4.68228	-5.16915	0.0124244	-0.0836148	-0.1015	0.00951322	-2.00177	4.36269	-0.705539	0.456276	-0.797543	-0.904152	-0.30774	0.269242	1.35728	-0.529774	-0.892936	1.03225	-0.987458	-1.2782	-0.410868	1.14656	0.156924	-1.62079	0.919104	-1.16869	1.59064	-2.43881	-0.849525	-0.407968	-1.12776	-0.154329	-1.18228	-1.26676	-0.189895	0.912689	1.67376	0.743897	0.693929	-0.901156	-0.291297	-1.10446
germ_W5_to_adult_W6-TCATTTGGTGACTACT	-15.9556	11.0296	2.98951	0.636544	0.578562	2.50566	-3.49222	0.0670106	-3.39559	-0.809482	-0.151204	1.44484	0.192347	-0.277699	2.19904	-0.771902	-0.159572	-0.682902	-1.13298	-0.239783	0.245809	0.392867	0.925439	0.823048	1.02501	-1.15515	-1.46857	-0.520141	0.509451	-0.0382937	-3.13706	-0.714673	-1.0915	0.160025	-1.4785	-0.434928	0.128476	-0.628699	0.342909	-0.607384	-0.211197	-0.0554475	0.154293	-0.186258	0.77614	0.281797	-0.448271	-0.475989	-1.22381
germ_W5_to_adult_W6-TCGGGACAGTGCAAGC	-12.2071	2.61202	2.89651	2.9326	0.405861	4.93964	-0.44471	-0.111639	-2.70018	-2.64935	-0.300958	2.83078	-0.314716	-0.275726	3.62664	-1.53765	1.63016	-1.73758	-1.63709	0.000837337	1.18413	0.740274	0.660067	-1.33486	3.62584	0.103689	-0.910831	-2.54259	-1.9844	0.591088	-2.01948	-0.292166	-0.492188	0.184462	0.133501	-1.45293	-0.210384	1.34955	0.907517	-1.97028	-3.10319	-1.4601	0.970843	-1.29147	-1.91609	-0.491734	-2.74491	1.8131	-0.308412
germ_W5_to_adult_W6-TGGACGCCAGCTATTG	-16.7308	12.2677	3.18644	1.86171	0.562455	1.93062	-3.06129	-2.98546	-2.93566	0.059893	-0.274417	0.729539	0.465194	3.11771	1.33749	1.90377	-0.260478	-1.94448	-1.84292	-0.127577	-0.0863213	-1.58284	0.737287	0.163496	0.221098	0.703112	-0.279655	-0.5587	0.418115	1.76577	-1.34886	1.74162	-2.32803	0.23031	0.38751	-0.563258	1.42998	-1.76627	1.04545	-0.415338	0.913314	-1.37428	-0.467387	1.90971	1.18586	-1.97491	-0.834765	0.581989	-1.31291
germ_W5_to_adult_W6-TGGGCGTTCTCGAGTA	-16.0782	14.1832	5.53468	0.0178505	1.65767	5.65937	-1.00358	1.46037	-4.5809	0.783081	-0.441382	-0.273552	0.654161	0.191153	3.28991	-0.88625	-0.0900721	-0.348087	0.384119	0.788091	-0.69459	1.2504	-1.50234	-0.904029	0.0594139	-1.32333	-1.57359	0.184786	2.09571	-0.49008	-2.60276	0.3388	-1.06257	2.7285	-1.32215	0.800131	-0.0944552	-0.413367	1.27302	0.500775	0.319256	0.118511	-0.000855136	0.691112	1.54007	-0.719409	-0.00294362	-0.380615	-0.282484
germ_W5_to_adult_W6-TTTCCTCGTCCCTTGT	-17.7415	17.8493	4.27232	-0.940504	1.34607	-5.91676	3.13378	-3.74741	-6.79923	-2.1957	1.41609	-2.87938	1.69929	1.31233	1.02443	2.55601	-0.811488	-1.17202	-3.12058	-0.987825	6.2115	-0.898255	0.533831	1.73035	0.239254	1.17911	-0.158942	-0.319193	0.68799	0.0804514	-2.21176	1.9725	-0.722586	0.671719	-1.60781	0.653243	0.646354	-1.54871	-0.793829	2.80217	1.78215	-0.595941	-1.12668	-0.765688	2.33605	-3.7958	-0.346424	1.40269	-0.0497472
germ_W5_to_adult_W7-AACCATGCATCCCATC	-16.2151	14.3343	2.74171	-0.0230206	0.221456	-0.462141	-3.14717	-1.63756	-6.42602	1.93046	-0.594187	2.00577	0.0830264	1.39983	-0.694871	1.268	0.392593	-0.868819	-1.26758	-0.0426259	0.229991	4.00475	2.05826	0.432808	1.03266	0.767925	0.445193	1.08802	1.78708	1.37106	-2.02646	2.18709	-0.392075	3.73766	-2.39664	2.96221	0.565405	-0.612282	-0.969381	1.32704	1.29868	-0.611634	-2.82192	0.0774443	0.84318	-1.46333	1.59385	-1.83426	2.09261
germ_W5_to_adult_W7-AACGTTGTCATAACCG	-14.112	14.8145	5.78018	-2.06797	0.844804	-8.85035	-1.64141	9.7286	-7.34245	3.35882	1.61369	0.0867471	4.97021	-9.48335	-6.65405	2.8145	-0.912917	4.22124	-6.06549	-2.22653	5.28147	1.5063	6.98767	-2.19006	-2.46937	-0.310714	1.78839	1.66485	-3.12939	1.33297	3.46837	-0.362739	-1.43967	-2.17618	3.33043	6.64348	-4.3672	-2.47513	1.13225	-4.61804	-5.66888	0.245843	-0.594798	3.23116	-3.96548	-0.236126	-1.02112	-1.51647	0.139969
germ_W5_to_adult_W7-AACTTTCCAGCATGAG	-14.3389	8.8026	2.95503	1.78768	-0.196996	2.20103	-5.14778	-1.47787	-1.71996	-0.0236058	-1.01143	1.41236	-0.461589	0.714353	0.738875	-1.69334	0.0490576	0.0727891	0.845235	0.667952	-1.24354	-0.280179	-0.256544	-0.473117	-0.300055	-0.398496	-0.63592	-0.030681	-0.0702314	-0.447938	-2.19513	-1.07132	-1.17378	-1.34331	2.29771	-0.442278	-0.486513	1.00513	1.38855	-0.930187	-0.00227038	-0.625193	-0.166768	-0.65527	-0.648257	0.638402	-0.624328	-0.541932	-0.672218
germ_W5_to_adult_W7-AAGTCTGGTATGCTTG	-13.0569	9.60932	4.8721	-0.116639	-0.282178	-2.7766	-4.21264	7.75724	-2.07157	4.85786	0.881811	2.66003	1.69044	-7.05267	-3.73099	0.243238	0.546409	3.83747	-0.100977	-0.182012	0.617696	0.393345	3.84289	1.44699	-1.86725	-0.204046	1.44109	3.3548	-4.21006	-1.59509	1.08975	-3.22126	0.376158	1.94016	2.36862	0.942835	-0.803806	1.22913	-1.47021	-2.51049	3.75746	-0.735168	0.606495	1.71928	-1.5827	0.178452	-0.445785	1.08511	-0.251905
germ_W5_to_adult_W7-ACATACGTCGCAAACT	-15.869	14.845	4.14383	1.02458	1.1871	2.14607	-4.84394	-1.68311	-3.9426	2.92473	-0.675994	0.89059	1.24538	2.04735	-1.33572	0.560529	-0.268223	0.300182	0.168063	-0.441117	-0.884627	0.329713	0.0634743	-1.08225	0.402513	-1.21429	-0.173376	-1.09694	-0.45779	-0.146229	1.75857	-0.125118	0.955107	-1.41012	0.419049	-0.278989	-0.554281	8.28306e-05	-0.0677444	-0.0517414	0.475176	-1.02667	0.528032	-0.780321	-0.649389	-0.644724	0.45112	0.837743	0.410177
germ_W5_to_adult_W7-ACATGGTTCCACGTGG	-16.4808	15.0828	5.0324	0.138009	0.901848	3.81215	-4.76491	-0.420401	-3.89979	2.78725	-0.973941	-0.0407131	1.04112	2.08888	-0.403507	0.875065	-0.595224	0.498867	0.306463	-0.297252	0.627468	-0.271976	0.152901	-0.184143	-0.544072	0.90699	-0.484739	-0.306085	0.149917	0.345995	0.459648	1.63922	0.427074	0.41991	0.615982	-0.396037	0.136263	-0.213502	-1.28902	-0.492152	0.52342	-0.517517	0.663723	0.087388	-0.571666	-0.234094	-0.0969026	0.151089	-0.377561
germ_W5_to_adult_W7-ACCCACTCACAACGTT	-12.9943	17.5336	4.65139	-2.92995	1.43799	-3.45075	13.2137	-1.67528	-7.56899	-3.87789	1.52504	-2.10839	1.7873	1.45115	10.7374	1.19695	-1.30996	-0.381839	-2.42931	-0.564235	8.00923	-2.09343	-0.450482	-0.53233	-0.550198	-0.347267	-2.68695	-0.660226	1.80975	0.19443	-1.6843	-2.56718	-1.76667	2.23107	1.10256	-0.420513	-1.69008	-0.203749	2.91421	0.515796	0.782497	-1.03886	-0.917939	0.0914939	-1.36739	0.345412	-2.40113	3.13038	-3.89609
germ_W5_to_adult_W7-ACGATACGTCGGGTCT	-12.7963	8.84134	2.79966	1.1061	2.03587	2.27259	1.96197	-1.13887	-0.764944	-1.97365	-0.0910367	2.20712	-0.139269	2.90391	1.70001	-0.0402845	1.45772	-0.997904	-0.509268	-0.77646	0.187416	1.07617	-1.79874	-0.343353	-1.42033	0.225039	0.642489	-1.16077	-1.2531	0.0101009	2.73379	0.268679	0.779743	-0.715696	1.1661	-1.67277	-0.0507933	-0.252818	0.546892	0.55737	-1.58069	-0.374941	0.125882	1.08725	-1.74563	-1.57468	-1.80977	-1.09535	0.527704
germ_W5_to_adult_W7-ACGCCAGAGATCCGAG	-14.8897	13.4574	4.03795	0.847364	0.71128	1.47134	-2.61798	-2.14436	-1.35403	0.537919	-1.29472	0.760503	-0.165544	2.65264	-0.643879	-0.0399102	-0.521174	0.778656	0.798244	0.270365	-1.69108	-0.865245	-0.628119	-0.758171	-0.406967	0.614607	-0.283009	0.269261	-0.210064	-0.891645	1.6876	-1.05746	1.1243	-1.52433	1.03045	-0.741116	-0.699549	0.131038	-0.363832	-1.63898	0.0673684	-0.219057	0.340692	0.300966	-1.7478	0.809236	-0.54879	0.0433229	-0.114309
germ_W5_to_adult_W7-ACGGCCAGTACATCCA	-14.3064	12.4647	3.82466	1.0624	0.444566	2.23191	-1.74543	-1.97501	-2.57607	0.457686	-0.578571	1.2883	0.358629	1.3629	-0.540662	-0.57541	-0.604445	-0.476094	1.20552	0.898216	-2.21968	-0.378699	-1.07828	-0.578799	0.130047	0.893108	-0.622892	0.780903	-0.734189	-0.844447	0.955862	-1.46235	-0.126383	-2.11875	0.373989	-0.300506	0.366982	0.229632	-1.58311	0.36638	0.841622	-0.131051	0.627072	-1.04112	-0.0936633	0.328633	-0.0298282	-0.0215451	1.66542
germ_W5_to_adult_W7-ACGGGCTCACATGACT	-11.1454	11.951	2.03311	-0.593649	-0.962131	-14.0174	15.8168	-12.8481	-11.0516	-12.0273	4.17403	5.30061	-0.151708	0.992094	-6.21906	-3.83746	-2.38354	2.66245	1.79026	3.11721	-8.16538	-0.94352	-4.58746	3.54944	1.79962	1.76534	0.242325	3.64373	-1.89757	-6.21029	-1.15388	1.24836	-4.02078	-3.31407	12.7476	1.22838	-2.55554	1.31655	3.99999	8.70099	1.42457	-3.92103	-3.93241	-1.6854	1.83969	-0.619575	11.1482	-2.1547	1.26653
germ_W5_to_adult_W7-AGAATAGGTACGCTGC	-14.6454	12.9705	6.16905	-0.00440074	0.520312	5.43058	-0.300587	1.48758	-1.97837	-0.138294	-0.673991	1.15905	-0.222373	0.44133	-0.129669	-0.550642	-0.102584	0.200765	0.112702	0.087376	-1.69028	-0.224061	-0.763613	-0.223695	-0.211674	1.72226	0.219602	-0.387436	-1.18068	-0.540087	1.51772	-0.656414	0.563117	-0.298892	1.51633	-0.756161	-0.324313	0.575567	-0.657481	-0.196985	0.274613	-0.42293	0.484033	0.515217	-0.51325	0.1543	0.751075	-0.977983	0.512292
germ_W5_to_adult_W7-AGAGCGACATCAGTCA	-16.6676	14.2648	4.40608	0.0134275	1.39862	1.81507	-5.03409	-2.388	-4.34532	1.59552	0.139023	0.507583	0.62056	0.519161	0.193504	0.627259	-0.382718	0.269593	1.64722	-0.57099	-1.51955	-0.813044	0.527993	-0.861401	0.767708	-2.56838	-0.633018	0.453186	1.30502	1.34276	-0.0197664	-0.350129	0.95365	-2.49026	-0.883041	-0.268572	-0.452268	0.831977	-0.331265	-1.2908	-0.0423589	0.284788	-0.430502	-0.401514	-0.023389	1.81641	-0.710203	1.36985	-0.436752
germ_W5_to_adult_W7-AGAGCTTCAAACGCGA	-17.811	15.6414	5.61171	-0.0128769	1.35206	1.22611	-2.58173	-2.63713	-6.97894	0.860572	0.0403716	0.466048	1.42966	0.589052	-2.23486	0.143923	-0.873588	1.38337	0.940418	-0.162615	-2.09588	-0.0888531	0.559508	-0.38029	0.914845	-0.486318	0.00792384	0.939244	1.60464	-0.631213	1.01384	0.569495	-0.127862	-1.4346	-0.158993	1.75548	-0.956466	-0.0454633	-0.328014	0.337794	0.379592	-0.600103	-0.0976175	-1.24411	-0.884436	0.473388	1.29644	-0.475244	0.58303
germ_W5_to_adult_W7-AGATTGCAGTCCATAC	-14.6396	12.0677	4.8463	0.952086	0.348002	1.98536	-3.75032	0.377163	-0.482731	1.32233	-0.0952209	-0.484819	0.419516	0.148765	-1.40812	0.381912	0.164673	0.163267	0.565804	0.361903	-0.785872	-0.70102	-0.275449	0.541878	0.572429	0.18833	0.404539	-0.542359	-0.00513964	0.0358621	0.167934	0.25727	1.71051	-1.91281	0.802822	-0.232406	0.257942	-0.0673625	-0.467812	-0.462749	0.338936	0.306334	-0.310476	0.238914	-1.33154	0.0340338	-1.01447	0.737721	0.0733027
germ_W5_to_adult_W7-AGCATACCAAGAGGCT	-14.9872	12.5702	6.03026	-1.26922	1.43824	-0.822181	-2.83699	11.6803	-2.3674	3.79017	0.285398	1.57364	3.21895	-5.19026	-2.11566	0.409771	2.41018	2.89163	-3.64694	-2.27921	2.54712	2.62453	3.03057	-1.3036	-0.982934	2.82759	3.15381	-3.0177	-4.63375	3.70029	2.48214	-3.37446	0.936076	1.93718	-1.05737	1.70311	0.43621	3.13122	0.625659	-1.281	3.01685	-0.201622	-0.192831	-2.79417	-0.390725	-2.22546	-2.67483	-2.75964	1.44048
germ_W5_to_adult_W7-AGCCTAATCAGCAACT	-16.2406	12.0015	5.3061	-0.0320895	1.26577	3.59788	-4.87379	2.70382	-4.98302	0.336937	-0.218226	1.43297	0.158693	-2.45356	1.77163	-1.59639	0.491298	1.31846	2.14226	0.0987757	-0.671591	2.4786	-0.16161	-0.482759	-0.975426	-2.72094	-2.07433	0.0865729	0.568262	0.925415	-5.03439	-1.48166	-3.28014	0.185934	-0.794102	-0.257462	-1.20275	1.77655	0.88928	-0.78571	-0.257105	-0.859	-0.0256287	-0.3122	0.395998	1.74714	0.374695	0.0619526	2.127
germ_W5_to_adult_W7-AGCTCCTGTTCTGTTT	-13.9541	13.5693	5.81623	0.359191	0.741521	5.58389	-1.30627	0.879541	0.421535	2.06076	-0.720329	0.0962766	-1.11012	2.78672	-0.18466	0.143165	-1.58268	-0.246308	0.372671	-0.123933	-0.619368	-4.25777	-0.486703	-1.93691	-1.49058	0.0943406	0.784033	-1.2258	-0.576647	-1.33117	2.03564	-1.6257	2.31379	-1.26979	2.08216	-1.07136	1.08523	-0.336179	-0.29094	-0.801833	-0.890957	-0.911845	0.671551	-0.444463	-1.6655	0.71451	-0.860816	0.207064	0.355743
germ_W5_to_adult_W7-AGCTCTCTCAGTTCGA	-12.6086	9.60345	5.98434	-1.27294	0.733112	-0.747276	-1.13738	11.0884	-1.36038	3.76802	1.7881	-0.0711116	2.82841	-6.10544	-1.72135	0.596425	1.56228	2.99744	-1.56744	1.18111	1.0381	1.1268	3.33971	-0.947604	0.64403	-1.16103	-0.28884	-1.05337	-2.25447	1.26248	1.95556	-2.18975	1.18437	1.67404	0.959048	-1.72694	1.71766	-1.11041	0.219009	-2.03632	-1.33774	-1.15021	1.48718	1.1441	-1.5835	0.972618	0.539953	-1.63732	-0.459077
germ_W5_to_adult_W7-AGCTTGAAGTTGCAGG	-13.5144	8.39762	6.28763	1.68973	0.991666	5.47735	-0.00887116	0.224164	-2.54829	0.409236	0.295048	3.99773	-0.275654	0.162639	-0.0948367	-0.656004	0.459321	0.544866	1.15757	-0.251457	-2.15694	-0.559198	-0.667487	-2.13472	2.05121	0.675139	-0.546567	0.248225	-0.123967	0.605245	0.34444	-1.41646	-0.860026	-2.03419	2.66751	-1.31319	-0.0260039	-0.352269	-1.14111	-1.56199	-3.45477	-0.971694	2.21014	0.333645	-2.1601	-0.146256	-0.328336	1.6828	0.476365
germ_W5_to_adult_W7-AGGCCGTTCCCAAGTA	-15.395	18.8032	3.55965	-2.37148	0.499595	-10.4946	10.058	-7.34557	-10.0359	-4.93053	2.08229	1.04185	0.268347	0.0987002	-3.87382	-1.39842	-1.36664	2.24156	-0.389564	1.10191	-2.09829	-1.23045	-1.78659	3.32165	2.69175	0.0175253	2.5942	0.550553	2.09756	-2.43268	0.389754	-1.7821	0.683219	-0.870218	1.12097	1.10633	-0.471821	0.638112	-0.00594934	0.893364	2.54681	0.706981	-2.13651	0.991159	-1.24021	2.57565	0.657554	0.77	1.14087
germ_W5_to_adult_W7-AGGTCCGAGCTACCGC	-14.881	8.51652	2.97188	1.16196	1.39969	1.98525	-4.45365	-1.70276	-2.57372	-0.526131	0.022951	2.3644	0.207945	1.18091	1.17872	-0.476486	0.099417	-1.24487	0.377417	-0.515147	-0.476339	0.485553	0.614909	0.682894	1.66569	-1.56702	-0.690715	-0.702475	0.72836	-0.495863	-1.0067	-1.18968	-0.0420013	-2.55004	0.212911	-0.742564	-2.17373	0.954651	-0.100744	-1.9315	-1.22656	0.484596	-0.261894	-0.82508	0.428348	1.50841	0.692284	0.636428	0.283609
germ_W5_to_adult_W7-AGTTGGTTCCGCGCAA	-17.4801	15.4316	4.46767	0.581883	1.11632	1.35157	-4.90167	-2.4522	-4.1403	1.78912	-0.593524	0.658937	0.176589	1.5319	-1.46571	0.577123	-0.7688	1.07551	1.81164	0.198556	-1.37048	-0.14205	-0.67834	0.14144	0.628452	-1.35108	-0.996863	-0.596604	0.840151	-0.807491	1.13433	0.882643	0.760424	-2.70927	0.744041	-0.635525	-0.543512	0.142288	-0.467674	-0.729802	0.826981	1.16107	-0.300507	0.63231	-0.666016	0.284963	-0.898544	1.26878	-0.367622
germ_W5_to_adult_W7-ATAAGAGGTCTGCGGT	-14.5999	11.1972	4.47951	-0.401825	0.069077	0.734143	-4.35863	0.08968	0.490919	1.3235	0.59971	-0.953226	-0.111297	-1.07822	0.310559	0.205193	-0.88931	0.411832	1.38899	0.319698	-1.9085	-3.78637	0.136281	1.0777	0.848803	-0.956204	-1.30097	1.58662	-0.102375	0.365774	-0.10025	-2.6869	-0.661382	-1.9114	0.41457	-0.671377	-0.520412	0.927622	-1.34291	-1.10112	-2.49528	1.41165	0.506207	0.295552	-0.736555	0.749809	-0.899119	1.09151	-2.51619
germ_W5_to_adult_W7-ATCTACTAGTAGATGT	-14.4932	18.3654	8.51821	-3.80038	0.919202	-2.11717	13.9311	0.495194	-7.54498	-6.58758	2.56437	-3.22026	1.47492	-0.572347	8.26033	-1.15237	0.0671297	-3.32905	-4.80053	-1.70083	10.6174	-4.22815	0.248942	-0.69882	0.304151	-1.40795	-1.55923	-1.17812	-0.325687	1.62887	-0.491672	2.0074	-0.506798	3.45989	-1.61276	0.1817	1.62763	-1.20324	-1.16639	-0.8572	-2.11108	1.0129	-0.117971	-1.58156	0.21691	-1.08282	-3.21112	-1.38303	1.12367
germ_W5_to_adult_W7-ATGGGAGGTGAGTGAC	-11.1858	9.51261	4.21583	-1.0212	1.08908	-2.19731	-2.60488	8.6349	-3.55232	2.47061	0.0832693	0.644942	2.55199	-3.7763	-2.97049	3.01429	2.44812	-0.299376	-1.9759	-2.37016	3.63444	2.48432	2.13925	-0.0483974	0.0566093	1.42368	6.27287	3.39382	-1.12798	0.975084	-0.369042	-0.987794	2.05368	-1.49928	0.215297	-0.239425	1.43627	1.12507	2.74982	-0.808484	-2.5551	2.80327	2.31407	-1.76478	-1.18497	-2.72221	-0.907602	0.561454	1.47887
germ_W5_to_adult_W7-ATGTGTGTCCCAGGTG	-14.2378	11.9122	4.37792	0.0649328	1.60568	4.79373	0.488834	1.36758	-2.23752	0.00546317	-0.0200294	1.88221	-0.43685	1.40073	1.75619	-0.269635	1.07349	-0.158479	-0.748697	-1.00013	0.482914	1.02627	-0.130273	-0.781611	0.119729	2.00521	0.965693	-0.645866	-0.594716	-0.335232	1.76858	0.510861	0.40364	1.38715	-0.217974	-0.657997	0.308212	0.604329	0.109348	0.989086	-1.00035	-1.34416	0.646741	0.76056	0.278206	-0.187468	-0.495123	-1.34579	1.13693
germ_W5_to_adult_W7-ATTCTACAGTCAATAG	-15.9447	14.0128	4.86701	1.83709	-0.012204	1.90934	-3.71139	-3.7755	-2.99293	1.44065	-0.628216	1.17678	-0.31019	2.94188	-0.85115	1.27714	-0.290236	-0.133198	0.287023	-0.0102532	0.259764	0.139747	0.149734	-1.21974	-1.69669	0.122794	-0.910733	-0.0705682	0.186607	-0.968402	1.51158	1.01598	0.90599	0.090734	-0.388801	0.907027	1.93215	-1.64625	0.993847	-0.208896	0.436459	0.231274	-0.703003	-0.651802	-0.439457	0.286316	0.438466	-1.28054	0.461422
germ_W5_to_adult_W7-ATTGGACCACGGCTAC	-15.6883	12.5983	6.45043	-0.193	1.50742	8.50845	0.714207	4.60563	-3.84513	-0.324944	0.0665201	1.85644	0.710213	-2.10414	4.56162	-1.99591	0.675988	-0.496525	0.557801	-0.273428	-1.58184	1.01662	-1.38336	-0.948665	1.09854	-1.61349	-1.46898	-1.21009	-0.192211	-0.927709	0.118879	-0.483665	0.568742	-0.70833	-0.143939	0.308926	-1.40587	0.683783	-0.48566	-0.573796	-0.185418	0.081217	1.06052	-1.14755	-0.306658	-0.303702	0.300413	0.975287	0.402459
germ_W5_to_adult_W7-CACACAACACGGACAA	-14.0886	11.3534	4.53797	0.665806	1.18911	5.87581	-0.765008	0.863521	-2.53389	-0.711217	-0.0404734	1.31596	-0.544869	0.766223	1.59009	-1.49876	0.0669708	-1.05278	0.440397	0.509387	-1.5528	0.178127	-1.26971	-0.776499	-1.20822	-1.32424	-1.05799	0.263819	0.226278	-0.478147	-1.0541	-0.310444	-0.695165	1.16877	0.750098	-1.1576	-1.36055	0.670197	-0.0147604	0.189838	-0.958177	0.396759	0.0262645	-0.170033	0.298326	0.0591699	0.875002	-0.915459	1.14973
germ_W5_to_adult_W7-CACACTCGTTCGTTGA	-15.4978	18.4257	6.52535	-3.54085	-0.120613	-10.8459	11.2137	-2.87885	-8.74441	-4.34274	2.88607	-3.68756	1.59335	-1.24802	-0.119959	0.828495	-1.05549	-0.708505	-3.60726	-1.54742	7.90057	-7.18747	3.99132	-0.301552	0.830627	-1.63207	1.26287	-1.53394	-1.60608	0.302049	0.298364	-0.514555	-0.565897	-2.17897	-1.71843	0.232127	1.58758	1.66554	1.58954	-1.95605	-1.2325	-1.31321	-1.56666	-2.21279	-2.04272	0.502948	-0.753966	2.11061	-1.46948
germ_W5_to_adult_W7-CACAGGCAGGAGTCTG	-15.7078	12.0862	4.31084	1.403	1.54055	4.2141	-1.95027	-0.722778	-3.95761	1.22921	-1.22555	2.51565	-0.421308	3.37622	-0.590297	0.683909	0.402626	0.411818	0.246454	0.176458	-0.329238	0.0631149	0.0234087	-1.60524	-0.673413	1.51587	-0.308903	-1.16982	-0.501872	-0.971326	0.963503	0.733627	0.551972	-1.54165	0.110907	0.441752	0.151054	0.796436	0.073256	-1.10313	0.723269	-1.44354	0.191977	-1.3082	-0.295179	-0.787372	0.17211	-1.22011	1.32474
germ_W5_to_adult_W7-CACATTTCAATGTAAG	-15.248	14.0449	5.81509	0.620215	1.0278	2.7366	-0.977953	-0.644843	-1.50074	0.505673	-0.325462	1.16765	-0.76734	2.77167	-0.612228	0.424903	0.23445	0.27413	0.813909	0.472729	-0.893205	-1.20754	-1.12228	-1.31477	-3.09815	0.341078	-0.740728	0.157953	-0.185119	-1.40409	0.802682	0.0873761	-0.337225	-0.254736	1.39361	0.163797	0.652944	0.282551	0.358306	1.7244	0.158067	0.121548	-0.358362	-0.322889	0.637734	-0.694957	0.818349	-1.29828	1.16001
germ_W5_to_adult_W7-CAGAATCCATGAGCGA	-16.3041	14.2011	6.19052	0.925097	0.684492	5.9308	-2.32166	0.022194	-2.24653	1.90406	-0.722708	1.18463	-0.340155	1.69842	0.161051	-0.107684	0.00154422	-0.646302	-0.145745	0.0507481	-1.46009	-1.71017	-0.475312	-1.0164	-0.832516	0.790879	0.562424	-0.314782	-0.374529	-0.752772	1.40332	-0.403038	0.380097	-0.752988	0.94114	-0.605613	0.702205	-0.0117751	-0.316045	-0.101192	-0.7221	0.532455	1.32658	0.463324	-1.06886	-0.0114611	-0.804718	0.329013	0.473117
germ_W5_to_adult_W7-CAGAGAGAGGCTACGA	-13.9601	10.7412	7.68625	-3.96894	1.75828	4.38763	-2.47165	18.5979	-4.28197	3.74697	-0.0186759	-0.14538	2.96185	-10.9499	3.50421	-1.4597	3.78404	2.64019	-1.49174	-1.23444	1.34937	3.07943	-0.208117	1.76834	3.56227	-1.67597	-1.1718	0.254032	-2.58313	3.08687	2.25108	-1.69297	0.747643	4.93036	-0.949208	-1.09588	-1.99873	3.51518	0.573878	-2.05842	1.58787	1.8675	0.267095	0.0896627	-1.48742	-0.0517695	-2.41887	-3.59889	1.57454
germ_W5_to_adult_W7-CAGAGAGCATGCCCGA	-13.9439	8.30997	1.92121	2.33316	0.541765	3.3726	-3.30039	-4.37079	-1.65124	-1.43286	0.0990529	2.61096	-0.185692	0.398552	-0.00551869	-0.812786	-1.50015	-0.153413	0.832612	-0.106427	-2.56349	-2.71219	0.806972	0.826595	0.836915	-0.320378	-0.819162	1.75685	-0.252015	-1.41293	0.123494	-0.703933	-0.634826	-0.73668	1.83359	0.20199	-1.13339	-0.296119	0.0339031	-1.03651	1.08413	-1.90595	1.15998	0.863588	-0.254492	-0.00464619	-0.913456	-1.14137	-1.05274
germ_W5_to_adult_W7-CAGCAGCAGTACGATA	-14.3435	12.0236	5.31822	0.588518	1.06132	5.36405	-2.08307	0.793224	-1.41524	1.02082	-0.200597	1.45371	-0.0187491	1.53869	0.195948	-0.475553	-0.498971	-0.0202775	0.261019	0.17294	-0.680578	-2.0037	-0.562808	-0.676829	-0.580108	0.999571	0.56263	-0.608488	-0.950596	-0.439465	1.9024	-0.722873	1.28439	-0.988206	1.32072	-1.02863	-0.387922	0.368821	-0.55196	-0.829943	-1.04545	-0.635407	1.57761	-0.408071	-0.830535	0.462187	-0.284882	-0.0292856	0.910692
germ_W5_to_adult_W7-CAGCATAAGCTAGCCC	-14.9827	10.0471	4.23113	0.550091	0.516713	4.15213	-3.66085	2.51512	-2.24078	-0.0143485	-0.365454	1.65894	0.370281	-1.74489	2.51725	-2.13346	-0.372511	-0.870854	0.802393	-0.0926316	-0.510493	1.7421	-1.02052	-0.0604193	0.515514	-2.69534	-0.944282	-1.28461	0.112988	-0.616987	-2.98321	-1.31154	-1.21712	0.202823	0.540382	0.255491	0.0354357	1.82411	2.11423	-0.112946	0.117242	-0.911842	-0.104954	-1.17073	-1.15103	-0.346819	0.404458	-1.04983	0.241672
germ_W5_to_adult_W7-CAGCCGATCGCCATAA	-14.7364	11.3353	4.29508	1.47419	1.37695	3.50559	-2.00189	-2.58625	-2.53448	0.246841	-0.981105	2.57721	-0.554843	3.31921	-0.661037	0.424322	-0.104728	-0.417883	-0.0590913	0.256983	-0.757508	-0.151678	0.648041	-0.884103	-0.839831	1.41519	0.0192781	0.990312	0.187235	-1.14196	1.75423	0.670654	0.344207	-0.355686	1.46857	-0.465219	-1.0848	0.0916467	-0.424291	-1.28154	0.657869	-1.11752	-0.232411	-0.161243	-0.0969774	0.00412794	0.250967	-0.187251	-0.345912
germ_W5_to_adult_W7-CAGCTGGTCGTTTAGG	-17.8569	15.7825	3.76836	0.21296	1.24308	1.12858	-5.32214	-2.12772	-5.91966	2.89922	-1.19474	0.466995	-0.772802	2.2241	-0.164916	0.79122	1.2391	-0.0506401	-0.43301	-0.145038	-1.02645	1.77126	1.04836	-0.493226	0.838582	0.714249	-1.08203	-0.141687	1.7147	1.17588	1.03754	0.868789	-0.68692	1.72184	-1.47995	2.48502	-0.822808	0.533283	-0.496675	-1.54401	0.479629	-1.15413	-1.56881	-0.839444	-0.042881	0.893055	1.62896	-1.75522	-0.406594
germ_W5_to_adult_W7-CATCCACGTCAACTGT	-15.5125	13.0533	3.50783	1.07306	0.697853	0.605164	-2.59216	-2.32084	-3.0332	0.974606	-0.420011	2.46149	0.255849	2.57935	-1.99623	1.13316	-0.374165	0.414503	0.524163	-0.265798	0.724258	1.16004	-0.0856596	0.728533	-0.57219	1.89776	0.153726	0.348565	-0.698429	-0.222879	0.770734	1.72372	0.659072	1.1162	-0.72328	0.741491	1.17152	-0.67798	0.101611	0.807706	1.97773	-0.772758	-0.788901	0.727583	0.978435	-1.5915	1.98563	-1.29792	1.21821
germ_W5_to_adult_W7-CATGGCGCAGGGTTAG	-12.9901	10.3064	4.8785	1.29169	1.33145	8.12176	1.66712	0.374053	-2.99081	-0.228112	-0.676333	3.96232	-0.106119	1.42158	0.272257	-1.28422	0.558168	-1.66584	-1.11385	0.340705	-1.81961	-0.886779	0.448893	-0.606743	-1.24644	3.3974	0.713265	-0.220122	-0.649384	-0.121658	3.22529	1.00196	0.432302	1.51016	0.303895	0.118345	1.03135	1.02648	-2.14378	0.773851	-0.873083	-1.05854	0.744361	-0.0226589	0.20421	-1.04524	-0.0510436	-0.745134	2.09163
germ_W5_to_adult_W7-CATTATCAGTGGGTTG	-13.0622	7.87902	3.02033	0.493607	0.891682	2.3532	-2.94122	0.0867934	-1.92707	-1.20339	-0.121542	3.0835	-0.454829	-0.954267	1.7997	-0.924262	1.53144	-1.17219	0.413418	-0.177104	-0.105074	2.0963	-0.533661	0.821715	0.0236278	0.732691	1.34937	0.36464	0.668182	-0.501637	-2.73341	-0.0553559	-1.50804	0.881395	0.610237	0.246845	-1.27424	0.827594	-1.69883	-0.430215	-0.520601	1.57138	-0.263069	2.17974	-0.8667	2.60016	0.362306	-0.20292	-0.495494
germ_W5_to_adult_W7-CATTCGCTCAGCTGGC	-15.718	13.6164	3.50368	0.760718	1.12331	0.645932	-2.91612	-1.32523	-3.44022	0.642163	-0.273251	0.747159	0.109919	0.870785	-1.45661	-1.09971	-0.175188	1.43682	0.79441	-0.317259	-2.07659	0.856796	-0.370128	-0.183252	0.659411	0.759381	0.147263	0.547821	-0.0170943	0.254472	0.76802	-0.0147404	-0.569415	-0.948393	-0.371596	0.797068	-0.771082	1.01429	0.375229	-0.157404	1.5547	0.198386	-0.663183	-1.41527	-0.0684621	-0.0527314	-1.40721	-0.207309	1.54023
germ_W5_to_adult_W7-CCACCTAGTGTGACGA	-14.2385	9.82255	1.71224	2.5558	0.922345	2.96779	-3.53463	-4.58952	-2.6295	-0.561384	-0.579991	2.15771	-0.533284	3.40654	0.107884	0.781038	0.358204	-0.579181	0.286919	-0.0932376	-0.217377	0.825484	0.19659	-0.375148	-1.02996	-0.552693	-0.339948	1.14525	-0.413449	-0.876227	1.48156	1.80827	0.421188	-1.03527	0.407519	0.6275	-0.402093	-0.064272	-0.458705	-0.981837	-0.401505	-0.828253	-0.00111544	0.359088	0.245858	0.197388	-0.0193466	-0.0487863	1.28028
germ_W5_to_adult_W7-CCATGTCCACCCTATC	-14.6489	20.0591	6.57261	-3.98895	0.894199	-9.06047	12.7701	-2.84237	-5.86648	-4.28595	1.35743	0.602003	0.110959	-1.29591	-4.71906	-2.71576	-0.911679	3.03902	4.08806	1.86969	-7.8163	-0.563739	-2.47161	-0.310195	1.65576	-1.09136	-0.103914	-2.90647	1.17091	-0.658952	-1.27819	-2.67457	2.08633	-3.87925	-1.73314	-0.598264	0.0398016	1.15702	-2.20126	-1.5997	0.477603	1.29042	-0.574131	-0.699759	-1.06006	3.39958	0.470972	1.18284	1.58048
germ_W5_to_adult_W7-CCATTCGCAGACAAGC	-11.9793	5.28108	5.361	-1.61057	0.0728967	-4.77679	-2.18604	8.15953	-3.6059	-0.295326	1.14623	1.56822	1.98101	-6.06958	-2.49268	-2.34047	3.54712	-1.78389	-1.79753	-3.2608	4.26548	3.62932	2.09637	-2.06399	2.25223	0.968515	1.27145	2.63998	-2.96858	3.75768	2.9057	-1.44003	1.63755	0.674354	-3.24787	4.17913	1.92882	3.76025	0.0134132	5.62177	-0.0252575	2.00058	-0.128216	-6.76731	-2.12315	-1.57862	2.87097	-1.87695	4.97216
germ_W5_to_adult_W7-CCCATACAGACAGAGA	-17.5989	15.2905	4.83504	-0.144173	1.16051	2.57587	-7.0837	-0.362161	-4.98418	2.35626	0.0510237	0.719817	-0.495193	-0.0210214	-0.180329	0.910457	0.178261	0.796153	2.02139	0.216727	0.458472	1.61498	0.219163	-0.645749	-0.923272	-0.758762	-0.876802	-0.301546	1.77882	0.511909	-1.62511	1.1381	-1.76775	0.530596	-0.861431	0.917397	0.316764	-0.984836	0.0559582	0.261671	0.0991113	0.680642	-1.22068	-0.271661	0.271272	1.61281	0.324535	-0.301279	0.329097
germ_W5_to_adult_W7-CCCTCCTGTTCCACTC	-12.0994	3.18859	-0.158126	0.392722	-0.975124	-3.1442	-3.02373	0.833281	-5.20044	-1.16163	1.87378	5.82061	-0.908754	0.20427	-0.416953	-2.46386	2.42848	1.25277	0.767252	-2.02281	0.37519	3.83391	-2.93395	-3.83837	-2.00222	-0.0120427	1.74463	1.53058	0.790596	-0.0140108	0.405859	-0.695172	-0.135347	1.25394	-1.97904	-1.33018	0.881135	3.83172	1.34231	-0.994277	-0.652962	0.114148	-1.05547	0.755792	5.54365	5.34022	0.215648	2.95001	-1.49868
germ_W5_to_adult_W7-CCTACACCACGAAAGC	-14.7814	12.9363	5.36156	0.682559	1.53121	4.95052	0.252194	-0.426735	-3.42112	0.19866	-0.156802	2.73015	0.09305	2.35389	-0.922804	-0.285705	0.37526	-0.56302	-0.13018	-0.465196	-1.22557	0.52563	0.105456	-0.994489	-0.294089	2.28039	0.182973	-1.46885	-1.01707	-0.509892	2.2069	0.84454	0.00651567	-0.235051	0.870813	0.0616713	0.153661	0.325094	-0.188133	0.380461	0.0141442	-0.0440907	0.268969	1.07603	0.444614	-1.437	1.09553	-1.3404	0.977006
germ_W5_to_adult_W7-CCTCAGTCAATGAAAC	-15.1906	11.1857	3.71779	2.47482	0.840357	3.35529	-3.31812	-4.27514	-2.69833	0.0460291	-0.493363	3.13025	1.09844	1.46542	-0.882209	-0.837279	0.584373	0.0311655	0.191328	0.303182	-2.53768	0.0807316	0.944587	0.832938	-0.666003	0.626061	-0.0770256	1.03735	-0.458252	-1.57759	-0.109182	1.48949	-2.29303	-0.169487	0.760417	0.906933	1.58885	1.49402	0.829836	0.914886	0.89596	-1.27427	0.764668	-0.619206	0.962345	0.265174	0.212549	-0.129435	1.22957
germ_W5_to_adult_W7-CCTCAGTGTTGACGTT	-15.8147	12.5183	4.05011	0.89165	0.443066	2.31862	-5.2539	-0.0977921	-1.68703	1.73612	-0.24201	0.672571	0.285786	-0.665841	-0.0176422	-0.551044	-0.00658838	0.594985	0.998138	-0.368026	-1.11048	-0.449776	-0.17951	0.426364	0.87155	-1.21245	-1.09507	0.28923	-0.234283	-0.615104	-0.846685	-0.902868	0.656055	-1.68739	1.25086	-1.84365	-1.19019	0.204579	-0.243189	-1.60738	-0.458171	-0.0887218	0.224825	-0.229766	-1.45673	0.192592	-1.01841	1.49739	-0.537057
germ_W5_to_adult_W7-CCTTCCCTCAGTTAGC	-11.4164	4.42361	2.60358	2.53319	0.170018	2.26721	-0.936996	-1.6424	1.10203	-0.176537	0.418874	4.91616	0.726473	-0.332877	-0.359137	-1.49467	0.0541	0.0160225	-2.88216	-0.539125	-1.4474	-3.20732	1.81252	0.632409	-0.426036	0.206115	0.946093	1.21022	0.676981	1.34355	0.271209	-2.17373	0.0726564	-0.428176	-1.29251	-0.746343	0.263278	0.882886	1.25896	-2.93104	0.00922801	-2.0667	2.92457	-1.01576	-0.156092	1.1043	0.88329	1.51314	-1.95836
germ_W5_to_adult_W7-CCTTCCCTCTGCGACG	-13.07	6.20766	3.272	2.17305	-0.0294889	-1.92386	4.26257	-4.09516	-1.28371	-3.76602	0.933619	3.72878	0.139309	0.757717	-1.38098	-2.62681	3.86797	0.616141	1.32926	1.06542	-2.38502	1.61519	-1.73438	2.62772	0.851109	4.77906	-0.996096	1.65818	1.52583	0.770811	2.34287	-1.09507	-1.55387	0.0751545	-0.438419	1.62932	-2.57644	-0.867762	-1.24717	-1.14716	-1.80593	1.10569	3.70336	2.68709	3.55737	2.28438	-2.67641	-3.27028	2.61206
germ_W5_to_adult_W7-CCTTTCTCAGCTCCGA	-11.2953	9.57145	2.33325	-0.775627	-0.509363	-8.86106	4.6559	1.74784	-3.02794	-4.64354	2.50332	3.98292	1.03858	-1.96725	-7.11913	-3.53589	1.04043	-1.45483	-1.34931	0.174272	0.826171	3.41817	-2.01835	2.90277	-1.96876	0.561646	3.51356	-5.11852	0.250421	-3.33868	1.84009	-1.60908	-0.708181	-1.18023	-0.448078	-2.65302	1.43151	3.07124	5.9675	2.88696	-1.94404	3.42611	-0.547313	0.459821	1.3809	8.25845	0.15556	3.29537	-1.08943
germ_W5_to_adult_W7-CGAACATAGCTGAACG	-14.7954	9.75692	1.59353	1.99163	0.616127	0.964287	-4.67298	-3.20682	-0.582244	0.407678	-0.555551	1.16419	-0.458375	1.60737	0.289832	0.0689351	0.355518	0.431765	1.38667	-0.116512	0.207927	1.25208	-1.41332	-0.521851	0.760923	-0.973823	-0.0151923	-1.03523	-0.716069	-1.40263	1.29131	0.69855	-0.429543	-1.51217	0.756216	-0.101248	0.966487	0.575898	0.272973	-3.0283	0.292624	0.85631	1.20722	1.29991	0.153802	-0.718782	-1.08314	1.097	-0.129787
germ_W5_to_adult_W7-CGACCTTGTTAGATGA	-16.1339	16.6836	4.8613	0.459377	0.286249	1.36156	-4.9332	-1.07943	-1.73025	2.90911	-1.43266	0.616754	-0.346351	1.64858	-0.686497	1.33897	0.282399	0.217148	0.157363	0.265331	1.63139	1.9181	-0.00401841	0.499033	-0.159149	1.72797	-0.908898	0.69302	0.645386	0.586459	-0.29654	3.1459	0.495612	3.43254	-0.551527	1.15825	2.40717	-1.41968	-0.123613	3.36131	2.69643	0.159964	-0.827438	1.12176	1.51053	-1.02087	1.34617	-0.868458	0.706221
germ_W5_to_adult_W7-CGACCTTGTTTGACAC	-13.0161	12.0457	7.77061	-2.70883	0.349668	6.797	0.389899	10.8484	-0.334371	2.49051	0.852004	-0.996507	0.742234	-6.71441	3.6233	-4.35512	0.444597	0.0578972	0.402908	0.316849	-0.732054	2.79231	-2.5103	0.666496	1.2362	-3.71727	-1.0851	1.19867	-1.89049	0.38319	1.3781	-4.36595	3.21386	1.84506	0.186556	-2.43031	-3.2059	1.49261	-0.172513	-0.245133	-0.593276	3.46144	1.35965	-4.94531	-1.69583	0.123728	-0.744996	-3.20307	-1.27794
germ_W5_to_adult_W7-CGAGCACCAGATTGCT	-13.3534	10.7832	2.39616	1.39192	-0.687587	-3.3117	-1.00051	-1.2757	1.10055	2.71121	-0.121078	4.19021	1.40051	-0.13961	-5.49214	1.64714	-2.47815	3.2779	-0.273854	-1.10682	2.4057	0.422085	0.385663	3.30377	3.09653	2.72982	3.61862	2.43539	0.453871	-1.46843	-1.65195	1.75561	-1.91727	3.66186	5.43745	0.0333743	0.702989	-6.26091	-0.74918	7.03747	4.39763	2.23203	-4.89898	6.3193	1.83654	-4.63615	5.53191	5.27827	3.81998
germ_W5_to_adult_W7-CGCGGTAAGGATGGAA	-15.2287	14.1098	4.74134	0.941224	0.19168	1.63613	-3.22301	-1.3515	-1.94002	1.34039	-1.1394	1.86667	-1.35241	3.50675	-1.98196	1.01441	-0.232608	0.00877096	0.213304	-0.370469	0.530094	1.47608	0.23509	-0.34178	-0.248026	2.10667	0.855652	0.532622	0.208811	-0.0844854	-0.134227	1.7056	0.313603	1.31894	-0.635897	0.528187	0.925864	-0.485179	-0.874111	1.89566	2.04936	-0.800802	-0.606965	0.54918	0.82018	0.0969472	1.71661	-0.519342	2.15069
germ_W5_to_adult_W7-CGCTATCTCTGTTTGT	-15.9037	14.4866	4.25143	0.868028	1.11503	1.65944	-4.63283	-0.906912	-3.2653	1.91032	-0.107791	0.84594	0.599609	-0.673504	-1.42817	0.0174063	0.244516	0.743266	0.762454	0.343791	-1.50704	0.105938	0.642081	1.16718	-1.14277	-0.696207	0.265926	0.252841	0.295377	-0.729446	-0.736342	-0.0452275	0.12073	-1.31904	0.842259	0.450329	0.632322	0.820919	-0.525916	-1.96211	0.5378	0.584895	-0.451774	-1.02001	-1.23041	0.913512	-0.336976	-0.542966	0.163753
germ_W5_to_adult_W7-CGGTTAATCTCGTATT	-13.4988	9.24517	4.02555	0.0284872	0.521043	-5.70109	-7.64579	7.92813	-5.51949	3.13593	2.92247	2.2955	0.310312	-8.1181	-4.49598	2.38124	2.14428	3.04422	0.169099	0.412212	4.42826	2.43489	4.83045	-0.135883	-1.7729	-0.713793	2.14346	5.71963	1.56883	2.41954	-0.596255	-1.82414	1.04764	1.78665	-0.637536	1.99441	-0.816745	0.78484	0.936818	-2.63239	-2.72127	-1.68413	3.8438	-2.57148	0.307289	0.964121	-1.39758	5.31996	0.47524
germ_W5_to_adult_W7-CGTCAGGCATGCATGT	-13.975	14.6037	3.49717	0.730788	0.203363	0.74072	-3.29532	-1.85639	-2.32941	3.63214	-1.40856	1.41322	-1.53691	3.09519	-1.36834	1.28819	-0.194058	-0.727682	0.435134	0.815329	1.08912	3.0545	1.13984	-0.358787	0.423825	1.95789	-1.28468	1.6978	0.205175	-0.588046	-1.56882	1.24291	-0.67329	4.40207	-1.81019	2.30434	1.12291	-0.838666	-2.31511	3.00398	2.37498	0.617802	-2.95963	0.644253	1.33275	0.268819	2.34337	-1.90286	0.346273
germ_W5_to_adult_W7-CGTGAGCCACGGTGTC	-14.4051	10.4804	5.05811	0.956745	1.33935	5.40606	-1.22706	0.468996	-1.38011	-0.38343	-0.281186	1.91169	0.241127	0.911635	0.640042	-1.12316	0.463622	-0.961716	-0.658601	0.337787	-1.71822	-0.942039	-1.17593	-0.573861	0.558256	0.45501	0.644692	-0.193195	-0.413653	-0.416442	1.96671	-1.28407	0.680039	-0.845065	0.76538	-1.53602	-1.67444	0.84808	-0.319172	-0.828546	-0.857012	0.12163	1.11221	-0.180853	-0.806149	-0.71329	-0.866953	0.103446	1.14542
germ_W5_to_adult_W7-CGTTCTGCAGTAGAGC	-14.2924	11.3519	5.14577	0.6801	0.570126	5.78238	-0.867226	0.235609	-1.34894	0.767287	-0.543691	1.66549	-0.117435	2.79096	0.592338	-0.530873	-0.265781	-0.639278	0.254952	-0.308448	-2.37296	-2.77543	-0.887789	-0.928598	-0.822285	0.975559	0.125042	-0.878857	-0.168253	-2.42286	1.27568	-1.18485	1.30688	-2.65831	0.79698	-1.00975	-0.577619	-0.33581	-0.680068	-0.69233	-0.444253	-0.191925	-0.0579751	-0.621191	-1.61497	0.66049	-0.388721	0.189909	-0.933071
germ_W5_to_adult_W7-CTAAGACGTCACCTAA	-15.631	13.2321	3.98507	1.02154	0.300573	-1.28185	-0.140471	-4.41689	-4.40851	-2.70322	0.664668	-1.91998	0.118873	2.42193	2.56421	1.53446	-0.821918	-1.68307	-1.48779	-0.854931	2.84918	-2.91121	2.2323	-2.74471	-3.19944	-2.00625	-2.62662	-2.03656	0.408303	-1.49519	0.512422	0.185152	-0.763034	-2.76907	3.11243	-0.630364	-0.302813	-0.452127	3.6177	-2.60925	-3.28476	-0.0920905	0.517456	-0.241094	-2.49829	0.361914	-0.147773	-1.29164	-2.03722
germ_W5_to_adult_W7-CTACATTTCCCAGGTG	-14.5874	10.6107	4.6254	-0.932925	0.479655	3.70332	-0.496717	0.503093	-3.2444	0.17543	-0.184399	2.24513	0.516839	-2.39817	2.11647	-0.97108	-0.379641	-1.24468	1.90912	-0.185607	-1.20901	0.807273	-0.395312	-0.45341	1.19267	-1.0369	-0.116367	-0.697067	-0.654321	1.08564	-1.30861	-1.21767	0.287735	-0.650087	-0.524287	-1.05752	1.00217	0.213948	-0.481002	-0.140699	-1.49144	-0.23185	-0.205468	-1.18816	-0.998463	-0.16665	0.541519	0.603713	-0.764193
germ_W5_to_adult_W7-CTAGAGTCACAGCCCA	-16.8406	14.3083	4.85083	0.310782	-0.10658	-2.48074	-2.21851	-4.2048	-4.44292	-1.09253	1.49951	-1.85922	-0.140519	0.963308	2.64378	1.4176	-1.09445	-1.2692	-0.174107	-0.921234	2.05292	-1.46612	2.31478	-3.47894	-2.90051	-2.58303	-1.99851	-1.94959	0.329237	-1.18208	-2.1581	0.61998	-2.67781	-0.770026	0.989448	1.05867	1.35195	-0.389738	2.56158	-1.83555	-1.97355	-0.766824	0.685535	-0.999916	-0.403981	1.30563	-0.786095	0.547205	-1.09106
germ_W5_to_adult_W7-CTAGCCTAGCGTTCCG	-17.5517	14.8696	4.78474	0.923819	0.451938	3.37318	-6.33985	-1.65668	-2.88311	1.28269	-1.08988	1.14322	0.0534757	1.6102	-0.523567	0.841919	-0.679053	1.54988	1.51606	-0.408197	-1.03659	-0.381949	0.175687	0.165091	0.0471046	-0.608776	-1.97676	1.0691	0.534487	-0.768536	0.633907	0.640247	-1.1277	-0.7875	-0.761621	1.3447	0.305353	0.225667	-1.54829	0.255116	1.7036	-0.54275	-0.99022	-0.961141	0.571335	-0.4096	0.0886121	0.105898	0.410844
germ_W5_to_adult_W7-CTAGCCTTCTAGAGTC	-15.2178	12.69	3.87758	0.878034	0.207704	2.43458	-1.26525	-1.7753	-1.82956	-0.182883	0.00613937	1.54868	-0.556143	2.75729	0.0189741	0.00908785	-0.32599	-1.12283	0.52031	-0.0764824	0.495474	-1.43192	-0.137638	-0.717557	-1.41832	0.609641	-0.188924	-0.158465	0.218883	-0.689362	2.37037	0.488298	1.16075	0.187924	1.07541	0.390309	-0.0428712	-0.365311	0.557952	0.0826608	-0.797377	0.267051	0.196486	-0.160476	-1.3123	-0.324087	0.393062	-0.613519	-0.0850667
germ_W5_to_adult_W7-CTAGTGATCCTAAGTG	-16.0431	14.4539	3.78194	0.6468	0.753583	1.96871	-4.89672	-1.87173	-0.652186	1.20897	-0.322346	0.215042	0.336595	1.11309	-0.457091	-0.386571	-0.499739	0.235542	1.70687	0.0738277	-2.92219	-1.86255	-1.00236	-0.303351	-0.0351223	-0.849846	-0.647215	0.246918	0.439808	-0.728422	1.30136	-1.25546	-0.611767	-1.40026	2.26873	-0.32644	-0.717718	0.0238743	-1.50096	-1.9175	-1.25093	2.19423	-0.957798	1.57563	-2.34867	-0.16951	-0.546651	1.12069	-1.49402
germ_W5_to_adult_W7-CTCATTAAGGGTTCCC	-12.9449	20.3545	6.03296	-5.21698	0.626923	-12.7997	22.789	-4.59218	-9.8653	-9.93458	2.76933	1.19787	0.282464	-3.15951	-4.0182	-4.54511	-2.20472	2.84169	2.95587	1.29331	-3.3408	0.119466	-4.42648	2.60132	2.64375	-0.585263	0.368865	-1.91323	1.05971	-1.86192	1.23708	-0.500241	1.5054	-1.04018	0.697332	0.217004	-1.40246	0.951231	0.361703	4.43434	2.20111	-0.0263259	-1.31174	-0.0777135	-1.23498	-0.218736	2.07557	0.187847	1.83745
germ_W5_to_adult_W7-CTGCCTAGTACCGCTG	-16.2316	13.28	4.09454	1.09947	1.28127	3.09085	-6.09843	-1.27162	-2.05987	2.11029	-0.049239	0.566358	1.21278	0.761573	-0.515975	0.451973	0.294371	-0.156468	0.674116	-1.30289	-1.07825	-1.11114	1.0315	0.597597	1.10046	-0.531208	-0.0263485	0.313171	0.106809	-0.209802	0.246568	0.210035	0.317754	-1.85322	0.612481	0.348171	0.14405	-0.16088	-0.784102	-1.6666	0.192152	0.330725	0.636169	-0.134946	-1.34589	0.812741	-0.706637	0.356474	-0.660805
germ_W5_to_adult_W7-CTGCCTATCGCACTCT	-15.35	14.5361	6.0265	-1.39366	-0.517906	-2.15112	-3.04905	4.61354	-6.6038	3.62565	0.186773	-1.18073	3.41564	-4.03869	-4.53536	1.98088	2.2298	1.85727	-1.84984	-0.997252	0.748615	0.84183	2.42349	-2.39565	-0.20303	0.373299	1.2505	2.3596	-2.32526	1.95371	1.4796	-0.709646	-0.741469	-2.38668	-2.70737	1.87899	7.21598	-0.128484	2.37124	0.690749	0.336621	2.05302	-2.69772	-7.09546	-1.18114	0.393786	1.96961	-6.28901	-0.499996
germ_W5_to_adult_W7-CTGGTCTTCAGTGTTG	-16.6575	14.4633	4.54282	0.280643	1.0146	1.71355	-3.50561	-1.97371	-3.34276	1.31474	-0.649336	-0.526595	0.0129676	-0.258502	-0.811766	0.186042	-0.851465	0.717179	0.618473	0.148739	-0.989834	0.0324617	-0.34561	0.0597855	0.272829	-0.874993	0.263131	0.86359	-0.0973255	-0.702058	0.514937	-0.305754	-0.416576	-1.43634	-0.462188	-0.333893	0.128518	-1.05625	-0.169568	-0.407332	-0.102984	-0.0673598	-0.448325	-0.946337	-0.399782	0.658785	0.689282	0.878732	-0.316492
germ_W5_to_adult_W7-CTGTGCTAGGTAGCCA	-14.9208	10.8984	5.17705	0.710598	0.78469	7.52459	0.451478	1.55037	-3.96914	-0.73234	-0.27203	2.76767	0.644829	-0.845925	3.89156	-0.973683	1.44655	-1.19698	0.400976	-0.44074	-1.09785	2.14594	-0.391964	-0.869073	1.73864	-1.02093	-1.16792	-0.78782	0.32308	-0.0480087	-1.61512	0.290452	-0.348443	-0.508081	-0.732474	-0.60985	-0.127938	0.796121	-0.372979	0.452302	-2.01368	-0.435286	0.577485	-0.334976	0.498526	-0.272163	0.0288715	1.66093	1.19051
germ_W5_to_adult_W7-CTGTGCTCAGGTCGTC	-15.5375	15.0282	6.71943	-0.188961	0.905149	3.1942	-1.02495	0.258527	-2.31481	2.55416	-0.8807	0.249059	0.140767	2.69561	-1.47801	1.15658	-0.33182	0.236526	-0.0357378	-0.319186	-1.58352	-0.317285	1.28095	-1.18984	-1.33179	1.49856	1.40138	-0.733445	-1.81935	-1.11739	1.48517	0.636929	0.718128	0.113464	0.574252	0.171966	1.19734	-0.742335	-0.816679	1.95956	1.5631	0.54546	-0.306021	-1.6919	0.380034	-0.67411	-0.0299858	-1.88331	0.75758
germ_W5_to_adult_W7-CTTCTCTCATCTATGG	-14.3853	11.8901	6.58818	-0.782947	0.551484	8.81368	2.49912	5.35133	-2.95975	-0.768913	0.805701	1.85341	-0.438569	-2.39206	4.76821	-2.73221	0.497756	-0.267653	0.739307	0.710508	-1.74108	1.21006	-2.11841	-0.429483	0.264001	-1.76885	-1.63718	-1.44335	-1.13279	-0.581871	0.26916	-0.314308	0.503131	-0.180252	0.128684	-0.76251	-1.518	0.752939	-0.673918	-1.39642	-0.975035	0.384017	0.284504	-1.29152	-1.16218	0.875581	-0.264942	-0.538957	-0.371662
germ_W5_to_adult_W7-GAAATGACATATACGC	-16.7931	12.6221	3.94871	0.872635	1.27339	2.93593	-5.73195	-0.474273	-4.10357	0.887756	0.174431	1.17629	-0.61641	1.06206	0.725907	-0.00857252	0.473476	0.514028	1.74226	0.0469068	-0.544287	-0.352249	-0.156235	0.264927	1.3324	-1.51344	-1.63048	-0.149921	-0.143147	0.564678	-1.58599	-1.24379	-0.498057	-1.37797	0.202321	-0.241196	-0.221537	0.632192	1.707	-1.9036	0.119954	-0.0588763	-0.303694	-0.142458	-0.371109	1.6748	-1.79925	1.42798	-0.315896
germ_W5_to_adult_W7-GAACATCAGCAGCGTA	-16.1229	16.0517	3.03445	-0.312102	1.86294	0.37776	-4.62712	-0.94903	-4.49892	3.76582	-2.0842	2.56958	-2.35374	3.30115	-0.877354	1.28968	-0.00509303	1.47906	1.70909	0.0586984	1.58987	3.92053	-0.0073566	0.730652	-1.03826	1.98188	-2.26465	2.92552	1.25308	1.06635	-1.62258	2.00223	0.590072	5.90593	-3.60153	0.519819	1.33527	-1.34777	-3.05918	4.02388	6.21973	-0.362007	-3.4053	2.22781	2.12181	-0.714506	1.67125	-2.30081	1.27265
germ_W5_to_adult_W7-GAACCTATCTTCAACT	-14.914	13.4904	5.70699	-0.633996	0.809986	4.32306	-0.195128	0.110281	-2.16201	0.670355	0.434377	1.25563	0.172719	1.35141	0.187104	-1.28827	-0.380039	-0.156476	1.59558	0.276761	-2.46053	-2.21389	-0.960425	-1.56037	-2.48363	0.968299	0.796739	-1.00444	-0.904041	-0.0462352	0.507798	-0.759448	0.601313	-1.83039	0.691712	0.180524	0.844737	0.534218	0.594171	0.396575	-1.75028	1.75584	-0.492427	1.04585	-0.357238	0.069477	-0.898293	0.0475783	0.930628
germ_W5_to_adult_W7-GAACGGAAGCTCCTCT	-14.54	10.6265	5.21706	0.243677	0.74897	7.25239	2.12538	2.24232	-1.31389	-1.40671	-0.879612	3.15778	-1.47815	-0.62432	3.28666	-2.76801	1.34129	-1.61686	0.87727	0.256974	-0.091155	2.85219	-2.37499	0.426799	1.08728	0.576681	-1.87005	-1.448	-0.225747	-0.907296	0.930304	1.80135	0.850679	1.7112	-0.141206	0.149548	0.530861	-0.219417	-1.06669	2.81631	0.895197	0.928657	0.241161	-0.512125	0.544358	0.0516831	0.0499431	-0.186005	-0.730413
germ_W5_to_adult_W7-GACAGAGTCTGCGTAA	-17.8435	16.8892	4.89439	-0.981306	1.12198	1.29382	-5.73272	-0.0628865	-5.97038	2.66383	-0.251419	-0.452304	1.34723	-1.16852	-0.812254	0.34682	-0.353802	1.96727	1.93982	0.129541	-1.84578	-1.2905	1.03964	0.980438	0.619042	-2.51629	-0.0726236	-0.385636	1.87191	-0.219727	0.997414	-0.247398	0.523099	-1.91708	-0.124953	1.65744	-3.17546	0.119205	-1.02653	-2.11308	0.0850595	-0.0273036	0.199521	-1.51273	-0.62358	0.327314	-1.18007	0.0650627	0.407203
germ_W5_to_adult_W7-GACCAATCATGAACCT	-11.7168	3.54677	1.31027	2.69955	0.836158	-3.45147	2.22572	-7.42751	-1.09104	-6.4951	1.65579	2.93408	-2.14998	3.17933	0.963974	-1.09634	2.92112	-2.55516	-0.423156	-1.02702	3.35183	-0.752416	-0.740694	1.1484	0.515416	0.242105	-1.68967	0.835729	2.02356	-0.33273	-0.468857	2.81112	-2.87337	-0.800555	3.2579	-0.0439414	-1.62754	-2.29584	-0.40074	1.38397	1.48748	-1.31249	-1.52206	1.1033	2.75021	-1.19562	0.115383	0.763711	-1.16649
germ_W5_to_adult_W7-GACGCGTTCTGTCTCG	-14.6648	10.8897	3.29342	1.4199	1.1558	1.99286	-4.06563	-1.1153	-2.09092	0.24407	-0.149924	1.09892	-0.92234	0.671973	1.02626	-0.718421	-0.443995	-0.431905	0.677922	0.090361	-0.451273	-0.147144	-0.163532	0.144002	0.0161657	-1.24402	-0.344167	0.785354	-0.325298	0.607643	-2.14105	-1.5642	-1.28559	-0.996269	-0.117169	-1.57678	0.407128	-0.209527	0.600905	-1.2703	0.159481	-0.824296	0.553609	-0.688276	-0.840467	0.565051	1.05405	-0.328067	-0.313869
germ_W5_to_adult_W7-GACGTGCCAGCTTCGG	-16.2339	14.4753	4.23548	1.16065	0.451245	2.38597	-4.66416	-2.17571	-1.90032	1.09114	-0.536138	0.0767351	0.0471601	2.17764	-0.865875	1.00308	-0.677511	0.202456	-0.0254736	-0.589619	-1.18051	-1.51782	-0.268187	-0.533328	1.23975	0.0660388	0.606258	-0.742929	-0.17415	-0.950536	0.65277	0.564964	0.557524	-2.87643	1.31256	1.75503	-0.149292	-0.666637	0.40111	-1.08232	0.301549	-0.247447	0.881157	-0.670273	-1.06393	-0.2262	0.127225	1.15707	-0.489032
germ_W5_to_adult_W7-GACTAACCAAGACGTG	-11.3365	3.96509	0.975405	2.44674	0.267265	2.21885	1.83767	-1.76553	-2.97845	-2.50226	-1.08207	4.2408	-0.189941	1.39932	-0.972592	-0.0412617	0.673266	0.00659055	-0.733826	0.501906	0.206032	1.08821	-0.563985	-0.984936	1.69439	3.29028	-0.489649	-0.772211	-1.77422	0.529176	-0.660475	-0.365694	-0.0666042	-1.17655	0.55034	-0.0899317	-0.269362	1.38602	0.744583	0.777292	-0.595676	-1.97585	-0.114814	-0.00138761	0.860597	0.786744	4.16797	1.41611	1.17236
germ_W5_to_adult_W7-GACTAACTCAGGCCCA	-15.1573	12.5676	5.71232	-0.431204	1.47996	7.99541	1.09747	3.99004	-4.01149	0.525737	-1.08682	2.66275	-0.912199	0.583123	5.26289	-1.12674	0.933722	-0.515187	0.993196	0.1879	-0.142766	3.40556	-2.11461	-0.434991	-1.18571	2.00664	-2.18919	0.278825	0.903859	-0.457379	-2.07661	1.56851	-0.53083	4.49123	-1.52886	0.627386	-0.372605	-0.196445	-0.70846	3.98162	1.84846	-0.640183	-1.06981	-1.01011	1.26795	0.064107	0.432809	-1.48466	2.14627
germ_W5_to_adult_W7-GACTACACAATGAATG	-16.9936	14.5827	4.17185	0.294966	-0.0543201	1.8842	-5.37404	-1.9788	-3.84995	1.61875	0.0888374	-0.107201	1.02241	0.363136	-0.457961	0.103115	-0.00111751	1.11998	0.991054	0.132934	-1.18903	0.951651	0.349403	-0.515114	-0.595576	-1.59467	-0.623071	-0.926251	1.10367	0.516335	-1.96734	0.645859	-2.21115	-1.07261	-0.0616744	0.547239	-0.401732	0.200918	0.249921	-0.827284	-0.109895	-0.201989	-0.456449	-1.38456	-0.416401	0.845507	-0.196342	0.588236	0.243488
germ_W5_to_adult_W7-GATCGCGTCGAGAACG	-11.995	7.91481	4.63581	-0.392126	-0.525601	-4.89475	-4.31576	4.00537	-6.3506	0.93718	1.54829	3.7214	2.65053	-3.64121	-2.08243	3.63806	-1.55596	4.76977	0.230425	-0.194457	1.67733	0.861644	4.72779	4.00792	-0.993133	1.25754	0.441592	2.08227	-4.78953	-0.966276	4.37499	-0.587223	2.49059	-3.2816	3.36319	0.726699	-1.41062	0.0907883	2.36452	1.65287	-1.52308	-2.0949	0.86008	0.848056	2.51222	0.630585	2.71081	-1.96146	-0.36234
germ_W5_to_adult_W7-GATCTAGAGGCGCTCT	-6.93888	7.46415	3.90803	-3.66737	-1.47245	-10.5275	12.7329	9.20302	-0.533015	-4.15984	2.00574	6.10833	0.699566	-9.41391	-7.63605	-3.39863	2.63446	3.26741	2.52546	0.890266	-1.07609	6.15743	-5.33759	2.13415	-0.359304	4.04239	2.60025	0.84228	-6.61857	0.16232	5.39386	-4.1348	1.00225	-2.32439	-3.03143	-3.33044	4.71249	2.8004	-4.75731	-0.0819878	2.82143	4.33845	4.89255	7.809	-10.3421	0.295934	-6.37723	0.322565	-0.0211922
germ_W5_to_adult_W7-GATGAGGCACGCTTTC	-11.2426	9.14988	6.08806	-2.98517	-0.271635	-5.50809	3.43942	11.1898	-0.973968	1.7064	1.89773	1.85671	0.761825	-8.72854	-6.60334	-0.697001	2.97725	5.7665	1.6426	-0.157547	1.3701	4.72788	0.0523251	-1.41808	-1.01144	1.5774	2.59246	1.25896	-2.88054	1.26932	5.74308	-0.807505	-0.0426198	-2.69271	-0.738246	1.15055	-3.75789	3.13136	3.88191	-0.845816	-5.55448	2.3103	8.39297	-2.90602	-4.94224	1.99251	-4.58293	-5.09131	-0.909646
germ_W5_to_adult_W7-GCACATATCGACGGAA	-14.833	12.76	6.56484	0.399037	1.26207	5.55929	-1.05409	2.58457	-1.21055	0.630901	-0.0184149	1.85995	-1.06811	0.561898	-0.36847	-0.715085	0.636293	0.537937	-0.0787734	0.41541	-1.76773	-0.207929	-1.05539	-0.527351	-0.211992	1.1197	0.931092	-0.3867	-0.860996	0.193455	1.01489	-0.952036	1.38417	-1.61545	0.478144	-0.959326	-0.220683	1.25092	-0.127356	0.0431534	0.602054	-0.119886	-0.279634	-0.367948	-0.100747	-0.533253	0.533542	-0.059506	1.69654
germ_W5_to_adult_W7-GCATACATCACTTATC	-13.6823	12.3079	5.12374	0.0933806	0.129914	5.04047	-1.30479	1.70169	-1.48974	0.820771	0.0668883	0.592727	0.086834	1.00401	-0.410209	-0.250709	-0.517349	-0.626944	0.00767504	-0.474487	-1.68594	-0.5437	-0.577291	-1.78741	-0.653934	0.183131	0.619984	-1.34796	-0.383146	0.309971	0.157023	-0.816946	-0.331826	-0.565648	0.916352	0.12688	0.488539	1.29789	0.928308	-0.456646	-0.229728	0.479686	0.0475535	0.0242322	-0.404444	-0.632224	0.256288	-0.731846	0.840542
germ_W5_to_adult_W7-GCCTCTATCTATCCCG	-13.5464	16.1116	4.95495	-2.16193	0.913847	-5.87797	9.70028	-4.57891	-8.2024	-4.27339	1.79395	1.99696	1.00027	0.531339	-2.44605	-0.419208	-0.722805	-0.146727	-0.367824	-0.483973	-0.080575	-2.20268	-0.221081	1.71561	-0.815431	0.916863	3.31688	-0.367959	-0.731269	-0.654577	0.482104	-0.425267	0.582984	-2.64319	1.5656	-0.580622	-0.210831	0.773097	0.696978	1.25483	-0.258444	-0.0908291	-1.37757	1.06835	-2.9313	-0.439213	1.16062	-0.771797	0.944211
germ_W5_to_adult_W7-GCGCCAAGTAAACACA	-13.0224	7.6715	2.26919	1.36438	1.20052	0.264147	-2.76646	-1.79244	-2.20887	-0.40486	-0.435909	3.60598	-0.758415	1.4892	-1.58598	1.37208	0.603577	-0.629884	1.11927	-0.884681	2.28791	3.59135	-1.2015	-1.81104	-1.99544	-0.590109	0.435396	-0.578391	-1.42215	0.243231	1.56705	0.487982	1.82099	-1.24579	0.482674	-0.941086	0.954638	-0.0679962	-0.887645	-0.210511	-0.442986	-0.617778	0.114172	0.202306	0.891986	-0.957959	-1.50862	0.0076013	0.642587
germ_W5_to_adult_W7-GCGCGATTCTGGAGCC	-16.8188	13.7179	3.26029	0.316346	1.94174	0.108611	-2.82085	-2.53709	0.235711	-1.98739	-1.48156	-0.638717	-2.30464	-0.0512413	-0.972695	2.14556	1.13725	-2.9134	-1.33151	0.534549	0.787067	3.34337	2.48892	0.382396	-1.63209	4.26809	-1.19829	7.29308	3.44294	-1.48526	0.803107	8.32127	-1.23593	3.20907	-3.17697	2.76533	1.92392	-4.99422	-1.81117	0.895555	-0.169917	0.45782	-4.77509	2.47684	-5.86425	-0.346565	-0.384144	-5.8315	0.171106
germ_W5_to_adult_W7-GCTGCTTCAATGAATG	-14.3517	13.1315	7.7099	-3.55308	1.01566	6.61204	0.403462	12.5822	-4.59367	1.40642	-0.0130569	2.02706	1.43139	-6.58518	2.56887	-3.57608	1.94555	1.68644	0.601414	-0.719942	1.34979	4.84395	-0.9969	1.37464	-2.16584	-2.38522	-0.255588	-0.236589	-1.36127	0.00678961	2.89895	-4.15772	0.841228	0.811486	2.09665	-2.37631	2.20932	1.1274	1.87014	0.435518	-1.11207	2.47661	-0.184416	0.831285	-0.947224	3.01132	-0.761601	0.900393	-0.541905
germ_W5_to_adult_W7-GCTGCTTTCAAGATCC	-15.3692	15.0833	5.47869	0.0687581	0.529204	2.72946	-2.53762	1.5529	-2.25121	2.03015	-0.257938	0.0744971	-0.416585	0.190387	-1.32673	1.12163	-0.0172885	0.162214	0.589092	0.334516	-0.994997	-0.209848	0.147446	-0.320233	-1.2427	2.4273	-0.42994	-0.15791	-0.144264	0.120986	0.0418595	1.35629	0.732505	0.163321	0.35127	-0.210635	0.578511	2.22513	-0.792252	0.378796	0.409526	-0.0934916	-1.13662	0.982103	0.418915	-0.256446	0.381785	-0.781414	2.15816
germ_W5_to_adult_W7-GCTGGGTGTCGGCACT	-13.8918	8.37446	2.0302	2.7416	-0.104053	3.52025	-2.41577	-3.5053	-0.721752	-0.447926	-0.486242	2.88405	0.851645	0.644819	1.04242	-1.6357	-0.401553	0.154099	0.0352721	0.0976354	-1.85223	-2.94502	1.68502	0.52998	0.272495	-0.485447	0.0436419	1.64156	-0.884899	0.676171	0.555157	-0.339184	-1.32698	-0.0569852	1.02965	0.115821	-0.0657658	0.503004	-0.374928	-1.75776	-0.00471369	-1.31552	0.700559	0.745068	-0.160591	0.378016	-1.30656	0.884349	-0.239985
germ_W5_to_adult_W7-GGAATAATCACCACCT	-15.8251	14.653	6.2291	-0.899443	-0.354144	-3.1521	-5.61731	5.02549	-2.92485	3.96338	0.0279376	0.591552	1.15795	-3.85757	-4.13387	-0.523191	0.231917	4.60423	1.53064	1.22337	-2.33005	1.30114	0.273364	1.86317	-1.81425	0.231632	-0.408406	3.27633	-0.0713588	0.707521	-0.85152	-1.55567	2.41361	2.13225	0.624093	0.457766	-0.289874	1.58405	-0.018527	1.51311	2.77129	3.1902	-1.08435	2.70389	-0.477837	0.375019	-1.88687	7.08791	-2.23562
germ_W5_to_adult_W7-GGCCGATCATCACCCT	-12.2827	6.7676	4.59263	1.44434	0.934254	5.18472	2.20905	1.37101	-2.77385	-1.78602	-0.437384	5.70704	-1.32293	-1.14256	2.25401	-3.82243	1.42778	-0.0113576	1.99005	0.118124	-2.76218	1.87914	-1.53404	0.723359	0.203038	1.12547	-1.03272	-0.280718	-0.607745	-0.400986	-1.80501	0.63003	-2.09068	2.91193	-1.18353	-1.0324	0.902332	0.557979	-1.06067	2.996	-0.17668	1.56913	0.640671	1.86657	-0.0414442	0.166657	-0.0695392	0.892908	0.98828
germ_W5_to_adult_W7-GGCTGGTCACATTAGC	-14.1592	11.2518	3.89437	0.592717	-0.120879	1.10959	-3.06549	-2.59198	-1.98575	0.548313	-0.255829	1.13574	-0.658918	0.654406	0.164604	-0.56267	-0.321158	0.719239	0.366819	-0.333021	-0.96987	-2.62065	-0.925319	-0.0104803	0.906888	-0.545885	-1.15151	0.6526	-0.439105	-0.318905	0.694146	-1.03974	0.0803538	-1.77741	-0.686784	-1.07242	-0.221032	0.0024417	-2.3737	0.0288161	-1.28313	0.763611	0.37797	-0.383913	-1.27456	-0.234404	-1.07913	1.5037	-0.74285
germ_W5_to_adult_W7-GGGAGATAGCGATGAC	-18.5406	15.3136	4.59214	0.625835	2.01657	2.77194	-5.44845	-3.23394	-8.08935	2.46138	-1.24735	1.53862	0.575781	2.16981	0.73027	0.372053	-0.0596888	0.971827	0.712254	0.910812	-1.39004	0.596117	1.6161	-0.374151	0.925002	-1.11861	-2.57562	-0.449813	1.56982	-0.00809098	-0.373199	0.643919	0.16429	-0.188902	-2.08051	0.241522	-0.0419285	-1.38286	-1.08445	-0.859786	-0.137775	0.305332	-1.31741	-0.550043	-0.143087	1.01297	-0.372134	1.59099	-0.0174573
germ_W5_to_adult_W7-GGGCATCTCAGAGCTT	-14.706	13.8098	5.25837	0.405606	1.29696	4.70507	-2.36696	-1.21559	-2.73144	1.78344	-1.46925	0.0343164	-0.798719	2.84804	0.192431	0.851723	-0.311771	-0.799515	0.545034	0.520705	-1.96586	-1.93525	-0.402971	-1.63226	0.116259	0.116262	-0.287068	-1.31941	0.123336	-2.05043	2.11846	-0.864554	0.984949	-1.95194	-0.0376589	-2.05686	0.0569086	-0.117143	-0.14846	-2.09334	-0.787208	1.05257	-0.375293	-0.595398	-1.30568	0.876799	0.0916641	-0.31353	0.273898
germ_W5_to_adult_W7-GGTGAAGTCCCGACTT	-17.7023	15.6334	4.74077	0.892132	1.2428	1.07098	-4.72684	-2.06341	-5.13119	1.96349	-0.252467	-0.16085	0.588722	1.07707	-2.52064	1.93953	-0.221476	0.467116	0.953345	0.0617816	-0.667999	2.29042	1.30116	-0.690535	0.934274	0.540846	-0.889132	-0.266089	0.506845	-0.333658	-1.08638	2.59532	0.177356	0.740066	-1.05616	1.91665	1.09423	-0.853166	-0.334167	1.11895	0.877592	-1.07556	-0.194645	-1.06298	0.989197	-0.950118	1.63466	-1.05943	0.815886
germ_W5_to_adult_W7-GGTGCGTAGCGAGAAA	-16.5041	13.5629	4.53705	0.963393	-0.362412	1.30132	-5.27316	-1.19168	-2.52583	1.71289	0.153732	2.08613	0.800825	-0.439114	-0.923339	-1.13376	-0.220953	0.657787	0.656039	0.88396	-1.89132	-2.50825	0.288006	1.24662	-0.387777	0.0398033	-0.83401	0.221934	-0.220141	-0.0322059	0.891686	-1.13925	0.622831	-1.07699	-0.615403	-0.774512	-0.0772079	0.656548	0.340233	-2.5727	0.718434	0.515937	0.402069	0.329657	0.186576	1.56787	-0.119939	2.03581	-0.948437
germ_W5_to_adult_W7-GGTGTTAGTAGAAGGA	-15.141	12.3137	4.88981	1.21087	0.87569	3.83127	-1.93612	-0.694805	-2.29142	0.303233	-0.745288	1.32661	-0.618551	2.21577	0.213499	0.648278	-0.0221497	-0.0380612	-0.00371365	0.973315	-2.82218	-0.90989	-0.00558953	-0.992492	-2.15755	0.71965	0.16335	-0.0893646	-0.519468	-0.576416	0.832943	-0.0161736	-0.502975	-1.44281	2.2244	-0.111868	0.0182539	0.723197	1.15587	-1.07858	-1.0858	-0.185743	0.379791	1.66821	-0.820929	-0.526142	0.731569	-0.234168	0.663666
germ_W5_to_adult_W7-GTAACTGAGTGGTCCC	-16.9517	13.6104	4.32047	1.11273	0.640501	2.53798	-6.16718	-2.44695	-3.63139	1.32943	-0.840588	0.753175	0.347748	0.794572	-0.373357	0.11253	-0.218905	-0.0156498	0.51514	0.343891	-1.28697	0.26046	0.31037	-0.192029	0.844077	0.0556494	-0.191614	0.527712	0.534737	-0.701604	-0.274435	0.764742	0.657219	-0.737272	1.10651	0.944616	-0.299037	0.453404	-1.65432	-0.0738069	1.45084	-1.35409	-0.646605	0.835754	0.987616	-0.371897	-0.162822	1.10789	1.30041
germ_W5_to_adult_W7-GTACTTTCAGCTGCAC	-13.756	8.09397	3.52302	0.578277	0.457813	6.42111	-1.20965	1.6466	-3.65866	-0.681033	0.763352	3.39757	0.0468529	-0.394692	3.06101	-1.31943	0.485565	-1.8253	-0.0419126	-0.86851	-0.267599	2.67939	-0.355804	-1.32619	1.61866	-1.15728	-0.210025	-1.62703	-1.33835	0.739106	-1.75844	-1.14799	1.38969	-0.135725	-0.221582	-0.942049	-0.189331	1.13177	0.0438684	-1.45691	-1.87611	-0.444521	0.473416	-1.70925	-0.721511	0.0273213	0.695021	-0.717149	0.729644
germ_W5_to_adult_W7-GTATCTTAGAACTGTA	-14.1407	11.4223	4.67779	0.244931	0.388029	4.06251	-0.577799	0.354087	-2.63388	0.13666	-0.221558	1.55584	0.387488	0.216247	1.8148	-0.834537	0.69582	-1.28641	0.432957	-0.160358	-1.66116	0.649871	-0.444671	-0.435168	-0.760403	-0.0473759	0.344322	-0.766682	-0.847359	0.00458031	-0.0502077	-0.855059	-0.258125	-0.739412	1.01224	-0.610295	-0.723922	0.861078	0.744437	-0.163745	-0.612488	-0.383475	0.448748	0.357786	-0.993846	-0.00698439	0.758197	-0.635923	-0.117086
germ_W5_to_adult_W7-GTCATTTAGATGGGTC	-17.1538	13.4172	4.03507	0.582648	1.07056	2.8959	-5.77872	-1.47851	-4.85766	1.09342	-0.191197	1.30038	0.286423	1.11641	0.36485	0.364664	0.878235	1.10088	2.47451	0.353969	-2.49592	0.265905	0.904676	0.547336	0.783121	-1.20651	-1.89621	-0.398897	0.26436	0.0737485	-0.297735	-0.587968	-0.502629	-2.58477	0.204362	-0.650919	-0.0440167	1.02408	-0.659294	-1.21853	-0.219214	0.337703	0.395262	-0.399197	-0.17245	0.0876732	-0.506173	0.70073	0.79361
germ_W5_to_adult_W7-GTCGGGTCATTAGGCT	-16.0653	11.3479	3.45994	1.45584	0.697453	1.5586	-4.90616	-3.65075	-3.75552	0.969073	-0.313288	1.83362	-0.235352	2.70171	0.462074	0.132622	-0.0742386	0.130468	-0.570738	-0.445831	0.739733	1.5124	0.820861	-0.420343	1.08588	-0.621661	-0.699118	-0.663538	0.811914	-1.58464	-0.13208	0.480726	0.122616	-1.15718	-1.48121	0.709863	0.272985	-0.212407	0.792156	-1.07853	0.887481	-0.160975	0.344191	-0.952557	0.703519	0.8695	-0.255994	-0.15012	0.72767
germ_W5_to_adult_W7-GTGCAGCAGTTCGCAT	-14.766	21.66	5.395	-4.78568	-0.0194911	-16.8827	17.8477	-8.70493	-11.6909	-9.55835	4.07725	-1.77853	0.942108	-0.700734	-1.92965	-1.71189	-1.91635	1.01203	-0.607969	-0.677575	3.26857	-5.15394	-1.60145	3.31495	1.26051	-1.93995	2.43753	-0.604251	2.10286	-1.85201	-0.332084	0.858903	0.957662	-1.50015	-0.29558	0.328248	-0.121653	-1.04403	-2.6135	1.47563	-1.62101	0.8779	-1.03684	0.122013	-0.817219	1.37045	1.02101	0.595981	0.826838
germ_W5_to_adult_W7-GTGTGCGCAAACCTAC	-14.2623	10.6194	5.25043	0.264504	1.01313	7.21648	0.97544	2.4857	-2.91643	-0.749428	-0.302562	2.35981	-1.16779	-0.660909	3.37963	-2.66099	0.844312	-0.521992	1.82265	0.0103778	-0.996183	3.18065	-3.1202	-0.440911	-1.72588	-0.591037	-2.25617	-0.57712	0.255182	-1.42011	-1.22163	-0.357978	-0.511001	2.99418	1.45043	-1.21294	0.783922	0.634642	1.17779	3.64404	0.71097	-0.241737	-1.67143	-0.108042	1.0438	0.888829	1.88466	-1.04577	3.21712
germ_W5_to_adult_W7-GTTAAGCGTTCCGTCT	-17.1449	17.0038	5.091	0.266782	1.79809	2.33281	-3.7524	-0.949059	-2.96063	2.68844	-0.883323	0.986421	-0.403578	2.42308	-1.12697	1.25554	0.00554495	1.25902	0.353243	0.362051	-0.39651	0.805609	0.0986845	-0.74428	-1.00063	0.623348	-0.339045	0.4927	1.0173	-0.537995	2.0531	0.713282	1.70646	-0.313183	-0.769108	-0.165946	0.836091	-0.319785	0.734751	-0.172631	0.793327	-0.164844	-0.373415	-0.401777	-0.82493	1.953	-0.170289	-0.558075	0.109671
germ_W5_to_adult_W7-GTTCATTGTCAAGCGA	-15.1789	12.1472	4.29048	1.48315	1.53585	3.58498	-2.94411	-1.96276	-4.12208	0.885026	-0.506521	2.95529	-0.0333875	2.29394	-0.483551	-0.030411	0.0957282	0.375666	1.02474	-0.387961	-0.839462	0.671419	0.534618	-0.812318	0.0421006	0.610186	-0.822396	-0.021249	0.60498	0.123158	0.350821	0.484565	0.151404	-0.909811	0.536815	0.18083	0.737395	0.610608	0.53938	-0.457225	-0.267772	-0.181752	-0.859181	-1.01256	0.729984	0.0185429	1.30015	-0.00511039	0.0216246
germ_W5_to_adult_W7-GTTCTCGCAGAGTGTG	-9.71099	6.09938	2.40351	-0.00635293	-0.775508	-3.1938	-6.26077	7.72256	-1.05078	2.07242	1.20788	1.51421	2.95377	-4.5974	-3.85517	-0.779279	1.32656	3.39156	-1.8375	-0.78597	4.3608	1.83824	0.950913	-0.540862	-1.91981	-1.08785	0.300065	1.81844	-2.12216	-0.88405	1.92978	-0.845631	0.234204	2.90976	3.71751	-0.802261	1.28274	1.43187	3.23291	-1.80611	-1.92831	0.583803	0.393849	-1.48232	2.06872	-1.69527	-1.29624	0.723422	1.72638
germ_W5_to_adult_W7-TACAGTGAGCGCTCCA	-16.6128	12.2936	3.9978	1.26562	1.07066	1.19072	-3.9069	-1.6528	-4.14916	0.548093	-0.0717487	2.24046	0.248561	1.03159	-0.906486	-0.385661	0.81435	0.41579	0.853752	-0.512247	-1.31644	2.53272	-0.0801324	1.13189	1.38733	0.200213	-0.705625	-0.186726	1.37333	0.173295	-0.162853	0.155267	-0.980118	-0.077452	-0.935192	0.531683	-0.965587	-0.200738	-1.68822	1.35823	0.536986	0.315444	-1.06233	-0.166701	1.44865	0.685081	0.289501	0.237291	2.27162
germ_W5_to_adult_W7-TACGGGCTCGGCATCG	-14.8887	14.4284	7.65811	-2.20672	2.04369	9.83491	4.8106	7.16875	-3.8317	-0.159367	-0.127338	2.01972	1.24472	-3.72604	6.38871	-2.21724	1.76078	-0.783071	0.661216	0.0733682	-0.161979	2.57275	-2.45167	0.0196957	0.570961	0.500886	-1.39918	-1.99195	-0.0161961	0.451983	-0.585832	1.01207	2.03451	2.67541	-1.85092	-0.15536	0.694037	-0.0564942	-1.54562	3.54744	0.582584	0.313927	0.367708	-0.370734	1.4925	-0.0545264	-0.671867	0.45281	1.22708
germ_W5_to_adult_W7-TACGGTAGTTTAGGAA	-13.2374	14.8641	4.30707	-1.32638	-0.0659007	-3.49036	8.59008	-2.18732	-5.63805	-4.53583	2.02818	2.79909	0.390691	-0.953867	-0.92871	-2.48545	-0.392963	0.986851	-0.119057	0.668461	-3.09452	-1.11946	-2.71085	1.73072	-1.22795	0.22974	1.22509	-0.409085	-0.176909	-0.978253	-0.51887	-1.50825	0.565995	-1.48199	2.71017	0.297127	-0.823762	1.28398	1.7113	0.638051	-0.571072	1.10648	-1.61582	1.28656	-0.660706	0.679245	1.29179	-0.410793	0.449274
germ_W5_to_adult_W7-TACTCATCAACTTGAC	-12.585	8.3791	2.02711	2.14107	-1.69734	-9.43118	6.4208	-4.63202	-1.87377	-3.57518	2.31009	5.47036	-1.21358	1.3293	-6.11376	-0.893511	2.12932	2.66417	2.24702	0.360795	-4.88752	3.81533	-0.824072	3.48225	3.6712	4.00493	-0.38958	1.16875	1.6541	3.87927	0.253041	0.265448	-1.4024	-4.82915	0.873755	-4.57473	2.86399	-0.455777	-0.165299	0.488543	-1.63873	1.9165	0.939175	-1.56138	0.37561	0.802698	-2.67613	3.44065	-0.397884
germ_W5_to_adult_W7-TAGTTGGTCGCAAACT	-15.949	16.7823	4.06886	0.554051	0.654946	1.46314	-4.07944	-1.11749	-2.08967	3.70654	-1.68593	1.47267	-0.329564	2.99583	-0.586111	1.29208	-0.433254	0.661707	0.449668	0.515681	2.09182	2.38288	-0.851772	0.0760462	0.139829	2.6869	-1.47021	1.88962	0.806302	1.49572	-1.00122	2.64605	-0.654691	5.101	-2.21642	1.169	1.47644	-2.52685	-1.76148	3.46759	3.14683	-0.620322	-1.88826	0.905265	1.7268	-1.73503	1.60978	-0.967485	-0.730279
germ_W5_to_adult_W7-TATCAGGTCGAATGCT	-15.9421	15.2078	6.18088	0.469598	0.725876	3.56305	-1.74576	-0.76398	-1.68989	1.93472	-0.831862	-0.094863	-0.695552	1.76011	-1.51057	-0.404647	0.00588026	0.259438	0.0179921	1.26426	-2.76821	-2.4293	-0.75508	-0.101387	0.347615	0.653263	0.0267262	-0.321547	-0.0336628	-0.470861	0.840131	0.323444	0.901412	-1.98623	0.168219	-0.448864	-0.581663	0.1522	-0.688698	-0.851951	-0.183472	0.501172	0.336019	-0.134398	-1.59202	-0.648142	-0.246301	0.371124	0.397809
germ_W5_to_adult_W7-TATTACCTCCACTCCA	-11.2224	4.7045	1.64385	0.846682	0.925746	3.30087	2.23129	3.34243	-4.12304	-2.60008	1.77595	5.66681	-0.146857	-1.45251	3.27362	-3.15064	0.294153	-0.0999712	1.43401	-0.713719	1.87963	5.59205	-3.83589	-1.10923	1.47732	-0.533857	1.08763	0.575033	-0.777297	0.255736	0.0491864	0.420333	0.120112	2.42303	1.57962	-1.26916	0.0517543	-0.0794047	2.73869	1.81379	-0.924081	-0.162223	-2.71077	2.38889	1.94044	-1.50179	3.38644	-0.339695	-1.77003
germ_W5_to_adult_W7-TCACAAGGTTAAAGTG	-13.1609	11.8819	5.5054	0.829071	1.34021	4.43452	-1.16938	1.92045	0.329196	0.217014	-0.352248	0.966366	-0.121049	0.102893	0.176667	-0.755112	0.238291	-0.12761	-0.185849	-0.0786937	-0.552761	-1.59078	-0.817236	-0.893987	-1.34342	0.660821	0.0225815	-1.23488	-1.05566	-0.498381	0.884631	-0.640346	0.290011	-0.877206	0.858148	-0.734944	0.78737	0.369199	0.596607	-0.798137	-2.0492	1.55711	0.175661	0.250007	-1.67038	-0.0243791	-0.867293	-0.812188	0.316327
germ_W5_to_adult_W7-TCAGATGGTTCAGCGC	-14.2842	9.811	4.26327	0.89367	1.11767	4.86689	-0.355258	1.01637	-2.81978	-0.841715	-0.168856	1.62213	0.0253312	0.127386	2.10872	-1.65173	0.80109	-0.639535	0.0520942	0.45751	0.355558	-0.143152	-1.22976	0.232491	-0.887535	-0.567215	-0.524034	-0.620095	-0.326527	-0.705782	-1.85946	0.391503	-1.32152	1.80184	2.1623	0.0323442	-0.314981	0.0777194	2.80948	0.649537	-0.630985	-0.568662	0.495525	-0.708338	1.10783	-1.05018	-0.465215	-1.14061	1.11854
germ_W5_to_adult_W7-TCAGGATTCTCAAGTG	-18.5852	15.7308	5.32887	0.835372	1.1335	1.57432	-6.03038	-1.87389	-5.25279	2.16806	-0.142833	0.261832	-0.00859925	1.08178	-1.32891	1.08332	0.333577	-0.338037	0.361357	0.0559498	-2.74256	0.690963	1.65019	0.160457	1.06376	-1.71527	-0.832989	0.0717359	0.225056	-0.405962	-0.111511	-0.0940303	-0.0344335	-1.76022	1.29482	-0.372038	-1.36574	1.20895	-0.0682122	-1.7799	0.269358	-0.679026	0.248018	-0.101324	-1.55371	0.438351	0.882255	0.779811	1.11616
germ_W5_to_adult_W7-TCGTAGAGTTAAAGTG	-13.8846	15.9155	7.20791	-1.77799	0.386349	-0.667247	-7.56201	10.6306	-1.2184	7.15832	0.126882	-1.1042	3.44833	-5.7695	-4.79462	1.20811	0.319906	4.63307	-0.761463	1.1422	-2.15564	-1.98449	1.46005	0.702046	-4.63706	-1.19316	3.03067	1.60609	0.0640567	1.25488	2.60221	-2.68093	1.9796	0.750422	5.74665	0.0960655	-1.41888	1.84333	2.11412	-1.16387	-1.03994	0.266728	-0.622285	2.07973	-2.88118	1.01955	-0.853963	3.06081	-2.08318
germ_W5_to_adult_W7-TCTCATAAGCGATAGC	-16.4161	16.3568	5.54107	-0.314539	1.28591	3.65702	-2.56663	-0.507893	-5.25131	3.07013	-1.75357	1.13699	-1.04889	3.26986	-0.917481	1.42033	-0.500601	0.0617079	0.992387	0.236356	0.41467	1.37333	0.616767	-1.37266	-1.8353	2.16677	-0.850985	0.535115	0.968784	0.166491	-0.479454	1.69702	0.152832	2.96178	-1.54305	0.951861	1.95419	-1.39193	-0.721941	2.04894	3.44932	-1.17311	-1.71613	-0.544047	1.75329	0.0358256	0.977947	-1.39223	0.623471
germ_W5_to_adult_W7-TCTGAGATCCCTGACT	-15.2366	18.17	4.63981	-1.31784	0.170462	-7.0834	6.45148	-5.2943	-6.89082	-2.93944	2.27602	-0.149842	2.80004	-0.56409	-1.26463	0.94554	-0.29077	1.36448	-1.09144	0.557718	1.48683	-2.04576	0.117152	0.0460781	1.60015	-1.66655	-0.813122	-0.82396	-1.15343	-0.436968	0.735853	1.09973	-0.0112994	-2.28913	2.05599	-1.30876	-0.802997	-1.25185	-0.818054	0.0339189	1.62685	-2.64361	-1.07447	0.755989	0.349648	1.75303	1.35055	2.70183	0.493002
germ_W5_to_adult_W7-TCTGGAACACGACTCG	-14.228	12.0792	6.5377	0.314676	0.903666	6.15235	-0.259179	2.61224	-1.26002	1.26553	-0.761677	0.879719	-0.218736	1.57067	0.0888549	0.13189	-0.116876	0.216143	-0.547869	0.810596	-0.190596	-2.06501	-0.423662	-1.83734	-1.41767	0.730285	1.45996	-1.26429	-1.41018	-0.125692	1.44585	-0.739667	0.748465	-1.55486	0.782142	-1.43871	0.719305	0.928615	-0.11775	-0.377624	-0.273006	-0.608334	-0.062045	-1.00477	-0.516705	0.224803	-0.345802	-0.177521	0.822712
germ_W5_to_adult_W7-TCTTTCCTCGGATGGA	-13.458	20.8331	5.80352	-7.02086	0.714914	-13.5734	16.6111	-2.53815	-8.47475	-5.71236	3.8888	-4.72406	3.96874	-1.66244	7.15477	3.48208	1.08812	-5.88345	-7.74656	-4.53746	19.7122	-5.85782	5.5351	-0.21163	-2.18809	1.18975	3.17432	-2.23023	-1.85559	1.28685	3.47994	1.2662	0.339625	5.77054	-0.629091	-0.635184	5.09628	-5.20964	-0.568253	-2.2053	-2.23265	0.306328	5.23017	-4.68825	-3.9857	-3.06149	-3.47631	-4.85592	0.27176
germ_W5_to_adult_W7-TGACTTTCACTTAACG	-16.156	12.3584	3.3484	1.45956	0.906882	1.69222	-3.97735	-2.51556	-3.21117	0.576592	-0.364004	1.54622	0.219845	2.15553	-0.507907	0.141613	-0.0842238	0.521625	0.51702	-0.416683	-1.90353	0.266031	0.684729	-0.521262	-0.152171	-1.18627	-0.898531	0.366289	-0.259822	-0.968526	0.218922	0.332519	0.201741	-0.193768	1.43427	0.68484	0.367047	0.0690614	0.691287	-0.212735	-1.48782	-0.341746	-0.918254	-0.151625	-0.345665	-0.108224	-0.393744	0.424681	1.00109
germ_W5_to_adult_W7-TGACTTTTCGCTAGCG	-14.9893	9.10534	2.8824	1.21241	0.33448	1.42326	-2.19345	-1.58512	-2.71756	-1.68254	-0.188841	3.02014	-0.469897	0.97338	1.22758	-1.98691	0.161335	-0.309165	0.952985	0.361902	-0.273244	-0.711057	-1.03835	0.42922	0.75204	-0.253052	-0.83901	0.251077	-0.0361791	-0.164072	-1.07041	-1.3958	-0.676004	-1.83547	0.374134	-1.60267	-1.99173	1.47406	0.415538	-1.72397	0.655915	0.410862	0.297977	-0.825025	-0.9267	0.0660121	0.179866	0.747178	-0.0206736
germ_W5_to_adult_W7-TGAGGGAAGCTCTCGG	-12.4481	23.3826	7.73029	-8.07324	-0.318193	-19.6875	30.1538	0.51022	-8.98415	-9.37333	3.29119	-1.61356	2.25711	-6.75691	-6.13071	-3.83968	-1.96553	4.34084	1.72788	1.11228	-1.20201	-2.772	-3.99053	3.18992	1.20823	-1.29515	3.19138	-2.06749	-1.65293	-2.12756	2.51888	-1.99737	3.92372	-1.87516	0.168778	-0.863731	-0.247249	4.12371	0.456419	4.20162	4.61663	1.33532	-1.45971	-1.78799	1.84121	0.36427	2.24481	3.27249	1.6893
germ_W5_to_adult_W7-TGCACCTAGTCCCACG	-13.7699	18.6567	5.35039	-4.63117	1.1287	-9.40333	14.8114	-3.70204	-7.05849	-7.59617	2.45786	0.544979	0.504308	-0.967435	1.65436	-2.00839	-0.709789	-0.0606019	1.04155	0.195992	0.854305	-2.38594	-2.02658	1.12168	0.962761	0.0906106	-0.743969	1.97545	-0.260365	-1.66548	0.0776719	-0.474099	2.00019	0.938942	0.871949	-0.0644817	-1.73825	2.11143	-1.83303	1.91101	1.57636	0.579618	-2.97686	-1.66531	0.0585321	0.112922	3.65376	-0.987794	1.22869
germ_W5_to_adult_W7-TGCGCAGAGTTAAGTG	-13.8595	9.22588	3.98616	1.57419	0.284354	3.07776	-0.222577	-1.58064	-4.20413	-2.7842	0.407263	3.95118	-0.47414	1.08471	1.17023	-1.72108	0.602211	-1.1998	1.08513	-0.576569	-1.16555	1.82005	-1.44319	-1.74589	-0.704759	-0.0922359	-0.0370956	-0.660652	-0.211368	-1.03398	-2.1168	-1.10972	-0.903811	-1.47954	2.36204	-0.551884	1.6246	2.51305	3.44269	1.42067	-1.39323	-0.0677018	-1.27519	-0.85631	-0.558677	0.391795	2.59531	0.419502	0.63374
germ_W5_to_adult_W7-TGCGCAGGTCGATTGT	-17.8473	17.5391	4.88882	-0.551144	1.12743	0.59257	-6.0884	-1.00029	-4.8009	3.25744	-0.866892	-2.20405	-0.613451	0.337951	1.0197	1.98434	0.684571	2.1287	1.44436	0.067338	-0.960903	0.0445393	0.210407	-1.42143	-0.659298	-1.66902	-1.16662	-0.209614	2.98636	-1.27735	-1.51243	2.06058	0.455876	0.441381	-3.67808	-0.0396357	1.91072	0.357151	-0.621977	-1.03574	0.788431	-0.562872	1.89574	-0.798113	2.79435	1.84211	-0.484262	1.40165	1.06075
germ_W5_to_adult_W7-TGCTACCGTTCCAACA	-15.3675	12.4651	3.04281	1.72029	0.281185	2.55987	-4.47652	-3.86688	-1.68823	0.514471	-0.462631	1.09029	-0.559193	2.29012	-0.402304	0.157687	-0.902203	0.00614738	1.93261	0.276409	-1.85803	-1.36052	-0.551788	-0.701021	0.20347	-0.894545	-0.974551	-0.0168773	0.558598	-0.692995	0.451479	-0.291851	0.565487	-1.62858	0.93432	0.624376	-0.490579	-0.75209	-0.539832	-1.09376	0.999146	-0.0964846	-0.10944	0.804902	-0.712069	0.215922	-0.625906	0.637602	-1.02294
germ_W5_to_adult_W7-TGGCCAGGTTAAGTAG	-14.0363	8.90317	4.19137	0.799647	1.15699	6.20414	-0.0654641	1.02454	-2.92209	-0.990217	-0.501138	1.99989	0.246818	-0.430935	2.06651	-1.29808	0.733189	-1.74904	-0.00582072	-0.701944	-0.719588	0.503301	-0.852056	-0.556902	0.269309	-0.574206	-0.303721	-0.5056	-1.32461	-0.464848	-0.34626	-1.35045	-0.152596	-0.387095	0.669493	-0.575644	-0.896988	1.13173	-0.476528	-1.28698	-1.05628	-0.116313	0.936585	0.0665462	-0.426375	-0.0456449	0.370372	0.213361	0.11447
germ_W5_to_adult_W7-TTAACTCAGGCGATAC	-13.6372	8.096	3.86553	0.593927	0.902908	5.31609	-0.801372	0.177039	-4.87036	-0.255711	-0.283497	3.0659	1.3503	-0.341139	2.77074	-0.938851	2.20569	0.019689	1.85749	-0.752329	-1.20503	2.58381	0.10095	-0.713665	0.63674	-1.67615	-0.27273	-0.307004	-0.397127	-0.404886	-1.91443	-1.4287	-0.685331	0.593414	0.329801	-0.41913	0.436784	1.30793	0.918153	1.12778	-1.21143	0.173257	0.797393	-0.352543	-1.2614	1.14193	0.643835	1.38278	0.847062
germ_W5_to_adult_W7-TTAGGCAGTCACCCAG	-11.9313	9.29851	4.20098	1.00941	0.464944	6.66263	3.2803	-0.507645	-0.386042	-1.61005	-0.752782	3.85781	-0.816228	2.70597	1.92442	-0.995209	0.255362	-1.03694	-0.395933	0.368261	-2.26179	-3.24635	-0.436997	-0.397072	-2.45302	2.96598	1.20658	0.621909	-1.2203	-0.121239	2.36769	-1.8975	0.677839	-0.137467	-0.422185	-0.366026	-0.428902	-0.180672	-0.816059	-0.142173	1.09906	-0.358655	2.74704	1.69644	0.259056	0.343992	-0.321418	-0.958455	0.466519
germ_W5_to_adult_W7-TTCCCAGAGCCACGTC	-16.1889	19.0111	4.38887	-1.74824	0.90631	-8.01032	7.51131	-6.13904	-4.7307	-2.79675	0.713482	0.598954	0.222316	0.154429	-4.73493	-0.99582	-0.666012	2.40756	2.78455	1.10943	-5.76684	1.03451	-1.64797	1.3543	2.49298	-1.00124	0.907254	-0.0899277	2.04831	-0.332259	0.0622632	0.479532	0.642339	-2.46424	0.0986998	-0.810489	-0.662654	-1.25502	-0.462582	-0.937609	2.0521	1.18751	-0.430108	-0.42027	-1.08537	-0.0146999	0.58074	-0.689955	1.43894
germ_W5_to_adult_W7-TTCGGTCTCGTCCAGG	-13.2138	9.9058	6.10433	0.664674	2.07735	9.2894	1.89816	5.31559	-2.2429	-0.834863	-0.0828535	2.49649	1.19496	-2.37486	4.07339	-2.90731	0.337676	-0.119746	0.242989	0.378149	-0.573715	1.40912	-2.11899	-0.186842	1.66046	-1.66694	-1.80743	-0.856257	-0.989819	-0.572412	0.0567652	-0.394834	0.422232	0.32128	0.285465	-0.684722	-1.25078	1.4103	-0.684217	0.231027	-1.05554	-0.287996	1.06832	-1.1748	-0.752971	-0.243631	-0.101209	-0.108825	0.440057
germ_W5_to_adult_W7-TTCTCAACAACTGGCC	-12.7836	15.2523	7.17032	-5.00624	0.823448	0.686364	7.51159	10.2328	-1.37017	-0.953814	1.32465	3.2975	2.20279	-8.72846	-0.536652	-4.81102	0.616899	3.01554	1.74752	1.07896	-2.60874	4.49628	-2.26226	-0.379898	-1.04079	-0.435931	0.332204	-0.457205	-1.88105	0.210129	-0.716804	-1.13767	1.95959	1.76227	-1.49124	-0.437787	1.39211	3.08174	-1.39709	2.18947	0.578927	0.167478	0.350199	1.2066	1.99215	2.17984	-0.71388	0.184579	1.22375
germ_W5_to_adult_W7-TTGGAACAGTTGAGAT	-15.0181	12.7043	5.78678	0.358233	1.13168	5.30116	-1.67603	0.903252	-1.85125	0.586228	-0.115587	1.52486	0.152575	1.0136	0.636036	-0.347679	-0.397534	-0.275885	-0.250322	-0.293455	-0.407678	-0.899425	-0.204593	-0.370277	-1.76463	0.563799	0.522953	-0.654315	-0.767346	-0.105739	1.22323	-0.18744	0.250204	-0.942606	1.48548	-1.17918	-0.0248368	-0.156253	0.855172	-1.16705	-1.44424	-0.714999	0.732914	0.824068	-0.0511589	-0.0971279	-0.424259	-0.521486	0.34267
germ_W5_to_adult_W7-TTGGAACCATGAAGTA	-13.597	12.0005	0.951289	0.510294	2.7845	-0.761219	-2.35097	-1.79562	-6.99729	0.0531437	-1.43187	2.76168	-1.53849	3.05514	-1.50629	0.542651	2.48185	1.40269	1.57738	-1.19888	2.88422	7.14282	0.831275	-1.7871	-1.06479	2.14448	-2.84552	2.19331	1.5596	3.13982	0.0984917	3.75325	-0.323842	6.41627	-2.24753	-0.677799	4.34328	-2.36787	-1.56896	2.34852	2.08093	-2.45021	-1.0145	-0.976224	0.737748	-5.44289	0.563658	-0.785874	-1.35335
germ_W5_to_adult_W7-TTGGCAAAGTGGTAAT	-10.6352	12.7838	6.41166	-3.23864	1.72547	-2.50745	6.39771	7.21781	-5.52327	1.87485	1.90518	4.52254	-0.286525	-5.47281	-0.487056	0.147602	2.79412	-0.160779	-1.68587	-0.528673	0.213046	3.62516	1.37943	0.41269	-2.33894	3.25652	3.02061	0.878742	-1.50355	5.28314	2.69616	-1.39005	-2.85843	5.26542	0.480401	1.57625	0.685217	0.136036	-0.327684	2.94945	1.16006	2.18388	1.53718	1.18059	0.493244	-2.83781	4.98255	-7.09596	-0.319595
germ_W5_to_adult_W7-TTTATGCTCTCTGAGA	-15.7636	11.566	3.07951	1.62538	0.935404	1.3266	-3.76899	-2.7682	-3.59434	-0.040296	-0.181003	1.66515	0.241904	1.04429	-1.12514	-0.0912221	0.353228	-0.226749	-0.123859	-0.104352	-1.09896	0.370995	0.827368	-0.763668	0.510719	-0.183443	0.109242	-0.211204	0.120489	-0.13484	0.0143456	0.0790366	-0.671178	-0.622452	0.244442	0.85309	0.673284	0.30861	-0.297316	-1.64989	0.271006	-0.41844	-0.346665	-0.532986	-0.739401	-0.124866	-0.909159	-0.637859	0.475732
germ_W5_to_adult_W7-TTTCCTCAGCTAACAA	-11.8713	6.6009	2.96538	1.56413	1.07425	3.89399	0.406223	0.689794	-1.70559	-0.301584	-2.45223	4.9117	-0.543726	2.50203	-0.460457	-0.165209	1.5988	0.0636448	-1.1844	0.0241936	-2.35603	1.30637	-0.0223272	-1.71362	-1.32872	2.18457	1.21219	0.193589	-0.399368	-0.707538	3.09233	-0.666662	0.454831	-1.63307	3.36459	-1.78813	-0.95436	2.32437	-0.0238468	0.642118	-1.83669	2.19756	-2.09546	1.60637	-1.53373	0.2661	1.13066	0.15436	0.813667
germ_W5_to_adult_W7-TTTGTCACAATAGCGG	-15.0859	13.0222	5.64771	0.422219	0.711391	5.94785	-0.554633	0.707284	-2.17923	0.763563	-0.615058	1.06953	-0.478534	1.6381	0.866761	0.0173066	0.395849	-0.455627	-0.493954	0.317146	-0.94559	-0.562042	-0.023657	-1.77067	-0.274938	1.31615	0.282893	-1.87986	-1.5006	-0.190165	1.5819	0.443982	1.1195	-0.779383	1.49735	-0.095707	0.729161	1.24572	-0.668365	-0.864472	-0.223691	-0.437657	0.539839	0.19968	-1.20919	-1.05042	0.15347	-0.549508	1.15072
germ_W5_to_adult_W7-TTTGTCAGTTGAGGTG	-13.7232	9.80939	3.06445	1.47696	0.798219	4.62694	-2.02539	-0.904282	-1.22323	0.266474	-0.498532	2.08905	0.0268953	1.58444	-0.749876	0.127646	0.0624919	-0.701962	0.227883	-0.554894	0.485073	-0.325899	0.689115	-0.745461	-1.33768	1.41422	1.21833	-0.877979	-0.822731	-0.911684	0.179624	-0.02445	0.154681	-0.925858	0.857552	-0.148236	0.606901	0.243651	0.328911	-0.506492	-0.775546	-0.803149	1.29044	-0.800218	-0.319125	-0.153011	-0.111571	-0.630658	0.542851
germ_W5_to_adult_W8-AACTCCCCATTCTTAC	-10.6581	12.0766	6.20016	-1.63604	-2.14013	-1.40457	10.1932	2.66185	6.35238	-6.73429	1.94892	-3.9198	-0.19283	-1.82947	7.85287	-1.33149	0.592736	-3.5749	-3.5225	-1.0619	2.6614	-1.96093	-0.059665	-0.777627	0.899215	-0.805985	-1.81286	0.231998	-2.31566	0.877075	-0.903289	1.34011	-0.815376	1.91631	1.01081	-0.745219	-0.606753	1.46693	-0.197889	0.238872	-1.21672	-0.978814	0.349305	-0.46041	-1.08928	-0.722132	0.391088	-1.12067	-0.341946
germ_W5_to_adult_W8-ACCCACTGTGAGGGAG	-14.9696	13.8409	3.91619	0.9021	-1.83119	-1.46146	-5.54642	1.76104	11.0977	-1.15262	0.275178	-4.08118	-2.54609	0.0207131	0.214475	-0.21775	0.608676	-1.99608	-1.18716	0.502613	-1.9931	-1.41446	-1.49062	2.28757	-0.37629	-0.387129	1.01472	1.43166	1.47686	1.11388	-0.835709	1.08708	-1.01774	1.19111	1.07722	0.648832	-0.605761	-0.114394	0.522467	-1.32844	-0.876491	-0.165033	-0.474192	1.15777	-1.25624	-1.39165	-1.08609	-0.887898	0.23922
germ_W5_to_adult_W8-ACCCACTTCGCCGTGA	-11.1688	11.6711	5.25748	-0.487247	-0.26334	3.84546	2.29874	4.19494	6.74467	-1.73168	-0.111133	-1.78585	-1.99748	0.000230518	1.85336	-0.383628	-0.225128	-2.55679	-0.758266	0.319091	-1.9243	-1.39007	-1.68117	0.751183	0.824327	0.67192	1.26953	0.181033	0.349245	0.643375	1.41932	0.303669	-0.554299	1.20706	-0.641373	-0.181422	-0.976006	-0.168364	-0.551626	-0.00807478	-1.1462	-0.911337	-0.759536	0.426581	-1.02778	-0.798083	0.522005	-1.21416	-0.619664
germ_W5_to_adult_W8-ACGGAGAAGGACACCA	-11.0851	12.0754	3.1431	0.00603447	-2.05697	-2.73478	-3.993	3.47452	10.1995	-2.29603	0.531323	-2.62682	0.478714	-1.86062	-0.304816	0.0715935	0.610963	-1.05553	-2.6581	-1.54699	0.901103	-0.324706	1.31799	1.12401	-0.305324	1.87978	2.71254	0.348642	-0.0945591	0.867257	-0.612128	1.51651	-1.42671	-0.0267965	0.774917	-0.315521	1.25966	1.34646	0.227996	2.69452	0.388366	-1.44831	-1.85069	-0.160259	1.42135	-0.453931	-0.0443993	-0.694631	1.72521
germ_W5_to_adult_W8-ACGGCCACAGACTCGC	-10.4639	13.0523	5.17093	-0.897722	-1.20184	-2.30668	5.52961	1.1228	8.21099	-3.52402	1.02029	-2.44511	-0.759204	1.08745	3.17728	-0.137548	-0.567222	-4.33953	-3.74201	-0.0445388	1.45974	-3.43927	0.353332	-0.939582	-1.30271	2.33824	1.41021	-0.0995418	-0.736221	1.24714	1.76453	1.44434	-0.251927	1.71811	0.0766223	-0.315176	1.70463	-1.3443	-0.544435	-0.116883	-1.5616	-0.0751069	-0.263041	1.55976	-1.89944	-0.70121	1.21896	-1.04394	-0.221954
germ_W5_to_adult_W8-AGGTCCGAGACTCGGA	-12.3151	11.3596	1.67734	1.79873	-1.62753	-1.70016	-4.09447	-1.10593	9.67173	-1.33903	-0.149641	-2.32881	-2.11361	1.91412	0.233156	1.68828	-0.392366	-1.38971	-1.30131	-0.0994135	0.46848	-0.301923	0.349166	2.12098	0.69184	0.431399	1.2333	-0.22427	1.74437	0.231912	-0.290975	1.42915	-1.62943	-0.109456	-0.263044	-0.66028	-0.376156	-1.28587	-0.111415	-0.570837	-1.33508	-1.07741	-0.312532	0.299549	0.932359	-0.35881	1.00365	0.225687	-0.296206
germ_W5_to_adult_W8-ATCGAGTAGGACTGGT	-12.1909	10.6663	2.6392	1.89879	-1.22215	-0.0289844	-3.71118	-2.10768	7.32751	-1.42634	-0.0601494	-1.49001	-0.67011	1.641	0.402524	-0.0014155	-0.186804	-2.48827	-0.97624	0.140656	-2.05468	-2.3193	-0.195766	0.272553	0.0959996	-0.738272	1.04005	1.38065	0.586567	0.337878	0.831212	0.355511	-0.266112	-1.67644	2.17156	-0.77712	0.050466	-0.446559	0.528571	-0.417417	-0.169595	-1.26984	-1.57647	0.984107	-1.61799	-0.437043	-0.802659	-1.28163	1.12067
germ_W5_to_adult_W8-ATCTACTTCGACAGCC	-13.8349	10.9366	2.7692	1.64009	-0.578439	-1.28116	-3.61364	-1.19692	7.46466	-1.95099	0.268115	-1.45815	-1.30927	1.58567	0.0816426	-0.0854881	-0.3066	-1.39052	-0.291211	-0.00955269	0.16248	-1.39099	-0.586299	0.417323	0.370906	-0.796327	0.890759	0.947775	-0.0905109	-0.449577	0.317276	0.491698	-0.320766	-0.420476	1.0264	-0.198782	-0.461434	-0.304024	-0.627543	-1.06775	0.0204554	-1.05697	-0.660737	1.03132	-0.231708	0.0895632	0.0222233	-0.20949	0.00956418
germ_W5_to_adult_W8-ATGAGGGGTATAAACG	-13.1816	12.7424	6.83125	-0.803202	-0.551064	1.94397	0.556552	3.79042	8.69409	-0.958687	0.251014	-3.22215	-2.38639	-0.692241	0.5915	0.232034	-0.667282	-1.84482	-0.402395	0.535649	-0.905226	-3.65143	-2.09744	-0.3317	-2.26077	0.00684823	1.20158	-0.685706	-0.921941	0.345343	0.155189	-0.279812	0.874747	-0.216363	2.65505	-2.13516	0.565104	-0.0468511	1.02441	0.186221	-1.06154	1.20345	-1.25069	0.822519	0.130738	-0.249675	0.459771	-1.03655	0.681847
germ_W5_to_adult_W8-ATGTGTGTCGAATGCT	-10.906	12.9785	1.73811	-1.77299	-3.15855	-17.428	9.37377	2.58121	7.47516	-4.02143	2.25833	-0.68252	-1.49582	-7.67551	-9.62635	-2.97655	-0.505493	5.50881	6.46178	2.129	-10.4631	2.57164	-1.8358	2.04421	-0.225798	0.895893	-0.328195	4.64934	-1.315	-2.88875	0.664712	-4.71908	-1.94851	-2.42492	1.37402	1.76522	-5.76346	0.617026	-1.12636	-3.11059	6.25061	-1.16796	1.01432	3.14158	3.33154	1.8042	-0.748263	0.368817	2.31728
germ_W5_to_adult_W8-CACACAACACGAAAGC	-13.3579	9.86058	2.6084	1.41275	-1.04661	-1.573	-4.27425	-1.15772	7.17859	-1.32581	0.310239	-1.86983	-1.79991	1.35805	0.196219	0.701553	-1.23357	-1.04219	0.521509	0.396633	-0.353617	-0.626687	0.335816	0.910551	0.707612	-0.0112638	0.136502	0.45132	1.07833	0.372393	0.46292	0.781146	-0.576692	-0.0794798	0.27454	-0.0821919	-0.382423	-0.741857	-0.0733753	-0.155572	-0.129576	-1.36359	-0.870089	0.306832	-0.295421	-0.250947	-0.806902	-1.39363	0.0267869
germ_W5_to_adult_W8-CAGTAACAGTAAGTAC	-11.5739	11.0038	3.49665	0.89456	-2.22082	-2.22766	-3.48371	1.03045	8.75229	-1.60787	0.815668	-2.72969	-0.421796	-2.11085	0.999508	0.00629383	0.126568	-1.0041	0.214528	0.614353	-2.51375	-0.803331	0.682313	0.825342	-2.28832	-0.88549	0.398808	2.6669	0.26446	1.23253	-1.9904	-0.124049	-1.46462	0.347044	1.93605	-0.363632	0.223651	1.26642	0.265285	-0.624892	0.222349	-0.108518	-0.799972	0.513202	-0.600696	0.439026	0.674449	-0.948791	-0.909389
germ_W5_to_adult_W8-CCTAGCTGTGATGTGG	-10.4064	12.5841	3.38074	0.486912	-2.17798	-4.1547	-4.04386	5.47198	11.9883	-0.31119	1.07789	-3.84366	-0.327771	-2.39306	-2.1276	0.906684	0.441767	0.753467	-1.14735	0.0337239	-0.34891	-1.6009	1.55346	0.961634	-2.44634	-1.15801	2.52456	0.511388	2.26585	0.290205	-3.05307	1.33525	-1.90542	1.18415	3.08426	2.00203	0.238194	0.621626	0.827666	0.806488	1.66917	-2.78376	-1.8969	0.633461	1.33391	-1.50745	0.635337	-1.93691	0.547763
germ_W5_to_adult_W8-CCTTTCTAGGGTTCCC	-10.3621	11.8751	2.88291	0.962481	-1.30627	-2.34901	-2.26899	0.764092	9.94266	0.0303592	-0.710528	-1.80603	-1.07734	0.280687	-1.03998	-0.263135	-0.685758	-2.36974	-0.93737	0.00631143	-0.460916	0.671395	-0.17148	1.98343	0.130124	2.6842	0.407253	0.00303776	-0.654751	0.599191	0.554566	1.30945	-0.0111905	2.73607	-0.943204	-0.115321	-0.28896	0.660192	-0.366441	3.8416	1.15356	0.0842979	-2.82713	1.1677	0.417386	-0.362533	2.04695	-1.20893	0.135872
germ_W5_to_adult_W8-CGACTTCTCTGTCTCG	-11.3532	8.89405	2.95714	1.45631	-1.57882	-1.15611	-2.27248	-0.398386	6.9971	-2.49691	0.464163	-0.644282	-1.2242	1.40196	-0.576701	-1.19194	-0.0593035	-1.01293	-0.309537	0.404941	-0.759179	-0.333313	-1.13006	1.5458	0.65168	0.60234	1.89485	0.272209	-0.311058	-0.25417	0.336452	0.415929	-0.857439	-0.596485	0.315794	0.146016	-0.645045	-0.0031416	0.205341	0.230561	1.72215	-0.0529323	-0.279084	0.17626	-0.99519	-0.726722	0.774668	-1.56348	1.26686
germ_W5_to_adult_W8-CGAGCACCATTCCTGC	-13.9862	13.079	3.41006	1.28916	-0.803407	0.0574991	-4.67685	-0.840594	5.76364	-0.0196554	-0.434022	-0.9939	-0.536655	0.518649	-0.0839863	-0.87759	-0.215494	-1.24108	-0.727345	0.408399	-2.74765	-2.18528	-0.778157	2.01328	0.581311	-0.211491	0.639707	1.3348	0.124779	-0.439257	0.62676	0.0138308	-0.0668581	-0.817634	0.979763	0.115169	-0.210835	-0.11255	-0.700867	-1.71662	1.07019	0.515408	-0.27252	0.5431	-1.93672	-0.555142	0.160686	0.397976	-0.657031
germ_W5_to_adult_W8-CGATCGGTCAATCTCT	-11.1248	14.7066	1.14541	-1.34968	-3.59652	-17.1798	13.0121	-5.13845	11.116	-6.81861	3.61887	-2.0864	-3.35295	-1.51854	-5.86203	-1.79372	-0.414524	1.59687	2.85736	-0.581853	-9.38897	1.81677	-2.64587	5.55551	3.2942	2.89701	1.39535	2.45271	4.64811	-0.367132	3.5338	-5.57644	-0.921317	-1.19411	-3.20454	0.575444	-2.54279	-1.81818	7.60409	-2.3734	3.42027	-1.76726	0.978121	1.90138	-2.22	-3.01527	-3.15035	-3.7072	2.38522
germ_W5_to_adult_W8-CGGACGTTCCAAGCCG	-14.3026	14.5331	4.12241	-0.284416	-1.23352	-3.12571	-3.45741	0.152214	7.84322	-0.598967	0.28475	-3.66935	-2.06512	0.258986	0.416573	1.40373	-0.258236	-2.33987	-1.91329	-0.190973	0.608037	-2.66122	-1.03069	0.876291	1.59146	-0.724328	-0.497814	0.805388	1.66244	1.83859	1.18075	1.44632	0.192147	-0.981653	-0.204039	-0.708647	-1.40935	-1.01518	-1.20294	-1.54291	0.806771	0.0754312	-1.13855	-0.0138651	-1.15673	-1.26657	-2.0503	0.793865	0.572787
germ_W5_to_adult_W8-CGGCTAGTCCGTCAAA	-13.0173	11.1942	5.16728	1.11599	0.653237	3.46101	-1.55925	2.01633	6.173	-0.463643	-0.456365	-0.117731	-1.27385	1.7946	-0.333406	0.54452	-0.112066	-1.30421	-1.10801	-0.472709	-0.890895	-1.02462	-0.630378	0.364413	-0.37268	2.3043	1.01809	0.0163077	-0.328635	0.381109	1.14214	0.305715	0.945872	0.662976	0.328606	-1.14868	-0.206374	0.370325	-0.057681	1.05869	0.279225	-0.853444	-0.0257003	-0.125464	-0.218741	-1.95855	1.35523	-0.475136	1.81086
germ_W5_to_adult_W8-CGTAGGCGTTGATTGC	-11.8926	7.54984	3.04192	0.788731	-0.988724	0.372786	-2.4526	2.41137	8.27278	-1.84177	-0.247133	-1.10352	-1.25429	-0.285617	0.838721	-2.06288	0.37601	-1.04115	-1.00689	1.03181	-1.47732	-2.066	0.277673	1.61228	1.06143	-0.268091	-0.215251	1.3471	-0.0949261	0.0570692	0.76741	-0.882442	0.158217	-1.4157	-0.164451	0.714902	-1.54141	-0.30978	-0.578879	-1.92252	-1.10978	0.744332	0.039903	1.51643	-0.940393	-0.641998	0.277198	-0.141947	-0.0958397
germ_W5_to_adult_W8-CGTTCTGAGCAATATG	-9.72677	5.43383	2.53033	1.47675	-1.03295	-0.349741	0.229804	-0.0176182	6.73324	-2.20631	-0.0196414	-0.953818	-5.37714	4.98093	0.38244	0.0555649	-0.28799	-2.62886	1.68833	-0.564362	-1.00409	-0.442364	-2.02875	-0.717889	-0.965894	1.18441	1.33868	-1.2572	0.0921829	0.944383	0.298985	-1.93115	1.04624	-1.22661	0.261498	-1.383	-1.11627	-0.117072	-0.736046	1.76042	-2.15262	-0.676029	-0.115782	-1.39647	-1.08516	0.403133	1.0719	-0.25901	0.188652
germ_W5_to_adult_W8-CTCCTAGGTAGCTTGT	-16.5223	16.6774	4.32955	-0.335595	-1.40525	-3.81902	-4.98119	0.742782	8.49333	-0.803416	0.191063	-4.8256	-2.33401	-1.16636	-0.027217	-0.406571	0.0292441	-1.73819	-0.778276	1.91439	-5.21355	-3.46927	-1.2674	2.71838	-1.47496	-1.54524	0.194403	1.67216	1.77688	-0.416561	1.49688	0.905918	-0.610728	-1.88507	-1.53732	-0.822765	-0.482053	-0.218569	-0.568043	-3.73445	1.04625	0.694372	-2.6724	-0.991621	-0.241249	0.33044	-1.39526	-0.629878	1.16308
germ_W5_to_adult_W8-CTCGGGAAGGATGGAA	-7.54236	6.64415	0.420459	2.01061	-1.57213	-1.02784	0.381758	-1.76314	6.28311	-2.05167	-0.205323	0.715511	0.0824969	1.32958	-1.17953	0.0601699	1.64132	-2.8824	-0.965918	-0.498771	-1.41456	0.820481	0.91853	1.44572	1.36963	1.8367	0.428047	0.37017	0.292634	-0.541886	-0.658144	0.365571	-0.773099	0.783378	-0.189586	-0.0758449	0.484021	-0.636095	0.482847	0.668814	-0.866947	-0.331009	0.13475	0.180948	-0.377822	-0.504389	1.25804	-1.07801	-0.846852
germ_W5_to_adult_W8-CTCGTCAAGAGTCGGT	-13.781	11.8167	2.52872	1.70239	-1.13894	-0.85313	-2.73304	-2.8967	6.85918	-1.21342	-0.3317	-0.998558	-1.10242	1.82924	-0.780412	-0.389458	-0.60994	-1.46437	-0.367058	0.721816	-1.82348	-2.51651	-1.72084	0.925945	-0.140158	0.34106	0.109284	1.31835	-0.863815	0.0837896	1.5124	0.910019	-1.19125	-0.887304	-0.0322894	-1.03039	-0.735142	0.185931	-1.14839	-0.210208	0.520921	-0.2886	-0.0635156	1.03681	-0.307161	0.170741	0.0685483	0.340191	-0.644645
germ_W5_to_adult_W8-CTGCCTAAGCCGGTAA	-10.9156	9.76333	4.44663	0.388448	0.269198	0.687093	1.82041	1.24888	6.4363	-1.41748	0.167289	-1.30589	-1.93809	1.1024	0.512262	-0.132366	0.745881	-2.71902	-1.47006	0.0050786	-0.301055	-1.34163	-0.623356	-0.543658	-1.63265	2.12402	1.97343	-0.387533	-0.921958	0.586822	0.619645	-0.0435868	0.945547	0.304101	0.967744	-0.97291	-0.309161	-0.0371142	0.812647	-0.721755	-1.7274	-0.494077	0.190838	0.0230824	-0.488276	-0.055651	0.442122	-1.08692	0.753593
germ_W5_to_adult_W8-CTGTTTATCGAATGGG	-10.7703	10.4398	4.5045	1.04949	-1.1331	2.70074	0.230278	2.43476	8.47241	-1.06365	-0.200883	-0.77013	-1.17332	1.52513	1.15378	-0.487023	-0.191126	-1.85488	-1.15792	0.830025	-0.931217	-2.50002	-0.634933	-0.430398	-1.54139	1.81469	1.69614	-0.49705	-1.12684	0.133704	1.25947	-0.369179	-0.0686493	0.481877	1.68203	-0.866914	0.499959	0.932329	1.88528	-0.0900136	-0.945847	0.440939	-0.232422	1.54883	-1.22449	-0.63579	1.2389	-1.32921	-0.00292533
germ_W5_to_adult_W8-GAACGGACAGATGAGC	-15.1471	14.8487	3.33695	0.644648	-0.780717	0.00325008	-5.08915	-0.0522428	7.4752	1.39879	-0.732953	-2.35763	-2.15172	0.797557	0.76137	0.97546	0.108645	0.484003	-0.261406	0.450813	-1.91809	-2.15846	-1.46279	1.27834	0.653389	0.639116	1.03574	1.80029	1.61539	0.126404	1.33194	-0.0447465	0.102761	0.34218	-0.424126	-0.504064	-0.0622895	-1.66671	-0.238412	-2.37349	0.718599	-1.15117	0.147472	1.49095	-0.179383	-0.3781	-0.485265	0.942808	-0.583283
germ_W5_to_adult_W8-GACGCGTGTGTTGGGA	-16.01	14.0486	4.89378	-0.794466	-1.14108	-2.89954	-5.69382	3.56737	7.16688	1.55268	0.921136	-4.62643	-1.98516	-0.331703	-0.985181	1.72739	-1.58094	-0.401304	0.202459	0.187615	0.557057	0.740785	-1.85297	0.72968	2.79126	-1.55165	-0.364643	-4.50887	1.49353	1.07659	-0.512175	-0.222235	1.55917	-2.17508	-0.405765	-3.19769	-0.789111	-0.68436	-1.24068	-0.300514	0.0948608	0.739249	-1.39283	0.518082	-0.799667	0.567633	1.24952	1.94156	0.171468
germ_W5_to_adult_W8-GACGGCTCAAGAAGAG	-10.9306	13.5184	3.7012	0.684802	-0.633384	-1.34064	-1.64634	1.90569	9.54231	0.555519	-0.49821	-1.98957	-0.610624	2.2467	0.300452	1.29001	-0.158406	-1.62667	-1.2936	0.525274	0.414699	-0.880655	-0.789019	-0.0192384	-0.18933	1.11913	1.68998	0.991686	-1.63239	-0.133677	1.00748	0.740922	-0.131768	1.03362	1.36602	-0.667221	2.42027	0.709651	-0.465377	1.11919	1.16168	0.0530612	-1.96062	0.741405	-1.18621	-1.37361	0.92998	-0.253846	-0.41646
germ_W5_to_adult_W8-GATGAGGGTCCCGACA	-7.67267	5.65235	1.44329	1.19219	-2.47474	-2.38713	-2.5945	1.90423	7.3723	0.117677	0.0303904	0.587445	1.04577	-1.77048	-1.62447	-0.42097	0.0347756	-2.30329	-1.41371	0.13394	-0.436093	1.94601	0.583357	2.13811	1.94385	1.84802	0.81657	-0.499691	0.0285508	-0.252634	-1.55121	2.03312	-0.777242	-0.447301	0.233126	0.158812	1.81988	0.909956	0.960042	3.40401	-0.10915	0.759117	0.382173	-1.79582	-0.0696377	-1.14005	2.20972	0.138207	-0.0845083
germ_W5_to_adult_W8-GCAGTTAAGCTACCGC	-11.0095	12.4943	5.69909	-0.256947	-0.390945	3.91281	3.36829	2.37077	8.74682	-1.02091	-0.283859	-1.55514	-1.64572	0.270232	2.70668	-0.304675	-0.136028	-3.5587	-1.44929	0.25645	-1.29611	-2.89678	-1.48925	0.136233	-0.580133	1.48489	0.0882737	0.0221104	-0.354332	0.120268	2.04494	0.996343	0.731585	1.66091	0.466625	-1.05875	-0.413294	-0.301923	-0.710601	1.27313	-0.855481	0.145549	-0.779796	0.508806	-1.1834	-1.35969	0.521211	-1.77164	0.513307
germ_W5_to_adult_W8-GCGCCAATCATTGCCC	-12.844	15.1641	2.52598	0.983212	-2.37053	-2.63077	-3.64811	0.20389	8.72694	0.797909	-0.234715	-4.51595	-1.8303	0.997408	-0.448726	1.00043	-1.23013	-0.831259	-1.29105	0.237283	1.46235	-2.38137	-1.45937	1.03401	0.813238	0.368042	-0.364241	-0.00818179	0.401954	0.76087	0.835048	1.10666	0.442545	-0.223191	0.0677701	-0.771885	-0.703928	-1.61706	-0.0153391	-0.708512	1.37914	-1.17801	-0.40443	1.9383	-0.668986	0.1412	-1.59928	0.874221	-0.813433
germ_W5_to_adult_W8-GGGACCTCAGCCTTGG	-9.0801	6.99995	2.63752	0.461399	-1.23865	-1.30481	-4.55362	3.51452	5.22657	-1.00688	0.0409411	-0.733342	0.245351	-1.87865	0.035251	-0.411736	0.453555	-1.86882	-0.583487	0.203007	-1.54828	-0.0225493	1.06596	3.71011	0.666379	0.736605	1.74201	2.2794	0.152769	1.09028	-0.98865	-0.29288	0.0147364	0.257848	1.79186	0.531204	-1.15312	0.758684	0.491052	-0.674599	0.0522039	0.657188	-0.879503	0.0604851	-1.94562	-0.561207	1.88637	0.12387	-0.0856196
germ_W5_to_adult_W8-GGTGCGTTCTCGTATT	-10.3184	9.61414	0.669612	2.20476	-2.14958	-1.20287	-2.41883	-2.047	9.29158	-1.62773	-0.173203	-0.924345	-1.13649	0.996592	0.738586	0.244074	-1.15146	-2.76101	-1.82873	-0.0179303	0.48409	-1.16499	-0.893692	2.95973	0.59623	1.86777	0.7587	1.73965	-0.244223	0.380649	0.340178	1.72733	-0.962339	1.51895	0.721559	-0.743336	-0.463674	-1.14895	0.463397	0.272822	1.8624	-1.12392	-0.214787	0.465385	0.774434	-0.50137	0.836347	-0.483353	-1.29615
germ_W5_to_adult_W8-GTAGTCAGTCAGAATA	-13.2897	12.8649	3.44929	0.922501	-1.82129	-1.48975	-5.11414	-0.0851745	8.52199	-1.26747	-0.060099	-2.67332	-1.79248	0.126265	0.68129	-0.918327	0.18429	-1.49597	0.161583	0.357047	-0.939354	-1.64293	-1.78446	0.938691	-2.94422	0.00620476	0.44553	2.33713	0.608662	0.87345	-1.87366	0.389018	-2.64571	3.11922	1.38725	0.00415887	0.577131	-0.444132	1.73095	1.58868	0.51775	0.191906	-1.46429	0.578156	0.944777	-1.506	0.0258414	-0.94177	1.08999
germ_W5_to_adult_W8-GTCACGGAGCTAGTTC	-14.3033	12.0236	4.25187	-0.581001	0.164054	-0.929428	-4.1149	0.707958	6.51965	-0.0228539	0.78233	-2.21534	-2.24139	-0.929099	-0.596807	-0.919217	-0.831299	0.142219	1.26796	-0.133952	-4.72662	-2.56898	-2.00464	2.62463	1.69946	-2.03312	0.166015	0.829083	0.356728	1.68349	-1.1724	-1.45591	0.41022	-1.80309	1.06681	-4.36809	-1.88985	-0.102514	-0.720431	-4.40918	-1.7295	1.98356	-1.60556	1.74006	-3.4509	-1.74799	-0.428218	1.59251	-2.33049
germ_W5_to_adult_W8-GTCGTAACAAACCTAC	-11.8762	11.2277	2.56812	1.60375	-1.49446	-1.60073	-2.7239	-0.48719	9.15909	-1.23095	-0.357541	-2.89073	-1.50136	1.73426	-0.653532	0.675158	-0.59318	-2.06821	-0.545646	1.26519	-2.30714	-1.40658	-2.45337	2.88877	0.677082	-0.461403	1.73407	1.5669	0.446976	0.27614	1.2061	0.449188	-1.04795	0.0872897	1.50302	-2.29619	-0.953695	-1.21416	-0.377626	0.110815	-1.02404	-0.129483	-0.736969	1.07679	-2.62145	-0.344103	-1.28826	-0.753882	-0.734667
germ_W5_to_adult_W8-GTTCGGGCACTCGACG	-9.37591	9.8626	4.84412	1.04602	-0.540107	2.22373	1.2293	1.42073	8.44658	-1.10588	-0.515867	-1.26238	-1.58201	2.17207	0.651501	0.612351	-0.517428	-2.47196	-1.75647	0.0261501	-0.451777	-2.65186	-0.0967868	-0.153294	-0.354354	3.32835	3.07716	0.268167	-0.484075	0.0940622	0.817043	0.364944	1.02016	-0.441622	0.877746	-1.26645	0.0273702	0.376194	0.173932	0.656485	-0.592565	-0.0282323	0.273805	-0.150242	-0.806046	-0.973054	1.01831	-0.825794	-0.275839
germ_W5_to_adult_W8-GTTCTCGTCTGTTGAG	-11.0923	9.49919	4.77155	0.34835	-0.588875	3.20285	0.919071	3.36865	7.58425	-1.6549	-0.190794	-2.13893	-1.57758	0.443264	0.542838	-0.263392	0.232695	-2.46963	-1.22541	0.46389	-1.49472	-2.01085	-0.471095	0.315485	-0.388172	1.42337	0.905606	-0.478983	-0.511187	0.96784	1.66816	0.223672	0.355505	0.797935	0.895644	-0.930333	-1.29756	0.499718	-0.511484	0.413221	-1.07518	0.663044	-0.528943	1.0162	-0.100213	0.10479	-0.232407	-0.950935	-0.0248351
germ_W5_to_adult_W8-TACAGTGAGCTAACTC	-11.7744	11.9509	5.48667	0.386309	0.289345	3.73523	1.0537	3.6986	8.13806	-2.60199	-0.457533	-1.83662	-2.46901	-0.300519	2.83601	-0.792826	0.171665	-2.88435	-0.238044	0.917709	-1.50493	-1.57394	-2.39364	0.848519	-0.703148	0.515689	0.325046	-0.300562	0.653079	-0.602711	1.01494	0.16198	1.18329	0.673283	1.43723	-1.02114	0.14576	-0.545584	0.461245	-0.280042	-2.37286	0.964511	-0.753796	0.24494	-1.60097	-1.29824	0.473822	-0.647644	-0.437569
germ_W5_to_adult_W8-TAGACCATCTTAGCCC	-13.4317	13.3737	2.65823	1.00465	-1.04085	-1.59921	-3.84696	0.266779	8.67259	-0.156472	-0.517001	-2.87856	-1.26201	0.893901	0.307707	-0.0972979	-0.925238	-1.38703	-0.467813	0.62272	-0.394857	-2.42025	-1.7915	2.09657	1.62701	-0.222064	1.90492	0.0152645	-0.234384	-0.210399	-0.075042	1.0044	0.391117	0.221981	0.953708	-1.59639	-0.303769	-1.70113	0.0273251	0.0164068	0.436065	0.264574	-1.31838	0.0829855	-2.13041	0.178708	-0.553725	0.0850529	0.152131
germ_W5_to_adult_W8-TAGTGGTTCATGCTCC	-8.24921	11.3863	2.07241	0.840494	-2.13865	-2.48373	-1.40468	-1.04113	10.6976	-1.13937	-0.24129	-1.8935	-0.238121	0.85618	-0.65654	-0.939982	-0.662696	-3.60286	-1.85007	-0.218696	-0.229225	-0.848014	-0.65662	2.24363	-0.190997	0.813583	3.23506	1.17124	0.274604	-0.430216	-1.51382	0.814267	-1.41526	2.84103	1.04966	0.473771	1.01558	-1.99453	1.4165	2.74094	-0.483598	0.783104	-2.50362	2.29811	0.483265	-1.11446	2.13352	-1.48862	-0.898011
germ_W5_to_adult_W8-TCTCATAAGAATTGTG	-11.6206	14.0277	6.04446	-1.92854	-1.77686	-4.92066	6.1036	4.64299	7.75354	-4.3098	1.17156	-2.58295	-2.32032	-2.01151	1.43672	-1.37742	-0.255943	-0.801215	1.31436	1.0399	-4.21472	0.890109	-2.49887	1.52242	-1.79292	-2.08128	0.813242	-0.25439	2.47998	-0.75167	-0.473469	-0.939525	-0.633338	1.54632	1.26498	-2.29341	-0.544603	-0.73302	1.13305	-2.47203	1.41863	0.96225	-1.67846	0.974255	-0.238888	0.906453	-1.35479	-0.578627	0.536336
germ_W5_to_adult_W8-TGAGAGGAGGGTTTCT	-2.2272	6.52489	-0.218179	0.888106	-3.56278	-1.25611	2.54219	1.19339	7.16641	-2.7241	1.55057	1.92563	2.25591	-0.962273	0.433518	-0.619169	1.7326	-4.98163	-1.98824	-2.08226	-1.37859	1.65922	0.960534	1.41385	-0.289171	1.87143	3.1424	0.980858	-0.436	1.49112	-0.311825	0.556585	-0.816457	1.61063	2.44356	1.07895	-0.615561	2.71928	-0.922362	2.7676	-2.31886	0.241846	-3.61647	-0.423882	1.18254	-0.290036	3.23907	-2.24647	0.304967
germ_W5_to_adult_W8-TGAGCATGTTTGACTG	-14.4169	12.9511	2.97901	1.21904	-1.4973	-1.95494	-4.52991	0.0387939	7.52002	-1.30549	0.0252989	-2.73046	-1.91594	0.494116	0.00757662	-0.26097	-0.636615	-1.85658	-1.15094	0.49099	-0.123264	-1.18126	-1.14421	0.814879	0.696661	0.534949	0.506043	0.260039	-0.245944	1.33105	0.715726	1.11983	0.0281445	1.00595	0.264521	-0.577232	-0.659635	0.433058	-1.18002	0.12075	0.324949	-0.528854	-1.11052	1.08182	0.987098	-0.44661	0.728015	-0.780871	0.229501
germ_W5_to_adult_W8-TGCCCTACAGCTGGCT	-11.6009	16.8072	2.99959	-1.76925	-2.02339	-12.8935	8.88164	-3.58201	9.04309	-7.51365	3.0851	-6.67513	-0.304049	0.936674	3.17297	0.820147	-1.06847	-2.92961	-3.46049	-0.18151	3.33911	-3.37748	1.80834	0.0793409	-0.934564	0.371396	0.661065	0.501175	-1.20363	-0.299568	0.999449	3.01326	-1.47894	3.10775	-0.605412	2.70786	-0.329273	0.726903	-1.55215	0.841894	2.1922	-1.27085	0.80787	1.42732	1.32653	1.14825	-0.286732	1.12615	-0.353568
germ_W5_to_adult_W8-TTGCGTCCATCTGGTA	-14.0403	11.1515	3.9911	1.21673	-0.899588	-1.44189	-2.47999	0.171197	8.10473	-1.59273	-0.265943	-2.80206	-1.44723	0.618315	-0.238365	0.198789	-0.632702	-0.97378	-1.42352	0.4412	-0.153029	-2.11951	-1.27174	1.27781	0.425422	0.252316	1.2608	0.591764	-0.863163	0.0712259	0.718428	0.668368	1.23614	-2.39997	0.511775	-1.05132	-0.838731	-0.191858	0.389282	-1.76493	-0.23812	-0.741417	-0.235138	-0.553081	-0.664427	-0.866109	-0.897123	-0.592131	-0.410857
germ_W5_to_adult_W12-AACTTTCAGTGCGTGA	-4.70525	7.22518	2.04371	0.0944085	-2.17335	-2.55305	0.559601	2.27152	9.13785	0.900891	-0.216448	-2.56718	-1.4288	2.46194	-0.135806	0.901452	-1.23677	-2.0927	-1.38491	1.77173	2.19787	-2.43371	0.649958	1.36691	0.0543984	1.10617	-0.142115	-0.406322	1.37409	0.982182	1.81116	-1.09133	0.647918	5.81631	-1.57665	1.69485	-2.0536	-2.26274	-0.668864	5.90252	-1.34176	0.450972	-2.01361	-0.518276	-1.52799	0.413376	-2.42279	-1.09764	0.901215
germ_W5_to_adult_W12-ACACCGGTCATGTCTT	-10.8111	6.06588	1.59898	3.03474	-0.793717	0.282431	-0.189375	-2.58556	7.71983	-0.96226	-0.386302	0.892042	-2.08046	1.85786	-0.272723	-1.14616	-0.400165	-1.20313	-0.150291	-0.189723	0.127069	-0.285565	-1.10635	-0.346554	1.05369	2.4708	1.344	-0.772459	0.527575	-0.249552	-0.883718	1.41704	-1.34735	0.533092	-1.88682	1.83998	-0.243581	-2.14667	-0.956853	0.114594	-2.23675	0.353521	2.30165	-0.737197	-0.390438	-0.846176	0.661311	-0.177941	-0.454343
germ_W5_to_adult_W12-ACGAGGATCAGCCTAA	-10.914	9.23412	0.551402	1.61023	-1.79371	-1.42834	-1.66632	-3.09766	5.79218	-0.430735	-0.368253	-0.782101	-2.64246	2.02174	1.25512	-0.491614	0.815333	-1.17429	0.48297	-0.409347	-0.190124	-0.362156	-0.971217	1.45183	-0.489511	0.76222	-1.27971	0.538565	1.57189	0.783626	2.38826	-0.823267	-0.431627	0.346268	-0.0907696	-0.633056	-1.84871	-1.58007	-0.377871	-0.496529	-0.670167	1.58338	-0.296168	0.52105	-0.194833	-0.489935	-0.461701	-0.00506948	-1.33577
germ_W5_to_adult_W12-ACTGTCCCATGCTAGT	-4.82721	0.902915	1.445	0.294161	-2.65796	-13.1681	-2.33616	9.16448	13.981	-2.68431	2.65759	-1.97931	-2.72487	-2.48872	-3.36145	0.2873	2.22164	-2.8611	-3.22226	-0.148767	3.97048	2.85153	1.67447	3.36308	-0.56511	2.32579	-0.100199	5.60817	-1.56992	3.60784	0.174789	6.50615	-2.40059	1.10158	0.82617	2.02872	-1.65411	1.05402	-0.620748	0.786617	1.14082	0.0363859	-6.20833	0.457378	-5.48381	-1.59886	-4.56076	-2.27132	-0.49169
germ_W5_to_adult_W12-AGACGTTCATCGGACC	-12.4537	11.9407	2.56859	1.29784	-1.21346	-0.484345	-3.16253	-0.712057	6.87407	0.0736309	-0.214426	-1.54322	-1.42418	0.220698	-0.670532	-0.0175956	-0.993583	1.39535	0.465101	0.78504	0.79832	-1.13842	-1.04935	0.152023	0.817612	-1.63187	-0.309802	-0.174513	1.13038	0.0573424	0.49989	-0.328877	0.67313	-0.365329	-1.34692	0.259974	-0.326915	-0.0844005	0.241673	1.05146	-1.0556	-0.723929	-0.0235695	-0.727124	-0.0331425	0.162704	-1.06822	1.91872	-0.754718
germ_W5_to_adult_W12-AGGCCGTAGGATGGAA	-10.3021	14.8465	5.09661	-1.22386	-0.926707	-3.21039	3.8677	1.74888	8.65575	1.75637	-1.38655	-1.27811	-1.48659	0.29005	-2.21235	-1.45419	0.808806	1.39478	2.10369	0.754623	-1.96197	-1.5846	-2.96606	-1.03747	-2.00569	0.11813	-1.24805	-0.474924	-0.315093	-1.31299	1.01388	-1.37145	3.1509	-0.570195	-2.19703	-0.792032	0.390359	-0.257185	-1.7916	0.329694	1.23628	1.27171	1.66861	-2.31124	-0.887095	2.64264	0.18741	1.52199	0.602005
germ_W5_to_adult_W12-AGGTCCGTCTTGTTTG	-13.2192	10.5316	2.39899	1.28241	-0.546844	0.194461	-2.70204	-0.834318	6.72289	-1.29282	0.425614	-1.0069	-1.84904	2.08199	0.0964461	0.328637	-1.31879	-0.521974	1.70395	-0.0675424	0.114299	-3.46082	-1.52179	-1.99954	0.357413	-1.3677	-0.882096	-0.873419	0.963597	-1.62686	1.08816	0.00554534	2.83472	-1.61726	-0.374844	-0.124716	-0.849615	-0.459321	-1.36405	-0.831364	-1.49005	-0.0492603	0.589414	-0.962777	0.474025	0.467023	0.641818	1.52365	-0.922846
germ_W5_to_adult_W12-CAAGATCTCAGTGTTG	-13.3147	10.9289	1.78569	1.52664	-1.30619	-2.40063	-3.73893	-0.834513	6.19014	-1.03576	0.608709	-1.02715	-0.973459	0.504222	-0.783707	-0.20964	-0.56605	0.944696	0.675439	0.34538	-0.506781	-0.27781	-0.804381	-1.03222	1.32218	-1.89358	-0.401064	-0.849992	-1.53401	-0.118885	0.120333	-0.331296	0.0212478	-3.41684	-1.62374	0.676792	-0.363933	0.542072	-0.372168	-2.38125	-0.260343	-0.209846	0.846875	-1.59988	-0.452256	0.74764	-0.382657	-0.690793	-0.214258
germ_W5_to_adult_W12-CACACAATCGTCCGTT	-11.6654	9.47414	1.0731	0.925911	-2.02678	-0.977893	-3.49358	-1.52834	8.21921	-0.473954	-0.0597756	-2.17247	-2.85784	-0.117115	-0.2901	-1.81742	-1.18579	-0.15102	2.10848	0.716864	-1.06245	-1.1365	-1.88103	0.429916	0.0350372	-1.55728	-0.875634	-0.560769	0.282728	-0.162483	1.08287	-0.671402	0.328552	-1.2087	-0.795275	0.0438311	-0.754553	0.0148847	0.108595	-0.357066	-1.25816	0.675749	0.721807	-1.15757	-1.41037	1.36251	-1.0346	1.36233	-0.705266
germ_W5_to_adult_W12-CACCAGGAGAAGGACA	-12.9622	9.08634	1.76274	1.61554	-1.53883	-2.35666	-2.46727	-1.69359	7.24513	-1.83855	0.733517	-2.07044	-3.06483	1.62505	1.39504	-1.26182	-0.563383	0.698028	0.60262	0.91674	2.212	-1.41984	-2.36567	-1.37441	-0.00393918	-0.22421	-2.34477	-1.21223	0.194531	0.577123	0.488976	0.525347	1.07034	-0.0319222	-2.0702	0.0754336	-1.88025	-0.322904	-0.89467	-0.749901	-0.154414	0.25087	1.13607	-0.696137	1.58048	0.409611	-0.446483	1.47589	-0.464076
germ_W5_to_adult_W12-CAGAATCCATCGACGC	-13.1566	11.8314	2.50001	0.993966	-1.55397	-1.06951	-3.84571	1.10852	6.77044	1.2123	-1.00671	-1.86511	-1.89992	0.560542	-0.520418	-0.145459	-0.274438	1.77101	1.06842	0.390086	-1.15109	-1.26542	-0.254646	-0.0811489	-0.26097	0.11924	-0.779125	-0.751921	0.171364	-0.397594	0.347434	0.708979	-1.00266	0.966371	-1.28008	-0.314293	0.165472	0.421629	-0.760831	0.381015	1.95889	-0.159927	0.133952	0.906229	2.09765	-0.925358	0.115287	0.772058	-0.0481181
germ_W5_to_adult_W12-CCATGTCCAAAGTGCG	-11.8967	13.1411	1.82681	0.395095	-3.76314	-12.069	6.60299	-3.90491	5.786	-5.72961	2.97612	-4.96362	-1.6241	0.0179509	1.86294	2.19611	-1.02797	-2.34841	-3.16742	-2.08023	6.05326	-2.68908	1.97703	-3.64513	1.10727	-1.96715	-1.62928	-0.680066	-2.06311	0.226663	-0.472649	-2.61732	-0.0568336	-4.61256	-1.30579	-0.105552	-1.35509	-1.35109	0.0878106	-4.93376	0.333211	-2.96589	3.32731	-1.6051	-0.892789	3.42553	0.0567784	2.93277	-3.27208
germ_W5_to_adult_W12-CCCAGTTCAGACAAGC	-11.2239	14.6105	3.79184	0.253939	-0.892684	-0.122705	-3.66393	2.67071	8.81641	2.65577	-0.872471	-2.88742	-2.36318	1.47962	-0.412132	-0.581319	-0.15683	0.574933	0.677585	0.135302	-0.141114	-3.33284	-1.41401	-0.609839	-1.53451	0.497958	-0.179018	-1.09233	-0.400528	-0.336154	2.7603	-0.382335	1.67418	-0.865932	-0.318291	-0.161405	-1.43749	0.678406	-0.994943	-0.625629	0.495342	1.32171	0.287883	-0.810329	-1.38119	-1.24245	-1.31123	0.533652	-0.799353
germ_W5_to_adult_W12-CCTCAGTTCAGAGGTG	-11.0055	11.1989	5.35828	-0.733865	-0.889042	5.15946	4.54843	6.821	7.69905	-0.607849	-0.669876	0.349365	-2.60527	-1.9976	3.75102	-2.90544	0.00391603	-0.134747	0.950625	-0.253044	0.103265	0.865848	-3.99923	-0.373995	0.810266	0.411113	-1.60313	-0.500866	-0.310106	0.156882	0.199923	0.827305	0.583404	3.57166	-2.34874	0.0554796	-0.825976	-0.342059	-1.24094	2.35628	-1.00044	0.436525	1.09756	-0.603658	0.481569	-1.18232	-1.22929	0.0268408	0.3625
germ_W5_to_adult_W12-CGATGTACAACGATGG	-10.5293	8.53631	0.870016	1.95559	-2.67631	-1.71673	-1.14954	-2.57495	6.98779	-0.198587	-0.48145	0.710337	-2.46652	2.04526	-0.00217048	-0.952792	-0.455789	-1.04706	1.09743	0.0325329	0.328755	0.719525	-2.58496	-0.8073	-0.431725	-0.120101	-0.776911	0.294264	0.380963	0.952864	1.10624	0.48493	-0.14087	0.316758	-0.221377	-0.677592	-0.604141	-0.00152424	0.336046	0.866592	-0.265769	0.549983	1.15724	-0.433062	0.431706	0.242336	0.568711	0.355166	-1.46449
germ_W5_to_adult_W12-CGGACGTAGTTACCCA	-3.66581	10.7364	1.88393	-0.369931	-3.48943	-2.72652	11.4775	0.0809379	6.20983	1.25512	-0.543523	2.79824	0.279829	0.426683	3.02906	-1.43839	0.163944	-2.82461	-2.31753	-1.2094	4.45297	1.13583	-0.673398	-1.64573	0.295902	3.53456	0.563835	-0.265269	1.81215	-0.0220043	-2.14047	1.37632	0.195988	2.87535	-1.20786	1.81319	-1.35185	0.678557	-0.981267	0.289242	-1.62871	-0.759102	1.79456	-1.20971	1.51187	-0.612302	-0.541061	-1.45378	-0.173621
germ_W5_to_adult_W12-CGGAGTCAGGGTCGAT	-1.72796	7.11381	-3.28494	1.93836	-0.578327	-2.7414	3.77448	-3.68168	5.73917	-2.6071	0.27496	4.44416	3.04143	2.25009	-1.33049	-1.88023	1.74205	-1.88434	0.973583	-1.3324	0.351156	2.12387	-0.800665	-1.03659	-1.31688	0.639411	0.396175	0.267829	-0.597228	0.100398	1.35479	-1.75086	0.0299445	-0.897576	-0.230121	0.704731	1.32068	-0.181143	-0.415139	-0.99325	0.0107847	1.23341	0.314815	-0.523597	-0.582273	0.256677	1.03237	-1.30996	-0.486221
germ_W5_to_adult_W12-CGTTCTGTCCCGGATG	-9.72666	7.68108	4.58867	-0.065764	-1.11453	4.22104	5.24911	4.70367	6.11793	-2.61769	0.592036	0.908392	-1.49749	-2.66705	4.16377	-3.13011	0.41409	-1.31539	1.35943	0.285671	-1.31755	-0.460221	-2.32575	-0.270817	1.40087	-0.999437	-1.74975	-0.248035	-0.401531	-1.79523	1.34811	-0.542542	0.889832	-0.286143	-0.470346	-0.888711	-0.737356	0.274984	-1.38638	-0.633741	-1.40913	1.5085	1.9964	-0.788414	-1.29403	0.122469	-0.645832	0.546266	-0.210414
germ_W5_to_adult_W12-CTCGGAGGTCCTCTTG	-5.53465	4.32218	3.97698	0.789171	-0.640267	1.32288	5.34638	5.49157	7.0952	-0.454948	0.47563	1.9465	-0.146804	-0.248132	-1.56353	0.393696	1.81114	-1.76216	-0.507606	-1.16158	-0.18625	2.92751	0.867602	0.760897	-0.776515	4.46105	3.39424	-2.6561	-1.61686	0.691195	-0.108658	0.276438	0.632158	-0.107303	-1.60507	0.187743	0.607476	0.623502	0.35047	0.582401	-2.60906	0.645798	-0.0457117	0.610719	-0.481409	0.891672	1.93109	-0.69335	1.56918
germ_W5_to_adult_W12-CTGAAACGTTCAGTAC	-12.1686	6.5523	1.79427	1.8735	-1.85811	-2.11528	-1.90387	-1.82261	7.05844	-2.28541	0.150814	-0.422731	-1.96716	0.870976	0.351866	-1.51995	0.0444415	0.370687	1.65805	0.304938	0.61911	-0.693947	-1.85468	0.353062	1.28861	-0.867323	0.0507103	-0.896638	0.709072	-0.659603	-0.140547	-0.945108	0.363812	-1.31835	-1.15882	-0.899302	-0.585083	-0.0557256	-0.406956	-0.339797	-0.734481	-0.688187	1.82907	-1.63755	-0.206651	0.516451	-0.890525	-0.451601	0.310629
germ_W5_to_adult_W12-GCAAACTTCCGTTGCT	-13.0795	12.8981	2.3791	-0.395475	-1.90747	-3.08257	-3.02765	0.237829	7.05502	2.50322	-0.399571	-3.65692	-4.33956	0.0145611	-1.12045	0.781855	-0.786921	1.15848	1.59485	1.02149	0.984057	-2.60913	-2.94048	-1.52697	0.695331	-2.32805	-2.70342	-0.073855	1.7621	1.24379	2.85567	0.0251787	1.32987	-1.28005	-1.54356	-1.81859	-3.07842	-1.84772	-1.75675	0.626872	-0.12305	3.99114	2.98525	-2.22834	0.106729	1.9363	-2.48687	3.06061	-1.68679
germ_W5_to_adult_W12-GCGAGAACAGGAACGT	-8.5484	10.6607	5.64459	-1.40183	-1.4103	1.5371	7.01481	5.32505	9.11277	-3.30434	0.261118	-2.92125	-1.99606	-1.36041	3.79986	-3.26671	0.303719	-2.67232	1.11181	1.78078	-1.12156	0.466812	-4.07392	0.319656	2.14992	-0.749591	-3.67288	-0.805637	0.833094	-0.649463	2.62243	-0.792514	-1.02256	0.157485	-1.02655	-1.18524	-1.94124	-0.514574	-0.284823	-0.138966	-1.05276	2.96273	1.40273	-1.75942	-0.214244	0.793901	0.758524	0.139174	0.719061
germ_W5_to_adult_W12-GGAAAGCGTTATCGGT	-12.5996	10.7735	1.68926	1.09334	-2.26628	-2.24059	-2.6019	-2.10964	7.10386	-0.716139	-0.0712344	-1.06226	-1.96003	2.41936	0.706303	-0.0410231	-1.19448	0.478514	0.850344	-0.508085	1.61527	-0.380064	-2.46242	-0.582306	0.706914	0.612804	-0.642342	-0.887397	1.13172	-0.80725	0.842441	1.23885	0.0443899	0.584711	-0.711479	0.186936	-1.28919	-0.0378379	-0.230747	1.83037	-0.747064	0.0116165	1.27946	-1.03411	1.24186	-0.436761	0.0981909	-0.415159	-0.61376
germ_W5_to_adult_W12-GTCTTCGAGCTGTTCA	-1.11789	6.22457	-0.633416	1.43705	-5.98279	-2.39066	1.93616	-3.11502	4.39138	-1.38307	0.234275	1.28572	0.0579808	2.13726	-0.203697	-0.889284	0.59763	-2.54028	0.258888	-1.69788	1.73148	0.0857059	0.116305	-1.38979	0.957651	0.578208	-1.04989	0.425504	0.355564	0.583117	-0.365975	0.0442462	1.05517	2.21476	-1.63257	1.8743	0.878079	-0.136957	-1.0952	0.368609	-1.778	0.688143	-0.0507961	-1.82302	1.33836	0.162723	-0.116448	-0.238897	0.532215
germ_W5_to_adult_W12-GTTTCTAGTGGCTCCA	-13.9196	12.5944	2.23821	1.16422	-1.44554	-3.77399	-2.91871	-1.09827	8.23896	0.414411	1.06717	-2.10912	-1.69973	0.323229	-0.953006	1.42646	0.558559	0.318997	0.262255	0.0647092	-0.537961	-0.100425	-0.998643	1.61608	1.33132	0.512569	-1.49573	-0.54162	2.10825	-0.978642	-0.705919	1.10604	-1.85886	-0.968358	-2.17366	1.9312	0.113723	-1.58621	-1.477	0.717153	-1.14482	-2.23648	3.14657	1.44919	2.03187	-2.60318	-0.415409	2.45993	0.945018
germ_W5_to_adult_W12-TACGGGCAGCGATAGC	-12.5797	11.2995	1.53729	1.67891	-1.84145	-2.80197	-3.50735	-0.390728	8.89047	-0.728244	0.0854786	-1.84805	-2.70367	0.989679	-1.44859	-0.111769	-0.26088	0.283103	0.0951864	-0.10263	0.0744715	0.231872	-2.38758	1.03238	0.549784	0.0409309	0.542813	-1.57802	-0.430752	-0.745432	1.38646	-1.38227	2.33037	-1.33621	-0.297705	-0.443079	-0.418625	0.436095	0.931059	0.603172	0.892422	0.692529	0.88193	-1.7271	1.09196	0.901723	-0.402986	1.18007	-0.662676
germ_W5_to_adult_W12-TACGGTACACGACGAA	-10.4095	8.15518	3.58963	0.513019	-0.229641	1.86251	2.35177	2.44293	6.88402	-2.5399	0.49874	-0.817364	-1.11533	-0.640507	3.53542	-2.40929	-0.410829	-2.06066	0.941335	-0.00269078	-0.12198	0.681312	-2.36049	-0.413224	1.91465	-0.367524	-1.78447	-1.10547	0.242516	-0.990832	1.49923	-0.101875	0.874847	1.07332	-1.15634	0.510292	0.0692203	0.223866	-0.983323	1.92883	-1.19529	0.593859	2.07971	-1.61817	-0.176888	-0.652557	-0.195881	-0.0164332	-0.325074
germ_W5_to_adult_W12-TAGGCATCATGGATGG	-14.3348	15.8354	4.47404	-0.449993	-2.35275	-2.59474	-4.59947	1.81184	7.64648	3.13005	-0.473333	-6.0208	-1.81208	-0.924174	-2.57698	0.90763	-0.8536	1.36499	0.546277	0.654836	-0.355787	-3.81945	-0.876246	0.671808	-0.417644	-1.88549	-1.02373	-1.34398	1.71141	-0.700288	3.07139	0.73073	1.48871	-2.86218	0.183872	-0.440455	-1.33575	-1.02845	-0.364011	-1.5806	-0.775828	1.71885	0.801349	-1.22678	-0.223191	-0.584933	-2.03454	1.29987	-1.18156
germ_W5_to_adult_W12-TCACAAGGTATATGAG	-11.7168	10.9212	1.24982	1.28474	-2.08003	-4.33038	-1.52412	-1.70702	8.04185	-2.35441	1.34379	-2.41501	-2.01742	0.526659	-0.779774	-0.620756	0.482009	0.736292	1.57395	0.0553032	0.969963	-0.848018	-2.6436	-2.31341	-2.39682	-2.62327	-0.636556	0.423318	0.237719	-0.165586	-1.3037	0.430484	-0.440527	-0.123452	-0.710644	0.347693	0.677972	-0.0493454	0.245784	-1.53264	-0.0191193	-0.977205	1.76388	-2.1799	1.52834	0.908298	-0.930453	0.365521	-1.17732
germ_W5_to_adult_W12-TCAGGATGTGCACGAA	-12.2072	13.8656	2.49153	0.435124	-1.76272	-7.64897	2.744	-1.45292	8.51653	-3.60018	1.6371	-3.58429	-2.04167	1.06692	0.168458	-0.282106	-0.296955	-0.676541	-1.26004	-0.751312	1.31994	-3.86751	0.754622	-2.19248	-0.511562	-0.0245972	-0.515856	1.99884	-0.513777	0.316125	1.146	-0.00507328	-1.01655	-2.66235	-1.71045	1.63956	0.544992	0.979424	-2.2581	-0.85085	0.0273469	-1.32486	1.87079	-0.955641	0.707244	0.747197	-0.538034	0.073453	0.592243
germ_W5_to_adult_W12-TCATTTGGTAGCCTAT	-12.3384	14.7763	5.55381	-1.87419	-0.261983	1.68496	4.04366	4.32455	5.10751	-0.649239	0.87067	-1.87255	-0.949009	-2.22808	3.64091	-0.812049	-1.57281	-0.66026	0.0234713	-0.403928	1.33513	-2.08183	-1.24846	-1.60946	1.10444	-2.93526	-2.19255	-1.15783	-0.492065	0.669038	0.375528	-1.16951	1.46385	0.0439377	-1.13682	-1.37058	-1.31937	0.508103	-1.87617	-1.47797	0.627188	0.77892	-0.0769861	-1.0023	-0.561779	0.10128	-0.894841	1.89832	-2.11542
germ_W5_to_adult_W12-TCTTTCCAGAAGGACA	-12.7796	10.2964	2.25832	0.868105	-1.02449	-2.4449	-1.33939	-2.01485	5.56132	-2.12593	-0.000682555	-1.76955	-1.38818	0.654927	1.16211	-1.28776	-0.0193325	-0.300326	0.796187	-0.394849	1.28191	-1.85053	-0.958177	-0.989925	-0.3635	-0.897021	-1.78325	-0.734518	-0.375144	-0.0896608	1.09354	0.436883	0.0696932	-0.660886	-1.00734	-0.180523	-1.49481	0.250871	-0.601385	-1.51084	-1.59665	-0.311164	0.685872	-2.08112	-0.307068	0.577651	-1.40823	0.813633	-0.834541
germ_W5_to_adult_W12-TGCCCATGTTACGTCA	-13.0062	15.4665	4.89243	-0.717259	-1.08062	0.768566	-0.281526	1.91503	5.96616	1.68639	-0.390408	-3.62801	-2.52063	0.245801	-1.48533	0.650248	-0.879758	1.25023	0.544025	0.741407	-1.43327	-3.92073	-0.892224	-2.16636	-0.222068	-1.27292	0.072509	-1.49275	-0.0906465	-1.58506	2.67147	-0.672767	2.42608	-3.21209	1.24429	-0.899894	-1.24553	-1.16337	-0.933229	0.340562	-0.672192	2.53961	1.11342	-0.860384	-0.739151	0.388638	0.362951	1.1375	-0.225522
germ_W5_to_adult_W12-TGCGCAGCAAGGCTCC	-13.3833	10.8998	2.06565	0.899109	-2.52853	-2.11482	-3.13212	-1.33097	5.62894	-0.723333	0.0252494	-1.72451	-1.46354	0.508146	-1.40652	-0.120844	-1.2737	-0.456994	-0.150725	-0.674806	-1.01371	-0.621015	-0.849692	0.35772	2.36526	-0.168737	-0.325396	-1.15926	0.86554	0.825423	-0.2231	0.451155	-0.00448342	-0.671092	-1.5235	0.802468	-1.14984	-0.334834	0.526905	-2.16177	-0.573453	-0.19466	1.68854	-0.678998	0.219554	-0.182173	-0.738344	0.361036	-0.729769
germ_W5_to_adult_W12-TGCGGGTCAAACCTAC	-9.01387	9.96281	2.4151	-0.71466	-1.61903	-4.47495	1.09556	2.20622	7.64271	-1.05295	1.70621	-0.987618	0.569181	-0.858955	0.492002	0.365582	0.580419	-2.30569	0.588166	-0.756458	1.668	3.56303	1.04541	0.928528	0.702516	0.847852	0.137557	-1.48836	-0.221161	2.22195	-1.89747	-1.09935	-2.48455	1.64673	-2.19922	0.285785	-0.211866	-0.739743	-0.617958	1.76946	-2.98857	0.379887	-0.0247145	-0.531418	1.5404	-0.299645	0.438042	-0.149083	0.230608
germ_W5_to_adult_W12-TGGGAAGCAATAACGA	-12.6377	8.36606	1.19282	1.48848	-0.498061	-3.40095	-2.27802	-1.20499	4.96144	-2.51399	1.76568	-1.58825	-2.36921	0.458675	0.814034	-1.23381	-0.696364	0.461221	0.84119	-0.570565	1.31891	-2.50662	-2.51691	-3.64382	-1.70854	-3.69346	-2.31403	0.467195	0.186989	0.0406356	-0.0484588	-0.527542	0.725479	-2.18438	-1.30787	-1.44442	-1.71739	1.69759	-1.2461	-3.54493	-0.67995	1.75243	1.57675	-3.93341	0.191954	0.782389	-2.87344	0.920392	-0.827707
germ_W5_to_adult_W12-TTATGCTGTTCGGCAC	-1.30101	4.50559	-1.78549	2.5332	-2.39635	-2.33629	2.70719	-1.50402	7.92168	-0.48519	-0.21135	4.26704	3.93136	0.212579	-2.12142	-1.06815	0.905479	-3.49251	0.493436	-1.29511	0.856889	2.96097	0.478051	0.792774	1.68981	-0.411773	0.61093	1.05007	-0.298917	-0.834399	0.138168	-1.25549	1.63849	-0.874897	-1.21126	0.708047	1.55344	-1.43517	-1.48627	-1.02588	0.284751	-2.25422	-0.51871	-0.646096	0.284912	0.181522	0.313711	-0.315063	-1.46716
germ_W5_to_adult_W12-TTTCCTCAGAGCCCAA	-7.2169	13.0615	3.55216	0.0532527	-2.87743	-0.497436	1.67082	0.841812	9.06132	2.13434	-0.739388	-2.55685	-2.00437	1.66887	-2.92663	0.570338	-0.0676378	-1.73302	-0.0943096	-0.0338566	-1.65802	-1.94083	-1.48792	0.416881	-0.193459	2.17782	0.14626	-0.162772	1.25907	-0.291967	2.57951	1.04184	0.720806	0.279614	0.9773	-0.526727	1.13891	-0.965431	-0.931054	1.97764	-0.700595	1.81023	0.673326	0.00250825	0.0535677	-0.516445	0.337129	-0.0479186	-1.35178
germ_W5_to_adult_W15-AAAGTAGTCATCTGTT	-9.6917	9.02271	4.13625	0.27324	0.182683	0.906504	2.49158	1.7428	8.61972	-2.37208	0.948624	-1.75991	-1.80888	0.66828	2.68579	-1.60852	0.210195	-1.64687	0.816649	0.243362	-0.558332	-1.08906	-2.81323	-2.76875	-3.03004	0.754062	0.464774	-1.82934	-0.22316	0.093767	1.0489	0.376063	0.210305	1.14488	0.601955	-1.8098	1.08252	0.0719213	1.55669	1.10461	-1.34318	1.12335	-0.163591	0.866716	-0.692194	-0.667074	-0.0470064	-1.10007	0.716327
germ_W5_to_adult_W15-AAATGCCCATCCTAGA	-11.3521	8.05657	1.80178	1.38109	-1.4473	-3.30358	-0.735608	0.477765	6.7515	-1.5124	0.491876	0.0318502	-0.802827	-0.00678976	0.461413	-0.27637	0.289961	-0.368506	0.435365	-0.058436	-0.112768	1.20755	-0.510024	-0.390555	-0.0536176	0.538613	0.608048	-1.38966	-0.395666	-1.10812	-1.92808	0.585295	-0.961153	-0.165365	-0.334494	0.577723	1.65827	-0.966104	0.104494	1.78733	0.0598435	0.0416924	1.3716	-0.213944	-0.294934	1.36958	2.28721	-1.31487	-0.230981
germ_W5_to_adult_W15-ACTTGTTCAGTAACGG	-11.8132	12.7348	4.34096	-1.91542	-2.43613	-6.8926	-4.34391	9.22852	6.81599	2.97758	2.14349	-6.45643	1.4377	-6.40747	-2.38914	2.17319	0.794896	2.97809	1.0902	-0.342017	0.294937	1.07012	2.97965	-1.76124	-4.43126	-1.6685	-0.406415	-0.296119	-1.68675	1.08035	-3.74375	-1.68093	-3.59167	3.89787	1.87495	2.58877	3.63405	2.72673	1.5246	1.40957	0.746416	-1.41484	1.19798	-1.85045	1.71383	-0.71205	-1.3345	1.8541	0.92211
germ_W5_to_adult_W15-ACTTTCACACACATGT	-5.53987	1.0275	1.47196	1.74213	-2.05693	-5.3639	3.30257	5.18371	4.56398	-1.61684	2.38384	3.16929	-0.0110079	-3.37413	-3.41635	0.0421259	0.771079	0.807834	1.50303	-2.93611	-0.763662	5.28988	0.311931	-5.26483	-2.69119	1.84254	0.896742	-1.82265	-2.276	-3.2618	-0.417546	-1.64723	-2.06421	1.65612	-0.558398	0.134945	5.10144	-0.477523	5.10331	1.68147	-1.32544	1.85697	0.272154	-2.74431	-0.148462	1.58195	2.72383	-0.573821	2.65486
germ_W5_to_adult_W15-ATTACTCCAGGTCTCG	-9.0768	7.25816	1.33739	1.17417	-1.071	-10.7665	-2.69753	5.72777	11.3798	1.05911	1.36771	-4.43944	-3.67168	-0.995305	-3.2136	5.49385	3.40294	0.145656	-0.518619	-1.44463	8.36816	10.5675	-0.148457	-1.88086	2.47025	2.50508	-0.284379	-5.41134	0.225048	-1.42329	-4.47298	-0.204159	-2.27602	0.803853	0.814988	-1.17301	2.78825	-0.407958	3.59492	1.79978	2.02681	-3.88039	4.7273	-4.97054	1.69958	3.86388	0.714702	1.15043	2.31657
germ_W5_to_adult_W15-CAAGGCCCATCCTTGC	3.19126	6.10513	-4.71973	0.598982	4.19981	-8.42908	5.40014	-0.71762	8.46917	-0.539455	0.0405105	3.25558	-0.942186	-1.44762	0.545587	-0.0515889	1.44658	-5.77455	0.16785	-3.65266	3.7927	4.59586	5.23777	-5.57056	-1.68112	-4.78586	-1.41193	7.69607	-1.1661	6.93983	-5.32867	-4.08307	4.56009	-1.51803	-6.0044	2.91263	5.46944	-1.50537	-4.12844	-3.85887	4.50034	-1.9106	2.02369	6.20131	-7.72243	4.2361	2.94023	-7.58005	-0.0943412
germ_W5_to_adult_W15-CGGACTGGTTCCACGG	0.250769	5.6274	-2.86242	1.82828	-3.54772	-3.97917	2.00158	-0.19401	5.93673	-1.65285	1.26734	2.67205	4.45633	-1.28995	-1.93916	0.207128	1.70856	-2.46632	0.960701	-0.408017	-2.27187	5.23427	0.755765	-0.147451	1.29117	1.77593	0.943727	-1.04396	-0.141102	-0.993145	-1.63364	-1.82211	0.062554	1.54083	-0.993724	-0.0919027	3.7116	-2.10976	1.54845	-0.51587	0.413625	-2.53821	-0.453978	0.537972	-0.326152	-1.39882	1.03502	0.55788	0.615274
germ_W5_to_adult_W15-CTGATAGTCCTAGGGC	-6.39423	3.38759	0.389224	1.68936	-3.31478	-8.79931	-0.0907073	1.60083	6.52298	-0.490279	1.85317	0.157323	0.305043	-2.69775	-1.79248	0.630844	1.87752	-1.30668	-1.6475	-2.14717	1.62799	5.96348	1.96894	-0.992338	1.1155	1.85264	0.809422	-2.70601	-1.02377	-0.15262	-4.55685	3.94905	-0.779444	-3.18798	-3.72697	2.56287	5.02413	-1.86973	-0.862816	4.72485	-5.21749	-0.56378	2.95078	-1.41037	2.60059	-1.81592	3.70639	0.230089	1.5782
germ_W5_to_adult_W15-CTTCTCTAGATCTGAA	-5.06614	-0.0381919	3.40412	2.63158	-2.61203	2.04383	6.65195	3.0048	3.95569	-5.0493	0.905479	6.82476	1.01562	0.0151384	0.112035	-2.77333	2.49421	-2.70871	-0.150946	-0.933774	-4.7942	0.499848	-0.753732	-6.53817	-1.2923	3.70715	-0.1812	-1.8448	-3.1105	-1.4383	-1.55817	2.08193	-1.04602	-1.37268	0.671568	3.29196	2.75649	0.826573	0.469653	-1.78467	-3.78972	-3.03033	-0.486767	3.76278	-0.804451	0.262074	0.980125	0.0530233	-0.622805
germ_W5_to_adult_W15-GATCAGTCACGAAATA	-12.6024	13.3716	4.8191	-0.660995	-1.84746	-6.9732	-3.21005	5.92953	6.71149	1.89408	1.36108	-2.71429	-0.45974	-4.30581	-1.43322	2.56164	0.626735	4.5435	-0.0209001	1.60557	0.0761712	0.0243188	1.6376	-0.696768	-3.09614	0.0312428	-0.291488	-0.280827	0.480046	-0.328552	-0.636386	0.15013	-1.27294	0.893171	-3.11781	0.197298	2.35629	1.187	-0.0101215	3.8779	1.55036	-0.176105	1.26078	-2.07633	2.2571	0.334712	0.465418	-0.357686	3.07709
germ_W5_to_adult_W15-GCATGATCAATAGCGG	-13.0863	10.2904	1.3851	1.16184	-0.815751	-3.9577	-1.38901	-1.70895	6.46673	-1.39547	0.27689	-1.65839	-1.64469	2.02304	1.05985	0.305062	-0.858383	0.629331	1.16036	0.600748	1.59664	1.62681	-0.929076	-1.2957	0.227051	0.399424	-1.90244	-0.282991	0.533536	0.123498	-2.49048	0.640335	-1.49878	0.409706	-1.55182	1.15781	0.0610514	0.704378	0.45746	1.76739	0.651222	-0.618094	0.835975	-0.392926	2.76442	0.311562	-0.167086	-0.118687	7.32657e-05
germ_W5_to_adult_W15-GGTATTGTCCAACCAA	-12.7749	12.639	2.81673	-1.34921	-2.47811	-10.7539	-2.22785	5.44905	11.5696	-1.01936	1.49333	-6.4393	-0.294157	-3.09784	-2.18727	1.64627	1.95014	2.7501	-0.554833	-0.0530569	1.22722	4.91241	3.08313	-2.93316	0.613113	-0.949052	-0.114769	0.363211	-1.38952	4.86485	-2.69662	-0.741614	-2.68997	3.93981	-1.87147	0.0533262	-0.17414	2.06262	2.1992	-6.34726	8.70805	-4.44006	-1.01654	0.670545	6.25068	5.32207	-3.11152	2.43854	-0.524849
germ_W5_to_adult_W15-TAGTGGTGTCCTAGCG	5.84655	8.89832	-3.82568	1.19851	-2.70574	-1.85905	3.26701	-1.93318	6.4499	5.27436	-1.27164	2.75921	1.93117	-2.69584	0.223354	-0.306996	2.5145	-4.32666	-4.0924	-1.51179	-2.69155	-2.2934	6.52079	-0.0504747	1.70162	-2.96762	0.402654	0.942649	0.371131	-0.933678	-2.16833	-0.44725	-2.18313	-0.983684	4.46349	-0.756939	-0.728292	-2.33759	-1.76758	-0.641595	1.96974	2.9161	-3.31303	-0.369779	2.73967	-1.80867	-0.259268	-1.19512	2.20846
germ_W5_to_adult_W15-TCTCATACATGCCTAA	-10.0593	12.9315	2.21144	0.159434	-2.44935	-5.44665	-1.25847	4.01409	10.1078	0.282707	0.582918	-4.22066	-0.566639	-1.69453	-1.63179	2.76467	-0.592641	1.88424	0.378846	-0.310984	-0.0582517	4.11266	0.214035	1.49978	-1.70673	1.77964	0.487306	-0.836337	0.376351	0.0233087	-3.73971	-1.11684	-2.31239	0.697511	0.384088	2.10635	2.04063	0.452909	0.662469	3.73906	1.07941	-2.28372	-0.716753	-1.28982	5.0194	1.28351	1.53384	0.943882	1.72924
germ_W5_to_adult_W15-TGAAAGAAGAAACCTA	-9.5115	13.1545	3.38221	-1.82826	-2.39762	-11.2545	-5.55024	10.4113	5.99734	1.8628	2.90431	-9.26134	0.146264	-7.62318	-3.28501	5.27379	-0.61602	3.95946	-1.71256	1.626	4.11648	6.84327	1.09788	-1.27165	-6.09923	-2.22537	-2.46274	-2.41819	1.74994	-0.923807	-7.21694	1.07594	-2.24925	-0.0584299	2.26275	-0.601031	3.5948	9.71455	8.13615	6.27674	1.27476	-2.39029	-2.48727	-6.87189	7.16299	1.27525	0.624264	2.71082	0.177053
germ_W5_to_adult_W15-TGCACCTAGTACGCCC	-8.1128	5.65846	1.36242	-0.88672	-3.62635	-10.3859	-2.9276	6.58313	4.64816	0.469023	2.52559	2.49142	-3.71568	-5.6459	-3.63083	0.0741434	1.66868	2.41783	2.83824	-0.284458	-1.59313	5.14786	-1.80579	3.32654	-3.3241	2.60577	0.752996	3.85467	4.03101	3.42068	-1.48348	-2.10164	1.06556	6.26529	-1.02836	0.531391	-5.73902	0.170821	-2.52448	0.320615	4.89936	3.51941	-6.8149	0.236105	2.85433	1.0602	5.25145	1.18766	-1.24945
germ_W5_to_adult_W15-TGCCCATCAATGAAAC	-4.34302	8.13965	0.111591	0.0588167	-4.34663	-5.01983	2.42304	-4.25226	5.09948	-1.8277	1.5893	-0.564496	-1.47275	0.0865105	-0.189556	0.0079882	-0.691786	-3.17719	1.04537	-1.29452	-0.32357	0.606012	1.73211	-0.321415	-0.120102	0.196638	-0.536229	-0.861908	0.564194	1.1142	-1.29791	0.171455	-0.385481	1.27181	-0.841813	0.501378	2.51668	-2.44819	0.756191	2.16352	-3.67505	1.13228	-2.0043	0.31746	1.51204	1.76046	1.84344	0.151373	1.14155
germ_W5_to_adult_W15-TGCGCAGAGCTGAACG	3.6339	9.88838	-3.14061	1.78189	-1.41919	-3.84425	5.06082	-3.10377	7.64438	-0.617667	-0.228291	2.98447	5.99022	2.4895	-1.24428	0.963125	1.23055	-2.75155	-1.58423	-1.54053	-0.00930715	5.21253	3.12628	0.3839	4.07739	-1.88028	-0.805372	1.049	-2.39391	-1.72431	4.04094	-1.36085	-2.74884	1.43025	1.48301	0.075648	2.94538	-1.1796	1.28075	-0.885709	1.38984	0.550732	-0.34854	0.200023	-0.883149	1.66513	3.28375	-2.11251	0.180308
germ_W5_to_adult_W15-TTTGTCATCTTGTACT	-11.129	10.3728	2.76352	0.624477	-1.00954	-3.2542	-1.36988	1.39254	7.53875	-0.767601	0.997292	-1.5527	-1.24711	-2.60612	-1.30464	-1.26076	1.24055	0.610876	1.07815	-0.437423	-0.401078	1.30077	-0.677808	-0.556324	-0.745539	-1.22427	-1.38236	-1.54828	0.440997	0.10147	-2.83014	0.100088	-0.655558	-0.176328	-1.73763	-0.832697	0.309058	-0.0941546	0.535927	2.3151	-0.271157	1.20339	0.240095	-0.00389951	0.488865	0.828224	0.809567	-1.35093	0.732548
germ_W5_to_adult_W16-AACTCTTAGTTGTAGA	12.1815	14.7152	-8.95081	-2.74458	1.12603	-3.28698	3.10752	1.018	2.36322	7.43398	-2.49866	4.87359	0.183583	-2.99376	1.47471	-1.20771	1.28593	-6.62117	-3.21028	-2.40553	-0.742477	-3.26892	4.8756	0.802583	-7.38359	-8.33188	-3.88255	2.53449	5.11942	3.63736	-5.9445	-3.326	5.3832	-1.22053	-0.310617	7.03535	1.38592	-2.91975	1.57238	1.17373	-1.684	7.6865	-1.34869	1.84785	4.55028	-0.275962	1.39566	-0.880414	1.60509
germ_W5_to_adult_W16-ACAGCCGGTTCAACCA	2.52652	6.50105	-4.77525	2.40077	1.58797	1.47066	0.334707	-3.29973	3.87515	-2.20573	0.0082833	6.08866	5.49649	3.00073	0.977933	-1.39037	1.17232	-2.73428	0.588333	-1.83349	1.01663	1.24203	-0.677085	0.140173	-1.34191	-1.17554	-0.626243	0.590399	-0.928214	-1.09912	2.85554	-2.01043	0.593551	-1.3244	1.19583	0.167061	1.75777	-0.775681	0.0953474	0.904843	-0.148283	-0.234151	-0.283446	0.113009	-1.55838	-0.655498	1.94184	0.012487	-1.01147
germ_W5_to_adult_W16-ACGCCGAGTCTGGTCG	5.94844	7.76239	-6.43135	0.374634	1.99255	-0.689543	3.66523	-1.0799	5.25198	3.37488	-1.94662	10.1363	6.68472	-2.27257	3.35115	-2.80405	3.66057	-8.34791	-3.13808	-3.10648	-2.75352	-6.84095	9.06777	-0.9422	-1.67082	-6.57393	-4.17109	5.17729	5.1438	-2.37946	-2.53569	-7.38374	7.04629	0.610834	2.50986	-3.1584	-2.49987	3.54354	1.99191	-1.10918	2.16467	-0.739775	-3.40204	-3.22128	-3.96533	-1.21163	-0.0223731	0.893368	-4.5987
germ_W5_to_adult_W16-ACGCCGAGTTGTACAC	10.1411	8.79606	-4.72173	-0.152479	-6.105	0.708307	3.84177	-2.78971	3.26937	6.2732	-1.8009	4.8568	4.2771	-2.23658	1.2994	-0.817451	1.70381	-2.67558	-1.21372	-1.91314	-3.35045	-0.326769	3.0283	2.89205	2.76077	-0.094283	0.592361	0.977722	1.81474	-1.49379	0.586521	-1.53885	-1.33661	-1.5713	2.02792	2.04242	1.69442	-0.0776557	-0.453455	-0.525524	0.237012	-1.99127	-1.02607	-1.13541	-0.00418104	-2.92103	-1.13797	3.84711	-2.63164
germ_W5_to_adult_W16-ACGTCAACACTTCTGC	2.56156	3.17712	-6.41273	4.05267	1.19917	0.984736	-2.21439	-3.00671	1.97107	-3.2842	1.01141	6.31892	3.90207	2.53111	-0.0599388	-0.85805	2.29273	-3.43353	-0.142653	-2.42757	2.37524	3.24645	0.706877	-0.682044	-1.37536	1.19473	-0.332348	-0.0061301	-0.367187	0.0195253	2.72563	1.40302	0.13061	-1.1744	-0.482667	1.1562	1.75681	0.0423912	0.310268	-0.0727195	-0.969041	-2.02368	1.09942	0.887269	0.272643	-3.04978	-1.30459	1.49953	-1.87642
germ_W5_to_adult_W16-AGGCCACAGAGGGCTT	5.3319	6.77912	-7.02699	2.05687	5.52391	-0.328734	2.72817	-2.92595	3.45984	2.17998	-1.34465	5.87968	-1.20899	-2.00389	-0.283538	-2.2686	1.8756	-4.34464	-0.436021	-1.61072	-0.423882	0.14146	2.64199	2.0995	3.34961	-2.01113	-0.794428	3.66113	1.66402	1.27939	-3.49333	-5.46435	3.60416	3.01441	-0.34335	4.08752	4.4501	1.04274	2.12888	-3.61118	2.3576	-1.80561	-1.00577	2.38322	-2.31818	-6.27125	4.54329	2.09688	-1.65613
germ_W5_to_adult_W16-AGTCTTTTCATCGATG	3.38465	3.62194	-7.21404	2.82644	1.82799	-1.09583	-0.210342	-1.20309	3.1077	2.42615	-0.906832	9.10595	2.64	-0.605354	-1.37149	-3.13203	2.43658	-6.09337	-0.0389216	-2.83199	0.657261	4.2947	4.86333	0.472202	0.461035	-2.02857	-3.67544	4.20969	0.458591	-0.805042	-0.425969	-4.85693	1.76359	1.69952	-1.50256	0.447419	4.44188	0.560109	-3.60204	-0.63249	0.199623	3.1332	-4.36677	0.901292	6.58747	0.345512	-0.455504	0.863291	2.61416
germ_W5_to_adult_W16-CCTCTGAGTTGACGTT	3.38103	7.11899	-6.26225	2.46691	4.03636	2.33719	2.56473	-2.98613	2.896	-3.176	-0.216442	6.95481	6.74343	3.0078	1.24017	-0.178297	2.29438	-3.01942	-0.437486	-2.98367	2.68472	-1.20813	2.57575	0.0419887	-0.499472	-2.26293	-0.398497	2.54707	0.97427	-0.944627	2.06159	-2.20484	1.42607	-0.657701	1.87924	-0.540524	0.0197846	1.42306	3.66364	-0.769017	1.99511	-2.82583	-0.355266	-0.556027	-6.79626	-4.42258	4.43808	-1.28096	-2.19069
germ_W5_to_adult_W16-CTCGGAGGTCGGCATC	1.932	5.90524	-4.1963	2.0539	-3.11898	1.63674	-0.421447	-3.56218	4.64842	0.429474	-0.112401	4.44827	3.22056	2.47345	1.04748	-2.75028	-0.292368	-3.8786	-0.0202822	-1.98162	1.83151	-0.307916	0.527807	0.818623	-1.5086	0.83733	-0.412913	-0.833999	-0.527796	-0.398543	3.37005	-1.15325	1.9374	1.22191	2.01397	-3.1902	1.52297	-1.44259	0.209036	1.09247	-2.41812	0.870059	-1.27198	-2.59714	-0.16047	1.31088	-0.666302	-0.191732	-0.808845
germ_W5_to_adult_W16-GAACGGATCAGCTTAG	0.308912	2.60946	-5.1677	3.20404	-0.235639	0.221248	-0.398184	-1.54605	4.79242	-2.34238	-1.17478	6.66282	4.27273	1.02728	-0.32533	-1.29724	1.49832	-2.73229	-0.734923	-2.92869	-1.93797	3.36538	1.93472	0.757369	-2.21678	-1.22525	2.04307	1.12155	0.404778	-0.0553981	-1.75336	0.234846	0.39974	-5.00783	2.11315	3.20823	3.56005	-0.083409	1.85789	-0.0839944	-0.468005	-0.314411	3.06895	-1.05097	2.01957	-1.4945	-0.540014	1.55661	-3.02016
germ_W5_to_adult_W16-GACTGCGAGCTCCCAG	7.1401	6.16574	-4.46924	0.507131	-4.67721	-1.92465	1.13812	-0.84542	3.71401	4.73817	-1.1116	4.14346	3.80699	0.379355	1.10386	-0.0948139	0.456877	-2.89126	0.196042	-1.8071	0.74322	0.822521	2.86419	0.625901	0.322548	-2.10297	0.493166	-0.842398	0.645395	-0.741846	-0.0413432	1.83689	-1.51871	0.839102	0.134846	-0.842132	3.00716	-1.28812	-1.55033	0.523703	-1.83742	0.411844	-2.88556	-1.52153	-1.5942	0.22621	1.46	-0.713147	0.842449
germ_W5_to_adult_W16-GCACATAGTAGTACCT	5.52664	9.25917	-3.42419	-1.12958	-5.58597	-5.59479	4.76886	-0.0817149	0.907099	3.50157	-2.76599	-1.05999	2.2233	5.11763	11.6938	4.97416	-1.35713	-2.17122	-1.10147	1.36478	-3.45224	4.41345	3.83643	9.49378	-5.64548	-7.87135	9.40703	3.86541	-7.45536	1.04839	-1.09687	5.80087	7.91451	-6.05062	2.87031	2.19802	0.676715	-2.08223	-1.20425	1.94556	-2.34976	1.77303	0.354285	-6.96601	0.742359	-2.33574	-0.683843	-3.82815	0.10161
germ_W5_to_adult_W16-GCCAAATTCTTGCCGT	-0.703065	6.02129	-2.67356	1.7732	-6.37764	-0.438448	-0.638797	-1.59762	5.61932	-0.205855	0.127515	1.90114	1.98029	0.826452	-0.974274	0.146908	0.510997	-3.09525	0.575948	-2.38199	1.39779	1.7847	0.385297	1.13211	0.55804	0.546721	-0.745922	0.101381	-0.79302	-0.086196	-2.24343	1.45243	2.42504	-0.770392	1.57388	-0.603452	1.44286	1.33172	0.728192	2.51011	-1.34729	-1.20326	0.838189	-0.516467	0.943577	-0.216756	1.71077	-0.485299	0.945258
germ_W5_to_adult_W16-GCTTGAAGTCCGAATT	10.2106	12.1849	-8.79418	1.15872	4.27145	2.07487	2.07301	-0.776423	4.94577	1.55475	-1.95225	4.86828	7.51895	2.12296	2.8402	0.227491	1.3424	-6.26357	-1.58925	-2.51325	-1.4289	0.813681	3.93765	1.71619	-1.76618	-1.66137	0.267984	2.09771	2.36325	0.23928	1.63936	-2.79681	3.74827	-0.932285	0.280938	0.929817	0.9983	-0.518859	-2.23426	1.66022	0.0580954	-1.16195	-0.622115	0.0140164	1.09001	-2.12412	-3.343	-0.602498	-0.322868
germ_W5_to_adult_W16-GGAAAGCTCGTACGGC	6.96473	4.87948	-3.84282	0.986615	-0.743487	-3.48776	1.44796	2.64902	4.21288	4.74162	-0.0909224	6.53548	5.04276	-6.79524	-3.2846	0.0815647	3.10048	-1.10414	-0.921741	-1.64253	-3.21792	-1.29551	2.42336	5.41995	3.54935	-0.376608	0.200697	3.08432	4.86001	-1.81021	-4.79443	-3.708	2.46009	-3.9169	1.50649	3.16708	5.99648	-3.69102	4.62394	-1.89128	1.83431	-1.63752	4.1546	0.671392	4.9376	-3.16661	0.0870819	0.184253	1.7772
germ_W5_to_adult_W16-GGATTACAGGAATCGC	-10.4826	10.5306	1.37342	0.576176	-2.74781	-4.55297	-1.76607	-0.217446	3.46888	1.12084	1.22594	-1.1026	-0.561791	0.82083	-1.39568	0.866647	0.975603	-0.232623	0.746141	-1.45018	2.69268	1.6172	0.121481	-3.98778	0.344841	-0.189224	-0.983907	-0.609091	0.0947793	-1.73575	-2.55504	2.55054	-0.555984	3.01487	-0.754314	3.0089	5.01531	1.0428	-2.44711	4.76101	-1.19983	-0.785272	1.50415	-2.88267	2.94892	1.6417	1.4151	0.668948	-2.01474
germ_W5_to_adult_W16-GTCAAGTGTTATCGGT	5.77727	3.00775	-5.1558	1.45235	0.484536	-2.40266	0.723352	-0.875463	4.07464	0.851785	0.860552	7.7156	5.69672	-1.60127	-2.36788	-0.194458	0.327641	0.404315	3.37135	-1.4021	-0.606097	1.5539	4.41728	5.03194	-0.256518	-1.8315	0.258633	-0.117408	2.29896	-0.0820434	-3.24743	-2.75874	0.398602	-6.64846	3.4918	-4.72079	3.00433	1.30951	2.83082	-3.17588	-1.87955	-12.6251	-1.31693	-3.96538	5.7672	-12.926	-3.38288	6.52331	2.13055
germ_W5_to_adult_W16-GTTTCTAAGAGGTTGC	9.17714	10.7523	-8.20197	1.82299	1.79211	2.377	2.54788	-2.61628	4.0454	3.93756	-2.36664	4.34777	6.20813	1.97287	-0.737726	-0.881646	1.14832	-4.51166	-1.25839	-0.883181	1.73798	-1.37157	-1.16816	1.56036	-3.6596	0.0354156	-0.323503	2.63887	0.825722	1.4234	2.79319	-0.300994	2.59327	-0.918421	2.68302	2.50256	1.95575	-0.990033	1.78016	2.58968	1.63548	-4.42493	2.77272	0.669555	-1.8349	-2.00491	1.31623	2.38768	-1.81744
germ_W5_to_adult_W16-TACCTATCAAGCTGAG	-0.540383	1.46917	-5.19731	3.93808	-1.66792	-0.0461964	-0.810501	-2.9383	2.14961	-3.38682	0.815491	5.14785	4.40853	2.40587	2.07756	-0.858911	3.74401	-2.0604	-0.852744	-2.31126	0.486533	2.48877	2.86915	-1.43357	0.486868	1.32966	0.20212	-0.3654	-1.85157	-1.66132	-0.162822	-0.904168	-1.04004	-1.71542	1.33845	0.48039	1.11854	-1.03877	-0.191054	-0.481919	0.91358	-0.189233	1.21778	0.576655	-0.660127	0.301115	0.788936	1.10463	-1.57749
germ_W5_to_adult_W16-TACTCGCAGCGTTCCG	7.86243	6.26002	-3.99698	1.51538	-2.55726	-0.510586	2.45153	-3.18744	3.44198	4.45858	-1.38739	8.63905	1.09174	-1.14601	2.79276	-1.47836	2.77091	-5.63437	-1.58199	-3.70224	-2.49821	-3.16332	7.46198	2.19683	5.18576	-4.78123	-1.52181	6.24668	3.55208	-4.05048	-1.23884	-0.890396	2.1636	0.721589	-3.96189	6.96158	4.1931	1.39601	5.33231	-0.969434	-5.93017	4.88795	-2.66924	3.93767	2.02054	-6.19708	2.24177	3.24611	-0.769345
germ_W5_to_adult_W16-TCATTTGTCAAACAAG	2.16764	5.957	-3.20918	1.77946	-2.3562	0.416061	0.971742	-0.202327	4.92766	0.62724	-0.149729	4.44198	3.19753	-0.000911889	0.218911	-1.44688	1.81812	-4.15274	-0.814088	-1.67101	0.291781	1.12835	2.75307	0.161469	0.192761	-1.21764	0.552494	-0.532068	-0.043152	1.82512	-2.27511	-0.0686019	1.38593	-0.0513888	2.44178	1.39107	1.64596	-0.245429	0.365359	0.6142	-1.48381	-0.188793	-0.738491	-0.931172	-0.821913	0.380296	1.66804	-0.852135	-0.312256
germ_W5_to_adult_W16-TGCGGGTGTACGAAAT	5.5736	9.35939	-4.56527	-0.336053	-0.841051	-2.90291	2.95625	-3.45807	3.84128	4.91408	-1.36087	6.64297	0.1929	0.116504	1.25124	-3.99294	0.565759	-6.14662	0.364018	-1.64489	-0.226346	-1.00834	2.01564	0.874565	-3.73922	-5.40185	-2.13867	0.545164	1.11804	1.77191	1.36425	-6.13514	4.62531	-1.34407	-0.947235	1.09398	3.65617	-4.80537	-2.34305	-1.26356	-0.796657	6.18221	-1.62994	0.875388	-3.30945	3.70853	3.37618	1.23949	-0.260294
germ_W5_to_adult_W16-TTGGCAAAGAGCCCAA	5.08509	8.99642	-6.94557	0.692461	0.298415	-2.81694	2.86429	-4.06907	2.64119	2.05885	-1.12586	6.22397	-0.579992	-0.0648533	0.411929	-2.50407	1.16038	-3.40753	-1.18014	-2.59915	-0.204435	1.1414	2.69443	0.487487	-1.03902	0.0970929	-1.16376	5.23618	2.15045	-1.99969	-2.27672	-8.89729	5.71821	-1.90915	-4.99391	1.60123	4.61004	-3.38472	-1.17258	2.15896	4.34133	-1.8125	5.92742	0.611029	0.308284	6.5846	-1.12179	-0.226426	-1.38154
germ_W5_to_adult_M5-AGTTGGTAGCGAGAAA.1	5.59989	0.226999	-6.27047	3.54885	2.11039	-1.22129	0.357395	0.0503659	1.84272	-2.64597	1.64507	7.95862	2.20532	1.42811	-2.04436	-1.2955	0.807157	2.27742	0.699235	-1.88836	1.68661	1.72152	0.878414	-0.700879	-1.06247	-1.34344	0.225876	1.70528	-2.63912	-7.36287	4.14484	0.0932763	-4.88371	-1.0008	0.155301	-1.79156	0.502074	1.54214	3.5082	3.31876	-1.12413	-0.445838	-1.22154	2.01497	-1.94002	-2.1478	-1.03698	-0.993487	-4.58687
germ_W5_to_adult_M5-CCTTCCCCATAGAAAC.1	10.1993	7.44475	-8.89506	0.0247493	2.90086	-4.05726	3.21338	0.131493	-1.78819	2.94872	1.1604	2.10143	-12.7612	-0.935034	3.39779	-2.58625	-0.370799	4.17674	0.288885	0.0278751	2.47406	2.30798	-0.301505	0.832227	-1.78933	-3.09723	-1.7965	-3.14723	5.92414	-8.69764	7.56934	4.83948	-10.1759	-4.34945	-7.25723	-1.25958	15.0166	-2.95771	-0.687758	-2.82916	1.0207	6.08127	5.63244	-4.11155	5.46046	-13.614	-6.47832	-1.13302	-2.63913
germ_W5_to_adult_M5-GACGTGCTCAGAAATG.1	10.7689	2.46364	-7.99838	0.92222	3.98062	-4.54414	1.50701	5.94939	2.28417	0.848418	1.10009	5.80172	3.2147	-3.17554	-3.47513	0.927553	-0.215758	1.67465	3.87741	1.82179	-3.84288	-1.55339	-1.03392	-2.59976	-5.58069	-4.30827	-3.72799	3.09405	8.2284	-0.337298	-7.55351	2.73013	-1.12349	-8.48449	-6.24098	-1.29377	5.19696	3.50252	-12.2289	0.731852	-8.71764	2.11649	-4.01459	2.79712	-0.599297	2.89717	-3.4028	-5.09602	-6.12032
germ_W5_to_adult_M5-GGGTCTGTCTTGTTTG.1	10.5618	4.23209	-6.50194	0.838152	6.89947	-3.01384	-0.244647	6.5549	-0.96912	1.21461	1.66472	2.53264	3.36893	-4.483	-3.55079	0.411971	-0.252492	3.36733	2.58021	0.586004	0.183626	-0.447966	0.482863	0.0923088	-1.62248	-0.576708	4.33736	1.81959	8.6458	-3.80983	-10.5602	7.71702	-9.56459	-1.40716	-2.12178	-8.63688	-4.46692	-1.33255	-8.92718	-4.95453	-3.4515	-1.41537	0.848577	0.268972	0.31316	-1.37932	-0.0186065	-5.5258	-0.266212
germ_W5_to_adult_M5-TACGGGCCATGGTCTA.1	2.60972	9.24549	-2.95438	0.0971149	-6.32797	-7.39938	10.7791	-5.6149	0.169968	3.66395	0.54427	8.15343	2.97082	-1.39529	-5.88252	-2.96743	-0.634989	1.34207	2.16834	0.797771	-9.38595	1.96665	0.639529	3.65164	4.74767	3.6123	1.32938	-0.0766391	5.46011	-0.495224	-1.17981	-3.87454	-1.29875	-2.61041	2.14998	-5.60819	-6.00291	2.13077	-3.34381	4.45611	0.133477	-1.14073	2.98872	-4.52511	7.1483	-1.37917	-6.86603	-5.74319	-3.99689
germ_W5_to_adult_M5-ATCCACCTCATCGGAT.2	4.54679	1.2327	-5.85194	2.21906	-1.5274	-3.84088	0.704239	-2.06905	1.41947	2.30807	-0.446822	7.44252	-2.03374	-0.502169	1.01231	-2.12005	2.12696	-1.19072	-0.220809	-0.609306	-4.22385	-2.72566	7.63941	2.19651	1.31282	-1.1701	-1.74533	6.40701	-5.76169	-9.60829	-1.50075	5.11015	-11.606	-4.0174	-3.40328	-9.06466	0.800412	7.15973	-4.70663	5.99518	-5.45714	7.69678	-2.21894	1.78525	-2.818	-1.05975	-6.68482	-1.44322	-0.354748
germ_W5_to_adult_M5-CCTTACGCACGGTAGA.2	10.0374	6.15411	-3.96497	-1.11188	-7.11235	-4.2901	3.69729	-3.14472	0.371039	8.08358	-1.40178	6.87036	2.84164	-4.04935	-1.18618	-2.71096	0.0534092	-3.25054	0.809557	-1.82145	-2.27362	-0.53086	6.56148	-2.45534	2.39391	-0.484351	3.23571	-5.13763	4.17884	1.03616	-4.30704	-1.9974	-0.911294	1.06857	-3.18048	-4.30751	3.1036	0.691733	-2.61628	-3.62257	-1.85412	2.3924	-4.26125	-3.79226	2.97528	1.46837	-5.56935	-2.41414	-0.60563
germ_W5_to_adult_M5-CTGCGGAAGCGGATCA.2	5.36525	5.11165	-6.56782	1.44687	2.08961	-2.88756	-0.143646	-0.0710495	1.1092	5.62009	-1.46909	3.94317	-10.2734	0.350592	1.5253	-0.733511	3.02632	0.286236	-3.52671	-0.984862	0.854824	1.24653	3.62479	1.6074	3.73968	3.23759	0.744424	0.0247339	-3.71084	-8.1874	3.37444	3.0458	-7.49375	-0.64105	9.15335	2.24672	-3.44446	-3.29506	-12.1659	0.96348	4.67669	10.3586	14.2791	-0.356102	-6.44045	-3.56587	0.81095	0.407372	-10.1644
germ_W5_to_adult_M5-GGGTCTGCAGCTGTGC.2	5.13435	4.87242	-4.93813	-1.77401	-5.26818	-9.15181	4.77605	-0.513608	0.894046	3.25972	-0.113233	2.56558	-1.71121	-1.7514	9.59432	0.271576	2.9584	0.202227	-3.06075	-1.52881	-5.12482	-3.86561	13.4639	-8.28779	-3.17979	-2.06561	-10.4854	16.1358	-4.91563	-10.4069	2.64684	-0.494834	-0.228651	1.25459	11.8444	3.91454	-8.65581	8.34299	-8.98396	8.02844	-3.93116	1.47844	6.6233	-1.22667	9.22663	-0.617785	6.81684	0.514435	-0.984952
germ_W5_to_adult_infant-AAACCTGCACTTACGA	14.9242	10.9405	-9.35203	0.983463	3.32929	1.26397	2.07438	-0.131934	4.10941	7.15544	-3.17701	4.73719	7.01789	1.78167	-1.65151	-0.518586	0.195557	-1.02847	0.960064	-0.533521	1.62809	0.438959	0.737556	0.623735	-1.53811	-3.14903	-1.35545	-2.70996	0.820449	-0.229014	4.29459	-0.189335	-0.524388	-1.48098	-1.09925	-0.55131	-0.490449	1.40142	1.31147	-0.717888	-0.140187	1.04295	-1.04388	-1.18676	-0.147745	1.34065	-0.65205	-0.309379	1.32395
germ_W5_to_adult_infant-AAACCTGGTGCAACGA	15.9396	15.9181	-10.927	-0.581828	0.169847	-0.161986	7.20379	-3.22277	3.8292	12.8755	-5.4006	3.74426	3.23295	2.93613	0.834017	-0.19845	-2.4632	1.38648	0.836821	0.954136	4.17659	1.28904	-3.27458	-2.67769	-2.10428	-0.282707	-2.34966	-0.943723	-1.14502	1.58982	2.79295	0.113973	-0.739143	0.366496	0.260737	-2.05802	-1.23426	2.18344	0.394588	-0.663141	-0.676776	0.939988	-0.45389	-0.780835	1.59718	2.74548	-2.5901	0.0948163	-0.206077
germ_W5_to_adult_infant-AAACCTGGTTGTCGCG	13.4453	9.8487	0.618958	-2.59356	-5.52874	2.96094	10.0592	1.99664	1.55645	11.0721	-4.48957	0.825397	1.45581	1.94286	-1.02068	1.72445	-2.9539	1.82392	-0.738462	1.1274	2.12325	-2.92581	-0.178204	-2.47107	-1.05152	3.67956	3.1391	-1.40033	0.189159	-0.862916	-2.92422	3.19834	-2.60977	-0.00864857	1.56213	-1.16167	-1.15971	-2.95358	-1.21674	-0.312116	0.927825	0.131872	-1.54032	-0.930705	-1.24365	-0.404008	0.60023	-0.478292	1.77182
germ_W5_to_adult_infant-AAAGATGAGCGATAGC	12.4248	8.55793	2.60347	-1.68608	-3.39198	0.790394	9.97379	1.06912	2.63421	12.0244	-5.11036	2.14411	2.02115	2.62231	-1.73761	2.37822	-1.55125	1.45931	-1.5921	0.372386	1.40042	-3.40915	2.35479	-1.27592	0.764138	0.249485	-0.190458	-1.25722	0.0418471	-2.29179	0.453773	1.37183	-3.16789	1.09836	0.605866	-2.10833	0.0969148	-1.38434	1.14006	-2.15935	-1.68513	2.96105	-3.10168	1.18358	0.742904	0.617815	-1.48351	-0.555728	3.13208
germ_W5_to_adult_infant-AAAGTAGTCATCTGTT	8.39791	13.8806	2.47568	-4.38884	-3.91436	-10.2052	21.362	-3.34544	2.80976	11.4852	-4.6649	6.29342	1.77382	1.17861	-6.77642	-1.54745	1.49745	2.69725	3.41077	0.591346	-5.48243	1.02343	2.75499	-4.44629	-0.761499	1.29131	1.50035	-8.10363	1.00209	2.74285	0.885604	0.493098	-0.284263	-0.64791	-5.57958	0.276111	2.31478	-0.723931	-1.99169	-7.66606	-6.16488	5.38758	-3.37739	-0.527911	0.566013	2.4822	-2.98432	-1.60276	2.71501
germ_W5_to_adult_infant-AAATGCCAGAAACCTA	11.8562	7.97405	-10.4325	2.13196	7.05086	-0.497908	2.74703	-1.27272	1.10582	8.98038	-2.48696	5.31443	-4.18172	-1.07635	-3.3035	-0.582081	0.34768	1.15679	-2.87397	0.352894	-1.12323	-3.62764	1.89275	1.26203	5.85164	2.00679	-2.34432	2.48496	-3.29519	-5.02039	7.54624	0.991503	-2.60031	0.0492848	3.5649	-1.53124	-1.83303	-1.12038	11.2926	-1.80323	3.43746	-11.0232	7.38568	-2.60664	4.66888	-5.77178	5.0147	0.55961	5.75438
germ_W5_to_adult_infant-AAATGCCAGATCCCAT	13.2837	13.0852	-12.9572	-1.2002	10.062	-3.12015	2.22584	0.556533	-1.59428	4.2349	-3.14765	3.80004	-11.9857	-2.89954	0.217073	-2.66829	1.00216	-1.55546	-0.119007	-0.650624	3.0574	-1.30654	1.88293	0.0806603	-5.56095	-3.20136	-4.46382	6.66003	6.21559	3.47799	-14.3236	-12.1456	11.9844	3.74752	1.12471	-7.00616	-0.713257	0.298001	-0.61705	1.15249	9.15715	-5.63884	0.620903	-1.84603	-13.3139	-8.20063	-2.60109	0.897287	-2.869
germ_W5_to_adult_infant-AAATGCCAGTGTGGCA	11.7095	13.4047	-7.4026	-1.39368	-7.19818	-1.12435	6.04115	-4.19719	1.32518	9.8484	-5.26478	3.27378	0.227995	1.94582	1.09119	0.558264	-2.38154	1.99848	-0.231197	1.48717	5.23962	0.907905	-5.93806	1.16835	0.784857	3.78398	-1.07549	1.64199	-2.76599	0.103809	0.436968	1.73991	-2.12615	1.81577	1.09394	-0.743451	-1.56359	-2.29272	1.44544	2.34465	-0.964364	-1.83225	-0.36017	-1.69576	-0.547972	-0.21338	0.159655	2.33235	-0.697903
germ_W5_to_adult_infant-AAACGGGGTCAACATC	14.6155	16.5765	-10.0024	-2.13662	1.30575	-3.79481	8.14472	-2.8461	2.37352	14.5707	-4.33417	2.69327	-2.54402	0.0662733	0.206229	-0.0248835	-0.434361	3.12536	3.07481	1.08881	2.73034	0.440125	0.00214806	-0.847849	-3.8874	-6.65517	-1.14491	-0.232574	1.28182	1.92003	-5.48253	0.313281	-1.68458	-0.979933	1.41255	-1.61088	-1.90485	-0.777464	5.66511	-0.366577	0.508069	-2.06985	1.08644	4.59435	-4.30115	-1.39098	2.95883	2.00121	-1.99959
germ_W5_to_adult_infant-AAAGATGAGGTGATTA	13.0666	10.1389	-6.03865	-0.617666	-5.94872	-1.02961	5.06686	-3.90785	2.91794	11.0922	-4.99934	5.51902	6.61017	1.05012	2.36259	-1.66134	-0.349366	-0.184857	-0.838337	-0.754533	2.48562	-0.897261	1.35237	-1.48244	0.196922	-0.952598	1.14727	-3.44115	0.383521	-0.269378	-1.10722	1.12659	-2.28488	0.0386502	0.215882	-2.30001	-2.45959	1.48969	-0.926987	-4.26809	-0.363498	2.07858	-6.75562	-2.15374	1.35774	2.17741	-0.635023	-0.994895	3.16597
germ_W5_to_adult_infant-AAAGATGCAATCCAAC	9.24976	10.8345	-6.70227	0.223839	-5.40962	-0.357409	5.90579	-4.20714	1.2448	11.9583	-5.4532	3.73735	0.370552	2.58587	0.410574	-1.04077	-1.76938	0.491127	1.18539	0.511154	4.22244	1.69219	-0.732644	-0.925536	1.08565	-0.412362	0.986619	-0.417709	-1.55401	0.673196	-1.55621	1.76728	-1.88615	1.39925	0.744325	-2.66444	-3.09819	-0.243378	-0.20148	-0.572227	-0.55266	-2.57916	-0.490013	2.35662	0.387122	2.18519	-0.070236	-0.492984	0.820238
germ_W5_to_adult_infant-AAAGCAACAGCTCGCA	11.355	13.7616	-6.98213	-0.716043	-5.77822	-2.53785	8.21738	-4.10342	0.566652	15.9286	-5.78394	3.7983	-0.949064	2.78508	0.258153	0.360124	-2.14676	3.20011	1.11732	1.76777	4.90162	0.434213	-2.61768	0.483342	0.593723	-1.2678	-2.90026	0.0651241	-1.03856	0.769055	-0.172917	2.7221	-3.05732	1.78823	-0.214826	-0.921279	-4.66337	-1.56372	1.06966	-0.714118	-1.17303	-2.35367	-0.0057133	1.13848	1.64334	-1.50012	0.973193	-0.279559	1.33612
germ_W5_to_adult_infant-AAAGCAAGTGACTCAT	12.9135	12.1775	-5.39285	-1.0954	-4.53965	-1.29541	7.00883	-0.156117	1.42511	9.61139	-4.09786	-0.323614	1.82146	1.86777	-1.86994	0.497513	-2.92148	3.71758	0.181123	2.6252	3.84601	-0.272682	-5.6632	-0.0866124	1.42741	3.14475	-0.38553	-0.760499	-1.86756	-0.0537572	0.470362	3.60697	-2.58889	0.625259	1.54646	-1.50729	-2.05483	-0.162928	-0.535742	0.572471	-0.195318	-2.12126	0.479351	0.177276	-2.01132	0.378173	1.39503	0.973701	-1.92144
germ_W5_to_adult_infant-AAAGCAAGTGGTCTCG	9.83685	10.0406	-6.85201	-0.309178	-4.20197	-1.7074	5.41825	-2.20842	0.742525	10.4818	-4.16077	1.96974	-0.0250967	1.28693	0.348095	-0.520186	-0.874741	2.61674	1.40301	1.10039	5.41308	2.48653	-4.53223	0.322466	-0.0920321	1.45036	1.4777	-1.34557	-3.21691	0.72195	-1.91972	2.54501	-1.90738	4.72057	1.75261	-0.267529	-3.01268	-1.12889	-2.01637	-0.10799	-0.520067	-0.97354	-1.94552	-1.76962	-1.94583	-1.08778	2.062	-0.408356	0.8421
germ_W5_to_adult_infant-AAAGTAGGTTCCACGG	18.5287	16.8418	-15.6507	-0.556105	17.1319	-1.82403	4.93175	1.97154	3.61987	7.18702	-2.67198	1.05366	-1.23058	2.9303	-3.37598	0.190554	-1.4429	2.94771	0.888462	1.53952	0.61805	0.122711	-4.10082	-0.270363	-0.213818	-0.488478	-4.3934	3.60122	-4.13569	2.61114	-4.33403	-0.567351	6.18946	-4.85723	-2.16508	-3.2514	-0.648572	3.77803	9.07209	4.96218	-3.21694	-6.21096	7.60285	5.74263	-2.3376	0.201559	-6.04857	-1.61968	5.87257
germ_W5_to_adult_infant-AAAGTAGTCGGCATCG	10.7668	17.6312	-6.76818	-2.47916	-3.31443	-9.03768	13.3965	-5.43576	2.18599	15.3485	-6.51881	2.14882	-0.364807	3.63906	-2.27175	1.148	-2.86033	7.22771	4.24976	3.09327	0.535608	5.4543	-6.45826	-2.70114	2.20295	0.524379	-0.623969	-4.54838	-4.6804	1.94532	0.572087	5.88953	-3.65789	2.35338	-1.20661	-1.23614	-4.3401	1.15453	0.851855	-0.259835	-2.60614	-5.09893	0.994036	2.98872	-4.10958	4.24031	-1.89838	1.79863	1.20659
germ_W5_to_adult_infant-AAAGTAGTCGTTGACA	13.6454	12.5517	-12.2949	-0.343	3.28221	-1.09911	3.814	-1.44658	2.56284	4.80492	-3.59628	4.54502	3.00253	2.20734	-0.335795	0.0383757	-0.727163	-0.539947	1.20781	-0.119668	1.36754	0.184317	-1.9082	-0.446128	-4.06814	-0.688552	-1.01233	-1.90897	1.57309	0.889126	4.83764	-1.35945	-0.210808	1.01254	-1.12235	3.68681	-1.82571	0.77076	2.48635	1.3943	-2.03475	-0.0797884	0.81074	-1.75951	0.161396	-0.862244	1.18545	1.38506	-0.203818
germ_W5_to_adult_infant-AAATGCCGTTCCCTTG	13.6201	14.5027	-8.17134	-2.10102	-6.14277	-1.89054	7.18618	-1.43458	0.281635	14.2991	-5.4838	1.81135	1.59394	0.0731673	0.87369	0.47543	-3.21702	2.64794	0.344482	0.907667	2.93239	0.315339	-3.38614	0.103209	0.433231	1.72712	-0.742754	0.717664	-0.59507	0.72969	-1.15575	2.36485	-1.80181	0.493584	2.83054	-0.620157	-1.13866	-2.33755	2.21329	-0.0177119	1.62047	-1.95962	1.70763	-0.314792	0.853475	-0.143282	1.0623	2.19374	0.0867294
germ_W5_to_adult_infant-AAATGCCTCCGCATAA	12.3181	10.8066	-4.58484	-0.832869	-5.00173	-1.77248	5.0381	-3.09644	2.90782	14.3176	-6.26138	2.36765	3.59995	0.875433	0.208181	1.03254	-3.59184	2.86971	0.533246	1.77259	1.94872	0.420005	-2.38183	-0.202265	1.3399	-0.319625	-0.317532	-1.6595	-0.221517	-0.723325	-2.58715	5.35769	-5.13913	2.07405	0.976058	-2.11537	-3.71538	-1.732	0.970163	-0.13482	-0.320486	-1.29861	0.135711	-0.0705056	0.676287	1.2737	0.617847	0.566323	-0.228389
germ_W5_to_adult_infant-AACACGTAGCGTAGTG	11.1124	8.03401	-7.81178	1.30721	-0.0100574	-0.56066	3.21036	1.09036	4.35347	4.01368	-0.633927	3.02071	1.69728	3.12333	-0.478482	0.72153	0.407177	0.556952	-0.0444898	1.91929	0.573176	2.4794	-1.6209	-0.0793103	-1.96051	-4.51036	-2.17623	-3.07163	-1.57339	-1.61032	3.11609	4.48877	-8.40892	-0.732073	6.16962	-1.51503	-0.061566	3.57611	4.63556	5.10107	0.332668	4.5063	0.27118	-1.74373	1.66106	1.71174	-1.67587	-0.572385	-1.41948
germ_W5_to_adult_infant-AACACGTCAAGGTGTG	12.9373	9.36348	-9.27316	-0.586159	-2.17481	-1.54884	4.43166	-1.99259	1.41008	7.49873	-2.539	3.99269	1.03692	4.63025	0.499444	-2.67946	-0.839595	-0.422258	1.30277	2.01187	4.8152	2.95354	-3.30091	-1.60687	-4.81092	-0.324933	-3.67337	-0.780226	2.36811	0.806558	6.20861	-3.59513	-0.729942	-1.678	-3.35909	0.171657	1.50063	1.27099	-0.662885	1.74901	-0.630046	3.02433	-3.29866	0.361811	1.53069	3.0651	-2.98608	0.347534	1.11872
germ_W5_to_adult_infant-AACACGTCATGTCGAT	18.4758	19.6597	-17.1961	-0.794975	14.4411	-2.2552	4.38967	-0.148433	2.77917	8.23314	-3.0967	-0.492284	-4.56381	4.16262	-0.830631	0.181932	-3.73887	2.9704	1.01541	2.24917	5.78672	-0.440651	-6.98149	-0.920019	-2.84421	-3.04874	-6.84752	2.66457	0.191278	2.6148	4.22184	-1.79744	1.31304	0.307048	-0.40891	3.0572	-4.2703	6.15786	0.142861	5.84001	-1.08511	0.530648	2.5566	3.19556	2.69629	0.52814	-1.24763	-1.2732	-0.428426
germ_W5_to_adult_infant-AACACGTGTCTACCTC	12.2332	11.1859	-6.56363	-0.966934	-4.2734	-2.70533	6.42685	-4.02939	4.12128	11.2684	-4.97335	6.93258	6.01944	0.673675	1.57711	-1.13192	1.02226	-1.71766	-0.0712904	-1.03908	0.851111	-0.187662	3.18873	0.103465	-0.564573	-1.98046	1.19542	-2.99716	0.225635	-0.579659	1.65749	-0.215551	0.018234	1.36241	1.24713	-2.46982	-1.52978	0.408733	-0.787016	-7.28343	0.720744	3.18528	-4.10077	-0.741293	-0.429171	2.32836	-2.70917	-1.17114	2.78067
germ_W5_to_adult_infant-AACACGTGTGAAGGCT	9.52101	10.7618	-6.60183	0.590138	-4.2428	1.16647	3.87412	-2.23825	2.45278	7.55739	-4.18897	3.76831	2.00895	2.98434	1.03507	-1.11011	-1.04721	0.502496	-0.10776	0.360248	3.47387	1.24804	-1.57369	-0.221481	-0.481528	0.756664	-0.995133	-0.158026	-0.743666	0.664938	0.338533	0.0178284	-0.312938	2.92415	2.27349	1.80665	-2.45296	0.965032	1.47746	-1.07549	1.08117	-0.445748	0.167287	-1.61709	-1.84368	0.977881	-0.381005	-0.463779	-1.69682
germ_W5_to_adult_infant-AACCATGAGAAGATTC	11.6107	12.2233	-7.13349	-0.332567	-5.4741	-1.33038	6.29169	-1.68747	2.35593	12.1311	-5.46657	2.73427	1.57943	1.33895	0.497544	0.509761	-1.76439	0.832887	-1.06098	0.394085	3.7796	2.74966	-2.82008	0.916659	3.6879	0.161881	1.4361	-0.859649	-3.0938	0.0944748	-1.81177	2.85709	-2.51405	2.01164	1.62892	-2.01557	-0.207843	-1.62875	0.0720848	0.192067	1.54204	-0.542824	-0.432604	-0.962709	-2.24936	0.450643	0.825359	-1.02956	-0.0287576
germ_W5_to_adult_infant-AACCATGAGAGACGAA	9.86683	11.099	-2.53755	-1.22598	-3.8473	-0.67613	9.47858	-1.27137	3.8476	11.0865	-5.99481	1.64852	-3.68017	6.67919	-0.499423	2.7631	-3.43091	4.56696	2.34199	1.38914	6.34407	1.11027	-4.89863	-2.95823	-3.25803	1.28782	-1.04704	1.0373	-1.78272	0.663761	-1.15987	2.47535	-2.35263	5.2086	0.675357	-0.675886	-1.03964	-0.124523	1.22278	-1.46634	-2.22747	-1.00357	-1.6514	-0.328825	-0.555156	-1.61059	1.44452	-0.572119	-1.63804
germ_W5_to_adult_infant-AAACCTGAGAAGCCCA	12.4496	8.18214	0.267103	-2.21245	-6.95245	1.53483	8.83493	2.11734	2.46969	8.68325	-3.75561	3.13451	2.42555	-0.850669	1.04709	0.349295	-0.2842	-1.55621	-0.946995	-1.12684	1.05254	-1.04646	1.52741	-1.18774	0.0104368	0.463055	2.66953	-2.97417	1.71679	-0.63863	-3.23935	-0.386915	-0.572309	-1.13888	0.00830053	0.0695393	-1.76636	-1.32451	-1.93238	-3.31477	0.656538	3.23337	-3.34908	-0.439472	1.5778	2.39284	2.03061	-1.37836	1.60029
germ_W5_to_adult_infant-AAACGGGGTCTAGCGC	16.0762	13.5852	-12.5306	-2.19832	6.87612	-5.09344	7.68306	-1.74022	1.06676	10.0672	-3.13648	4.23777	-2.75014	-2.53964	0.825142	-2.33184	-1.91065	0.354958	1.0943	-0.342891	0.158852	-0.315145	-0.233151	0.297966	-1.33529	-4.33574	-1.28128	-0.658263	0.606903	1.57284	-8.9619	5.92705	3.28365	-3.38354	-0.769298	-2.94876	-5.97278	-1.2278	-1.92892	0.688483	1.9506	-2.94457	9.91577	7.2023	3.9836	4.49686	-2.93514	1.10698	-2.11254
germ_W5_to_adult_infant-AAACGGGTCGTTTGCC	10.9887	8.3026	1.56765	-2.93111	-4.92423	2.61543	12.6024	2.35564	0.732292	7.75969	-4.37356	4.40313	1.94128	-0.948237	2.40137	-1.34126	-0.629993	-1.77466	-2.00883	-1.35059	-0.0194754	-2.51006	1.35717	-1.76544	0.99408	-2.07353	1.87518	-1.22365	0.0510877	0.184782	-3.08477	1.58731	1.25019	-1.32011	1.423	-0.125196	-1.67025	-0.270688	-1.29789	-3.67122	0.167556	1.18103	-2.53438	-0.143302	0.121455	1.39473	0.673879	-0.484625	2.40446
germ_W5_to_adult_infant-AAAGATGAGCCCGAAA	9.33145	8.96777	-4.95043	0.61361	-5.32136	-1.31455	3.80914	-3.40139	0.922261	4.56562	-1.92278	4.56199	4.43704	0.82891	-0.0180356	-2.74765	0.842932	-1.75025	-0.180767	-1.24247	1.28433	1.01574	0.449633	-1.45917	-0.547763	-0.89755	1.18677	-2.19268	0.642677	1.25993	2.52997	-2.16135	1.74975	0.217292	0.386719	0.393584	1.85035	1.77492	0.407445	-2.70244	1.20629	1.93869	-1.20307	-2.31938	-0.716259	0.558933	-0.946063	-0.319198	-1.1829
germ_W5_to_adult_infant-AAAGATGGTTATCCGA	12.998	12.708	-9.7966	-0.85717	-0.465629	-3.14638	6.16468	-3.18016	0.488017	9.00014	-3.06548	3.69726	-3.11982	-1.62827	0.810743	-2.04071	-0.119295	-1.44286	-0.403043	-0.520913	-0.604023	1.5718	2.77744	0.102188	2.3354	-3.64259	-2.0449	-0.680997	2.44889	0.113998	-0.84448	0.21329	0.243148	-0.346942	1.13324	2.39024	-0.533918	1.06384	3.11532	-0.521619	1.98061	1.80267	1.44063	-0.19259	1.88329	-0.18301	1.63218	1.7935	-2.22625
germ_W5_to_adult_infant-AAAGCAAAGGTGATAT	9.74514	7.73468	3.04359	-1.78439	-4.13887	5.62492	12.0726	6.10769	1.66765	2.57267	-0.875128	1.86634	3.21519	-3.44891	4.87977	-1.3324	-0.337325	-0.344479	-0.407509	-0.184379	-1.05135	0.526868	-1.48032	0.291595	2.86315	-1.73773	0.246701	-1.01954	-0.757313	-1.46275	-2.31676	2.76459	-1.12292	-0.145777	0.0878495	1.91672	0.161471	1.33602	-1.36233	-1.0807	-0.359392	0.803083	-0.761384	-0.706155	-1.18168	-0.164616	0.829597	-1.25976	-0.0472026
germ_W5_to_adult_infant-AAACCTGAGATACACA	11.9595	8.76114	-5.61761	0.132359	-1.78224	1.44986	3.29232	-0.215911	3.02259	5.00724	-2.41925	3.39987	4.76168	0.321637	0.873159	-0.176667	0.223437	-0.115428	-1.35518	0.0121155	1.67439	0.00186841	0.0670159	-0.351811	1.23257	0.318444	-0.808162	-0.419902	-0.713756	-0.526242	4.12955	-1.02087	0.805038	0.10426	-0.945072	2.51115	-0.361426	1.00914	0.0270147	0.0438895	0.441288	-0.985586	2.09525	-0.378995	-1.57736	1.07387	2.37583	1.5094	0.022502
germ_W5_to_adult_infant-AAACCTGTCTTCGGTC	10.7669	8.91898	1.26481	-2.71515	-2.68549	5.14724	10.4103	4.47112	0.596241	5.38079	-1.78645	2.39596	2.32816	-0.944996	3.17033	0.29479	-0.188016	-0.804515	-1.64511	-0.334178	-0.0101726	-1.62883	2.82754	-0.553261	1.13857	0.834733	2.09039	-2.59988	1.23721	-1.14911	-0.110754	1.36383	-0.337946	-0.441989	-0.472034	0.573906	0.126341	0.164662	-0.738875	-1.08691	0.45252	0.828156	-1.81214	-0.936837	-0.759849	-0.863896	-0.480642	-0.537867	0.41522
germ_W5_to_adult_infant-AAACGGGCACAACGCC	6.91304	3.5335	4.41035	-0.133621	-4.84156	1.42512	5.72826	-0.158602	0.141834	1.88827	-1.34642	3.68897	2.08986	0.550809	-0.968641	0.706055	3.21569	-1.44719	-1.13591	-2.74192	-5.09365	-4.96888	5.26559	-1.40896	-0.418799	2.10112	3.06674	-0.699344	0.182802	-1.73687	-0.546452	0.289671	-0.769087	-1.39143	2.62075	3.57059	1.00961	-0.136997	-2.28749	-0.680213	-2.04805	5.2726	-0.438899	-0.655596	4.40713	3.14805	-5.25357	-1.66048	4.11341
germ_W5_to_adult_infant-AAACGGGCATCGGACC	14.0063	11.3655	-8.30132	-1.70604	-4.83624	-2.81901	3.52	-1.06139	-0.316984	5.5072	-1.15539	1.42005	1.74992	-0.943789	0.643882	-1.74277	0.48599	-0.315846	1.91866	1.1166	-3.04961	-3.55409	-0.870352	1.2257	-4.243	-3.88745	0.302168	-1.92511	2.45535	-4.21583	2.34959	-2.45007	-0.0520222	-0.654132	1.00387	1.30604	-0.572174	-1.69701	4.23089	-1.06977	1.58057	5.42765	-1.05342	-1.9031	1.44918	4.67504	1.98005	-1.80255	1.56327
germ_W5_to_adult_State3-TCAGGTATCTACCAGA	11.3627	-4.734	15.4341	-1.55521	1.9249	4.5558	3.52324	2.60901	0.820725	0.865796	-0.677107	-0.364872	-0.858711	1.48251	-1.67501	1.46812	-0.487425	0.0714478	0.0314674	-0.364151	0.601599	-1.87489	1.04111	-0.635579	-1.9872	1.04781	2.37171	-0.560973	0.169379	-0.00563547	-1.07321	-1.19115	-0.258337	-1.56847	0.105581	0.232438	0.947939	0.638625	-0.558073	-0.211565	0.357918	-0.0389544	-0.12183	0.529652	0.761572	0.208157	0.932648	-0.593612	0.162775
germ_W5_to_adult_State0-CGTTCTGTCCACGAAT	16.5175	18.3282	-16.1766	-3.15424	15.0899	-7.33413	6.2611	2.95621	1.42328	-1.64371	0.312384	-11.2483	8.50555	10.2284	19.4667	18.7763	-0.962402	10.2881	2.19422	2.3036	-11.7751	12.0032	10.2963	-1.0782	2.92264	13.8507	-4.93272	-2.89331	16.2585	-8.19243	4.48454	-12.3851	-5.75369	3.11149	-2.02394	2.20586	-4.63545	-0.257929	4.17239	-1.08858	1.23887	3.89201	-5.9057	2.7953	-4.20095	-4.25072	-0.129506	0.76835	0.772812
germ_W5_to_adult_State3-TCGTACCGTAGGACAC	9.81442	-3.00535	13.3178	-1.27323	1.32818	2.86608	1.83622	1.39723	-0.309966	0.350984	-0.641783	-1.7367	-0.259028	1.99995	-2.30802	1.76712	-0.368596	1.03733	0.644545	-0.114805	0.554614	-1.101	0.409041	-0.0779857	-2.27992	-0.561328	-0.525354	0.340457	-0.0212654	-0.190734	-0.277267	-1.12122	-0.410968	-1.311	0.631487	0.0801184	0.12233	1.13224	0.266526	-0.752026	0.339416	0.964811	-0.573659	0.175485	-0.309219	0.528412	0.479378	0.0752693	-0.612076
germ_W5_to_adult_State0-TGCTGCTTCTAACTCT	8.46449	2.8617	-6.45911	0.792076	-4.28443	-0.907395	-1.95255	2.11178	-0.0327756	-2.83402	1.42002	-0.298878	1.50039	-0.528492	3.08478	-0.276729	0.915554	1.20297	0.490112	0.22154	-2.03892	2.7602	1.80132	-0.760106	-0.265227	0.258597	0.175194	-0.742838	1.47371	-2.67537	0.940678	-0.710335	-2.24029	1.25895	-0.369157	2.67554	-3.16799	0.68157	2.78557	-1.56272	1.54767	1.60405	-1.34051	0.142625	-2.12727	0.523838	1.56825	-0.18692	-2.60438
germ_W5_to_adult_State1-AAGGTTCAGCGATTCT	6.11922	-4.30236	5.91397	1.40728	-2.99858	-1.09157	-1.43958	1.22407	-0.571923	-3.13866	0.757459	-0.491417	0.927587	1.33636	-3.32736	2.42914	0.108091	1.07269	-0.195359	-1.29428	2.68459	0.909206	2.23527	2.41117	1.0783	-3.98913	0.263048	0.188535	-0.666471	0.1598	-2.93141	-0.595367	-2.29539	1.29968	1.3734	-3.44658	1.63406	-0.779476	2.07627	-1.65904	0.248531	-0.16827	-2.26415	-0.826109	-1.25368	1.77159	-0.794698	0.269505	0.431903
germ_W5_to_adult_State2-GACGTTACAGCCAATT	7.87213	-5.15089	8.9503	0.168062	-0.420065	1.94852	3.36642	4.40733	2.17811	-2.84828	0.64664	-0.414481	-2.4619	-0.127049	0.606255	0.442775	0.571965	-0.58731	-0.30545	-0.721532	1.2136	1.70526	0.0485323	1.02538	0.502087	-1.92384	-0.0988181	0.269194	-0.814973	-0.730802	-0.254511	1.15582	-0.549738	-1.82714	0.142131	2.43471	0.0920784	-0.629745	-2.45871	-1.22955	0.669809	0.300434	-0.000893577	-0.333782	-2.2811	0.181482	-0.048943	1.38842	-0.167085
germ_W5_to_adult_State2-CAAGGCCAGCCCAATT	9.51504	-4.67772	10.9302	0.298105	0.605393	5.00508	3.86583	1.58824	0.432783	-0.886268	-0.295107	0.560496	-1.30008	0.921277	-0.161553	0.637359	-0.156611	-0.31886	-0.046443	-0.482816	0.335442	-0.235256	0.235765	0.888489	1.24364	0.352246	-0.0144869	0.0173149	-0.515705	-0.25145	0.0789248	0.109743	0.268467	-0.726912	0.219727	0.855166	-0.540241	0.564372	-0.776696	0.0924266	0.358467	-0.0400937	0.965267	-0.236148	0.287135	-0.0509577	0.153968	0.901181	-0.504901
germ_W5_to_adult_State4-ATAGACCCAATTCCTT	10.5466	-4.39876	13.7737	-0.81725	4.22353	-2.97567	-3.07874	-6.10348	-0.434558	3.2691	-2.04837	-1.89908	2.44908	-1.55616	0.475262	-0.673455	-0.723603	0.264086	-1.11204	0.579377	-0.209457	-0.6611	-1.30008	1.02195	0.292564	0.307089	1.64211	0.304442	-1.46433	-0.403921	-0.0634483	-1.62303	0.128916	-0.490924	-0.18943	-0.106318	0.0836909	1.15758	0.78848	-1.11207	-0.448673	0.30572	-0.671996	-0.213027	-0.1618	-0.730457	0.428558	-1.73974	0.661864
germ_W5_to_adult_State1-AATCCAGTCTCCCTGA	11.025	9.72672	-7.28096	-1.32995	-5.36106	-3.72867	3.80179	0.307368	-0.154063	-0.218305	-1.4361	-7.55457	3.61895	7.1825	13.6148	10.4832	0.956677	6.07527	1.33291	0.690283	-6.26906	8.39809	3.54598	-0.791316	-1.90584	8.16554	1.54999	-1.81525	7.77232	-4.08405	-0.111516	-9.63501	0.280041	2.65261	0.263108	3.29299	-1.41984	-1.79361	4.91616	-2.65492	1.34845	-1.40493	2.42082	-2.41751	-2.39592	-1.114	-0.165313	1.89973	-2.06387
germ_W5_to_adult_State2-CGAATGTAGTTGTCGT	9.06039	-4.8269	10.5825	-0.398051	0.092494	2.95958	1.18154	0.494099	0.128551	-1.95069	0.85799	-0.418533	-1.95848	0.961099	-2.19476	0.987011	-0.443684	-0.401421	0.378566	0.58422	0.131483	-1.52612	0.106524	1.31178	0.0110297	-0.249842	0.514662	1.11277	0.233292	0.895731	0.28354	-0.382285	-0.643417	0.354652	-0.48806	0.746312	0.104853	-1.31367	-0.569214	-0.372498	0.494555	0.589553	0.224047	-0.36395	0.0848438	-0.174875	-0.26007	0.461843	0.114042
germ_W5_to_adult_State2-CTACACCTCTAACGGT	10.388	1.23589	2.80518	1.03291	-3.37314	2.10147	-0.355648	-0.0671238	0.447515	0.14495	-0.578117	-0.535581	0.769713	3.38158	-3.19279	2.04721	-1.04973	0.907214	0.0188161	-0.189265	3.38073	0.40971	1.2592	2.81673	3.3967	-2.34121	-1.08823	0.20884	-0.620346	0.199488	1.15677	-0.944947	-2.07787	0.532814	-1.0234	-1.43086	1.10496	0.252853	0.98591	-0.751712	-0.0760344	-0.310311	-0.694985	-0.482704	-1.13025	-0.664181	-0.956052	0.60603	0.703762
germ_W5_to_adult_State3-TTGCCGTTCCGGCACA	9.47312	-6.87106	14.5254	0.108889	2.7365	3.41359	0.782774	1.40539	1.53635	0.458048	-1.05102	-1.47126	2.72487	-3.76222	3.51129	-1.31219	-0.0795264	-0.368184	-1.49769	0.790785	-0.301489	1.24361	-2.22216	1.41088	2.84256	0.593374	-0.052548	0.33386	-0.750824	-1.90676	-1.96898	0.619675	-0.816655	-2.38865	-0.160523	1.40919	0.701858	0.107226	0.356839	-0.342916	2.02481	-0.860852	0.489878	0.347776	-0.133156	-0.803054	0.507818	1.52815	-0.122858
germ_W5_to_adult_State2-GTAACTGAGACGCACA	8.65746	-4.93521	12.215	-1.04236	0.893545	3.92174	1.77798	0.916121	0.975137	-1.51396	0.2041	1.00736	-1.29248	1.97959	-1.32069	1.3179	-0.697677	0.184493	0.330211	-0.49185	0.680283	-1.76165	1.44925	-2.06217	-3.75747	1.38487	1.68288	-0.562557	0.348337	0.987104	-0.797088	-0.308154	0.253938	-1.89688	1.1474	-0.360432	0.441373	-0.323063	1.3513	-0.670336	-1.02786	0.21726	0.313579	0.399388	1.19221	-0.512955	0.403038	-1.2879	-1.32778
germ_W5_to_adult_State1-AGAGCGAAGATGGGTC	14.6967	6.34314	-6.69805	0.0787848	-8.30277	2.99843	-1.85071	0.185526	-1.38451	-2.20739	0.885796	-2.38158	0.862504	-1.46053	-0.713689	-0.495096	0.0816748	0.640678	0.176688	1.06699	0.16848	-1.5255	-2.13778	0.0229131	0.127789	-0.586951	-0.343731	0.909121	-2.77112	0.448471	0.284933	0.155757	0.888471	-1.86389	-0.572429	0.311844	1.24462	0.481208	-0.536513	0.118784	-0.285419	1.60203	-0.605265	-0.152942	-0.417306	-2.06771	-2.05898	1.0905	-0.910156
germ_W5_to_adult_State1-CCAATCCAGTGGGTTG	11.3746	5.98743	-4.90608	0.293882	-6.15537	1.83657	-1.61647	1.0112	0.0698199	0.125455	0.311239	-1.29074	-0.762063	0.167391	0.616852	-0.211695	-1.12109	0.566442	0.280181	1.44747	1.2245	-0.209407	-3.83415	0.703424	-3.19561	1.07687	-0.864156	0.74521	1.23822	-0.246384	1.22604	-2.33339	0.131258	-1.07477	0.682523	-0.275528	-0.108853	0.0273933	0.581564	0.228764	0.782643	1.22655	1.01095	1.2796	-0.158419	0.283175	-1.20084	0.314197	-0.406004
germ_W5_to_adult_State0-TTTGTCAGTTCGTCTC	15.3497	8.52216	-9.3676	-0.0272634	3.02369	-1.37955	0.353685	-0.0227543	-3.58216	3.72599	0.245564	-1.46769	-10.6745	-1.75673	0.891263	0.279897	1.16131	-0.718061	-1.89072	1.46348	-0.670642	-0.117379	2.98051	1.29115	2.69144	1.31797	-2.15683	2.62762	-0.721485	-3.64375	1.59183	-1.74181	-2.89869	-0.514054	2.98147	-1.48597	2.5121	3.07757	-0.908276	3.19618	2.73036	1.20361	-2.48255	-1.35564	3.08052	1.68288	-3.03617	2.05602	-1.34582
germ_W5_to_adult_State4-CTGGTCTAGGATGGAA	8.95348	-5.65429	9.88229	0.484574	1.87092	-3.34084	-2.03727	-2.73405	-0.860204	-0.827528	0.538504	-0.452028	1.58454	-1.00069	0.554231	-1.16914	-0.360597	-0.00691693	0.0176317	0.301424	-0.335627	0.815668	-1.95562	1.26816	1.5545	-1.7058	-0.879677	0.975133	-0.445901	-0.780999	-0.243013	-1.70128	-0.689414	1.81234	-0.0605837	-0.694592	0.0618203	1.69305	-0.512688	-0.836028	0.284052	1.3408	-2.56848	-0.57738	0.562202	1.3004	0.280438	-0.175444	0.335942
germ_W5_to_adult_State1-CCTTACGGTCCAAGTT	9.2214	10.2553	-2.929	-3.31804	-8.09636	-11.9053	6.02373	-1.60605	0.278743	-6.03006	2.60827	-12.8568	3.28631	1.55618	14.4588	6.55384	0.387002	5.42315	0.654695	3.07045	-2.66212	-3.06557	11.4038	-21.8427	-1.86954	-4.71116	-17.4286	3.91496	-13.5671	4.74764	1.89177	0.445546	-2.8339	-3.78306	2.12957	-2.86233	3.97784	6.67779	-5.9162	-5.91072	-0.348957	-3.64967	-1.86644	0.922645	0.534122	-0.476705	3.6547	4.89424	1.44742
germ_W5_to_adult_State1-CTCGTCAGTTCTCATT	15.4874	6.02575	-7.98329	-0.201643	-7.28682	2.31351	-1.6217	0.619455	-3.81181	1.73135	-0.181973	-1.40554	-7.21255	-2.11178	1.90276	-0.0196504	-1.42874	0.0420324	-1.79262	0.605653	3.29913	-0.622862	-2.92407	1.10682	-0.451304	3.61264	1.81049	0.291248	-0.336013	2.46595	-0.609155	-0.826636	2.42581	-5.00383	0.648506	1.46386	-0.0368206	4.08391	-2.97448	-2.8165	-0.091616	-1.28635	-3.29659	-1.31838	2.91919	-1.82859	-1.41508	-2.61949	4.185
germ_W5_to_adult_State1-GCATGTACATCGGACC	9.59442	7.29811	-2.86469	-1.01157	-5.22758	-4.0225	4.8723	-0.424488	-0.373215	-2.07406	-0.610174	-9.50237	2.69674	8.21369	10.853	11.9831	-0.0538786	6.67869	0.980327	1.46635	-5.52912	7.76694	5.97773	1.58182	0.808167	4.38981	-0.43571	-0.187369	5.30141	-3.34817	0.59707	-8.49129	-1.3654	5.10429	2.18809	0.0711855	-1.16062	1.37113	5.78975	-0.448953	1.94957	0.678197	2.87448	0.304446	-3.69232	1.09075	-1.78487	-0.366571	-0.176254
germ_W5_to_adult_State4-GTTCATTGTGTGAAAT	10.5406	-3.64712	11.7327	-0.562272	1.87358	-1.99966	-3.00251	-5.28011	-0.285311	2.01198	-0.819774	-1.75137	1.0123	-0.594941	0.29069	-0.0226613	-1.06832	-0.902523	0.092223	0.744265	1.20781	0.410963	-1.10682	1.99715	1.29771	-0.93548	-0.904703	0.227313	-0.670831	1.03103	1.41739	-1.64937	-0.622212	-0.271317	-0.690346	-0.18745	0.700523	1.07742	-1.03109	0.0023853	0.527971	1.14488	-1.60166	0.042272	0.392791	-0.218614	-1.1841	-0.0775118	0.923024
germ_W5_to_adult_State1-GCTGCAGTCACCGTAA	9.87643	3.25396	-5.61786	1.18556	-6.20325	0.966127	-0.459556	-1.40398	-0.835809	-0.891516	0.131783	0.488874	0.345394	1.30045	0.788074	-0.147703	-0.891265	-0.413957	-0.521856	0.321641	1.29129	0.153343	-3.30979	0.605796	1.23478	1.43716	1.09158	1.13955	1.01147	-0.345923	0.0481097	-2.52155	-0.0571794	0.739629	0.0709588	3.19947	-0.126098	1.15766	1.22405	-0.685877	-0.566378	0.560462	-0.701619	-0.917418	1.76167	-0.488255	1.23927	1.03974	-1.91119
germ_W5_to_adult_State2-ATAGACCCAAGCCATT	13.4864	-2.20807	5.98583	-0.913942	-2.36462	4.72345	1.54425	7.08971	-0.972639	-1.81335	1.31248	-2.06752	-0.831089	-0.809157	-2.6985	2.13318	-0.351885	3.0539	0.339342	0.55642	-0.266625	2.16642	1.65438	2.21304	3.69798	-2.67299	-1.21184	2.21567	-0.111255	-0.641139	-0.927585	1.23199	-1.31223	0.63949	-0.169041	-0.313925	-1.35306	-1.1144	-0.91	-1.44053	1.59962	-1.39469	0.533534	-2.71796	-0.0566575	-2.11232	-1.7919	3.48147	-0.727797
germ_W5_to_adult_State1-GGATTACTCATTTGGG	12.5583	4.27437	-5.83201	0.951832	-6.90799	2.74168	-1.48662	-0.263475	-1.56886	-2.85841	-0.201671	-2.2033	0.955088	0.310495	0.996194	0.977794	-0.354482	0.56365	-1.10593	0.666854	1.71812	2.08899	-3.91847	1.72025	0.122789	2.09752	0.0400778	2.79117	-2.20858	0.158662	2.18039	-3.09518	0.118724	-0.285127	-0.370678	1.28288	0.452766	-0.270306	1.13561	-1.74995	-1.4543	0.657321	0.174053	0.017225	-0.268754	0.270687	0.114306	1.32654	1.12091
germ_W5_to_adult_State4-AGCAGCCTCTAACTCT	11.0487	-5.68552	17.6852	-1.91777	4.90954	-0.720369	2.42133	1.179	2.51409	-0.159175	0.398964	-5.49991	4.03376	-5.74616	9.29493	-0.406549	-0.351732	0.468696	-2.02107	0.813048	-1.80138	0.993923	-0.448862	-6.18631	2.87821	-0.884001	-3.73891	1.12155	-5.04042	-0.383086	0.05954	1.46289	-4.00189	-2.6153	-1.00448	2.17888	1.60447	2.62299	0.292789	-1.11669	3.34291	-3.53817	-2.10595	2.47907	-0.8351	0.796557	0.376037	2.65063	2.67433
germ_W5_to_adult_State4-AGGCCACAGTCAAGCG	5.77	-7.71077	8.86955	0.983514	2.16987	-4.73231	-5.36604	-1.79493	0.0908416	1.2273	0.371119	1.94467	1.68701	-2.3597	0.930226	-1.30899	1.07777	-0.0484738	-0.670224	-0.600459	0.513121	0.761731	0.0442875	0.511427	0.631686	1.37836	0.63572	0.478178	0.375955	-0.385016	-0.803545	-0.566135	-0.434202	-0.575403	-0.924979	-0.388926	0.0908469	1.16689	0.155034	-1.48912	-0.709642	0.44992	-0.362026	0.265075	-0.699674	-1.82237	1.25035	-0.70623	1.58411
germ_W5_to_adult_State4-CTCACACGTGGTCTCG	6.56303	-7.88306	8.98822	0.594734	2.03886	-3.67473	-3.97051	-3.64546	0.521063	0.937909	-0.45662	1.4108	-0.0396367	0.0052158	1.31637	-0.97907	0.887644	-0.795904	-0.518851	0.577792	1.64758	1.14679	-1.42097	1.14418	-0.0486617	0.324781	-1.08582	0.407995	-0.438669	0.87287	0.80053	-1.32844	-1.52812	0.688727	-0.134966	0.192314	1.51334	-1.17894	0.451617	-0.565868	-1.96733	2.076	0.509475	-0.403836	0.975348	-0.156194	0.27553	0.450559	0.205077
germ_W5_to_adult_State4-GAACCTACAGCAGTTT	9.7535	-5.45703	15.7987	-0.550672	4.90557	0.907541	0.912032	-1.27835	-0.0820316	1.16856	-1.22138	-2.16115	3.7413	-4.26245	4.17435	-0.889747	-0.451937	-0.986646	-2.10424	0.765105	-0.0760641	1.36115	-3.26063	1.17431	3.33505	1.63135	0.166373	0.269261	-1.59823	-1.93351	-1.49265	0.584345	-0.843097	-0.837148	0.00777287	0.74833	1.75267	0.408064	0.737859	0.273918	0.989222	-0.096163	0.24075	0.929065	0.471503	-0.774157	-0.810763	0.738304	0.191326
germ_W5_to_adult_State2-CAAGAAATCTAACTCT	13.6266	2.81538	3.89252	-0.344458	-3.11697	4.17541	2.529	2.67625	-0.874429	-0.031873	-0.910186	-1.73725	-0.805359	3.31007	-3.60364	3.75847	-0.826433	1.95617	0.167461	0.347872	1.60528	-0.430561	2.93512	1.74908	0.331692	-0.154815	2.20829	0.135413	-1.49394	0.117057	2.00496	-0.354106	-0.532304	0.982669	-0.675653	0.512164	0.394791	0.409962	-0.751356	-0.448318	0.487858	-0.189854	-1.19198	-0.917002	-1.64356	-1.19574	0.747197	-0.560915	-0.14793
germ_W5_to_adult_State2-CACATAGGTTATGTGC	9.54771	-5.47999	13.6333	-0.685041	2.72041	2.78479	2.45457	2.60018	0.375985	0.689544	-1.25468	0.648603	-0.485512	1.62612	-2.69049	3.06704	-0.384415	-0.314054	-0.249192	-0.858555	0.0513062	-0.759122	2.76028	-0.742473	-0.478512	1.86265	1.66136	-0.242469	1.19997	0.926119	0.585737	-1.34773	-0.121872	-3.14616	-0.693807	-0.423521	-0.492163	0.555534	-0.604816	-0.255231	-0.441727	0.3432	0.586009	0.683343	-0.384187	0.293138	-0.373361	-0.270386	1.83537
germ_W5_to_adult_State4-GTGAAGGCAGGTGCCT	8.1349	-6.06011	9.93855	0.783705	1.6453	-3.62586	-4.49355	-1.72072	-0.207571	1.14796	0.139507	-0.528506	2.5996	-0.873797	-1.32759	0.579367	-0.525932	0.209054	-0.364315	0.761745	1.22051	0.441104	-1.00725	1.63162	-0.155563	0.358756	-0.49621	0.726936	0.928925	0.00789066	0.925746	-0.61209	-0.086259	-0.275295	-0.687241	-0.223137	-0.634231	-0.116558	-1.27668	0.223861	-0.0298489	0.777449	-1.90229	-1.00984	-1.74803	-0.969525	1.49555	-1.22494	-0.748898
germ_W5_to_adult_State2-CGAACATCACCCTATC	10.2787	-3.61146	13.93	-1.0012	1.06263	4.36851	3.23601	2.00603	-0.058515	-0.663838	-0.285009	-0.158721	-2.64092	3.32516	-2.42458	0.90906	0.201602	0.419127	0.938664	-1.29255	0.3935	-1.08297	2.22161	-1.26219	-4.41594	-1.59125	1.7072	-0.511448	1.32728	-0.165653	-2.68091	-1.54079	-1.93206	-1.20164	1.99895	-1.18569	0.386295	0.10875	3.52176	-0.183656	-0.10112	-0.588877	-1.23656	0.615356	-0.785243	0.686363	1.43931	-0.607768	-0.422366
germ_W5_to_adult_State2-CGAATGTAGAGACTTA	9.5852	-4.39007	12.2606	-0.38734	1.23851	3.00513	2.12321	-0.0462622	-0.000242039	-0.0621702	-0.246222	1.33601	-2.20531	4.09336	-3.16106	2.12055	-0.573709	0.839277	0.530525	-0.906323	1.90708	-1.11752	0.468783	0.870644	0.0130816	1.42021	0.848894	0.0981789	0.441979	0.276288	0.92013	-1.4943	0.37175	-0.677298	0.611045	-0.470652	-0.144889	0.396972	0.269026	0.00572494	0.144627	-0.250343	-0.27842	-0.988848	0.904352	-0.0692709	-0.481929	0.306365	0.393049
germ_W5_to_adult_State4-ACCCACTAGTTACGGG	10.666	-4.64092	13.8473	-1.09908	3.37646	-2.23679	-3.76476	-5.01164	0.0866773	2.75705	-1.49505	-1.95094	2.57966	-1.72811	0.767391	-0.518965	-0.62123	0.687765	0.15778	0.416306	-1.1737	-0.324151	-0.722507	0.934723	-0.397955	-0.0354795	1.71008	1.48209	-0.199651	-0.417731	-1.10425	-1.27418	-0.493259	-0.14751	0.589287	-0.481672	1.6017	1.80323	1.05603	-0.181044	-0.724724	0.800325	0.119044	1.28483	-0.231072	0.399865	-0.386989	-1.22993	-0.69849
germ_W5_to_adult_State0-CACACAAAGTCGTACT	14.9364	5.95218	-7.85331	0.87503	-6.27732	0.0555296	-1.84496	-0.410528	-2.79296	2.5768	-0.252824	-3.63521	-5.98467	-1.17667	-0.198407	-0.0334523	0.323969	1.7997	-1.15833	1.55095	1.72982	-0.883039	-1.26899	3.14598	0.933178	3.95519	-0.595343	2.20505	0.643373	-1.68708	1.33665	-0.967722	-2.91641	-3.0927	-1.28511	-0.0463294	1.35336	1.06511	0.177471	0.260936	0.0276072	1.47968	1.16979	1.37987	1.51476	-1.99543	-2.29049	-2.50021	0.775317
germ_W5_to_adult_State2-CGTTAGAAGTACGCCC	8.99928	-4.23729	10.7387	-0.087741	-0.168091	6.4089	5.7865	4.34488	-0.212588	-2.83466	0.53723	0.80165	-2.50343	0.969565	0.199428	-0.183384	-0.144456	0.137828	0.453279	-0.745005	0.602118	0.751398	0.157411	1.05441	1.77134	-2.26656	0.421698	-0.0375451	0.662951	-0.532726	0.949737	0.0400279	-0.151952	0.317189	0.290631	-0.32089	-0.37407	0.167631	-0.213629	-0.811495	1.00798	-0.0305442	1.15125	-0.606021	-0.461724	-1.57309	-0.593943	0.462159	-0.00612113
germ_W5_to_adult_State3-CAAGTTGGTCCGCTGA	9.83791	-5.52285	13.5881	-1.12757	2.799	5.32003	3.75766	2.16676	0.397445	-1.28431	-0.364454	-1.077	-0.66388	-1.44919	3.50507	-1.50059	0.149529	-0.229432	-1.12725	-0.024029	1.14251	1.77112	-2.70389	0.75207	-0.461626	-0.336125	-1.30856	0.461921	0.278422	-1.21338	-0.828389	-0.497369	-0.894822	-0.957951	0.146549	0.836267	0.720652	0.0132911	-0.0637806	-0.201897	0.567147	0.702221	0.528628	-0.234414	0.263665	0.401108	-1.79014	1.08114	-0.730157
germ_W5_to_adult_State1-TAAGTGCAGGCATGTG	7.83285	1.9894	-1.09318	2.0653	-7.93025	2.20604	-2.85193	-1.46482	0.0170866	-2.53129	1.19602	-0.700835	2.79681	1.29921	-3.33722	0.893988	-0.394431	0.384086	0.649835	0.757517	-1.4376	-0.10976	0.896794	2.03921	4.01205	-0.200987	-0.295649	1.86626	-1.40447	-1.18349	-2.55476	-0.0736372	-0.444807	0.396142	0.210284	0.269668	1.04517	1.48771	-1.02294	-0.829943	-0.731906	0.0630875	-1.03702	0.149071	0.36019	-2.18907	-0.274126	-0.524977	0.498544
germ_W5_to_adult_State3-TGGTTCCCAGCGATCC	6.25959	-7.98644	7.97596	0.343371	1.7925	-4.3788	-3.97557	-1.62147	-0.224104	0.164476	0.273637	0.594596	0.498874	-1.29382	0.157916	-0.71887	-0.286092	-1.52208	-0.00351264	-0.322995	1.98269	0.65069	-1.31949	0.865733	0.461435	1.26802	0.0615469	0.76717	0.183016	0.855042	-0.212569	-0.357963	-0.480698	-0.146351	-0.314486	0.422772	-0.422143	0.73877	-1.75005	-1.22248	0.714375	0.369679	-0.505371	-0.998083	0.972827	-0.693293	-0.857124	-0.184137	0.381611
germ_W5_to_adult_State4-ATTACTCAGGGTTTCT	7.68847	-8.05876	10.0171	-0.0205475	2.40418	-4.39524	-3.74665	-3.53096	-0.351018	1.98742	-0.206004	1.62698	1.11425	0.577052	-0.568536	-0.930263	0.84862	0.834525	0.130561	-0.977196	1.24306	0.070286	0.0505913	-0.213923	0.116827	-1.07973	-0.41545	0.266952	-0.148807	-0.101961	-1.16306	-0.550859	-0.559098	0.776406	0.582586	0.0507391	0.824294	-0.375539	-1.39359	-0.302758	-1.5444	-0.852089	-0.440038	-1.09651	-0.449676	0.649323	-0.327261	0.210753	1.0833
germ_W5_to_adult_State3-AAAGTAGTCACAAACC	7.86945	-6.57845	11.978	-0.844842	3.54772	3.72542	4.22566	1.40258	0.815926	0.25198	-0.055658	2.7451	-1.24758	0.478495	2.38998	-0.785234	0.589311	-0.855673	-0.0800153	-0.394095	1.26941	0.439021	-0.964141	-0.0271448	-1.26084	0.677712	0.916514	-0.565	1.22849	0.887833	1.16708	-0.701851	0.422664	-0.747337	-1.19733	0.573765	-0.0503446	-1.6772	-0.27863	-1.11413	0.145755	-0.0904424	-0.0225383	-0.360985	1.16134	-0.843185	0.812488	0.13722	-0.526565
germ_W5_to_adult_State0-CGCTATCCATGCCCGA	14.3006	7.29996	-6.83266	1.4863	1.8942	2.62007	-2.23093	1.69727	2.2349	-4.04095	0.865788	-1.04148	7.74947	1.95378	-1.44981	1.87307	0.0154884	2.28583	1.42604	0.217946	-0.316552	0.414949	-0.396546	1.3292	-3.60358	-2.95127	0.906177	-2.12243	2.60812	-0.0886444	1.09249	-2.09011	-4.04615	0.146381	2.17662	0.260241	-0.309352	-2.87522	0.978596	0.124583	1.15053	0.901609	-1.72502	0.0663501	0.355778	-0.713101	-0.293397	0.974085	0.715556
germ_W5_to_adult_State2-CTAACTTGTTCCCGAG	6.9803	-6.72466	10.5067	-0.492613	1.11536	2.61425	1.26328	2.94094	0.18494	-1.45617	1.40888	1.74974	-2.09459	1.86435	-0.733405	0.25896	0.088728	0.0232389	0.0737145	-0.704727	0.191692	-0.649511	-0.417758	-2.65252	-1.76009	1.88705	1.11874	-0.467858	0.940579	0.0729077	0.448432	-1.19207	-0.470026	-0.318704	-0.409725	0.240551	0.335222	-1.33676	0.228869	-0.773599	0.632496	0.36587	-0.377518	1.09012	-0.791851	0.285552	0.336242	0.855201	-1.50496
germ_W5_to_adult_State4-CATGCCTCAGACACTT	7.45829	-6.53205	10.5553	0.39116	3.14315	-2.42389	-4.48532	-3.88274	-1.11335	0.704782	-0.390751	-1.15142	1.41289	-0.32851	0.633529	-0.975263	-0.269265	-0.0329028	0.28583	1.00948	1.67076	0.00346141	-1.67595	1.34094	0.155026	-0.548454	-0.333275	0.709051	-1.27917	-0.660515	-1.07655	-0.19632	-1.1854	-0.609391	1.04503	-1.01937	2.04995	0.524742	1.69798	-1.33097	-1.87985	1.14336	-2.23846	-1.22016	-1.29267	0.320898	0.669765	-0.498827	0.108556
germ_W5_to_adult_State1-TGACTAGGTACCGGCT	10.6024	4.6687	1.38779	0.55208	-3.25146	3.76945	0.47514	-0.310775	-0.416995	-0.54586	-0.225025	-1.93981	-1.53065	3.20861	-3.27041	1.59056	-1.16707	2.28911	0.787826	0.123713	1.13324	0.281426	0.418885	3.28547	2.49788	-3.79005	-2.36088	3.41863	-1.26461	-0.735148	1.94492	0.601409	-1.08894	1.25453	-0.163074	0.385182	0.830048	1.63085	-0.296896	0.800003	-0.391704	1.65724	0.271783	-0.481052	-1.51312	-0.416812	0.581797	0.163328	-0.0534638
germ_W5_to_adult_State2-GCTCCTACACATTCGA	11.5003	1.23481	5.25116	-0.893991	-2.12238	5.61338	3.19532	2.84517	-0.839833	-1.4544	0.563375	-0.548092	-1.14748	2.66764	-4.33844	1.79592	-1.70508	1.70475	1.86177	0.975501	-0.870849	0.0778825	-0.632233	1.01107	1.16507	-1.00156	-0.24199	-0.221648	-1.19927	0.223719	1.32622	1.54952	-0.596449	1.66978	-0.470835	1.45852	1.52342	0.632838	-1.94539	-0.735403	-0.625999	-0.444833	-1.09631	-0.145636	-1.31844	-1.86709	1.30684	0.255307	-0.858941
germ_W5_to_adult_State3-AACTCTTTCAGAGGTG	10.6606	-5.28007	16.2308	-1.84814	3.74608	4.91919	3.62915	1.87749	0.249802	-0.856802	-0.885347	-1.90753	-1.01464	0.117998	3.28375	-0.739082	-0.603367	-0.355902	0.026755	0.254043	0.722865	1.89786	-2.27518	1.45325	-0.60559	-0.271801	1.22517	-0.0844337	0.00632828	-0.226425	-2.00572	-1.32104	-0.339466	-2.33764	1.62393	-0.112509	0.747104	1.20341	1.42957	0.343459	0.675507	-0.811929	-0.0293447	-0.0353633	0.922664	-0.130915	-0.840888	-0.965582	1.2569
germ_W5_to_adult_State2-GGTATTGGTCTAACGT	8.27151	-5.405	9.51222	-0.21762	0.230271	1.95527	1.57039	2.01891	0.010857	-1.3721	0.881761	0.538492	-1.54791	2.88676	-1.5714	1.52609	0.0903851	-0.0807514	0.640541	-0.319192	0.746055	-1.12423	0.289995	-0.258406	-0.635188	1.29797	-0.680752	0.130111	1.00236	-0.00526635	-0.145369	0.286443	-0.403327	-1.36382	-0.729236	1.08728	0.0367232	0.606599	-0.874608	-0.169754	-0.264497	0.323803	-0.296655	-0.598476	0.575825	-0.980053	-0.104639	0.253368	-0.433256
germ_W5_to_adult_State1-TGAGAGGAGGAGCGAG	8.55046	3.13568	-3.74026	1.62213	-4.77608	2.87227	-0.863812	-0.173312	0.791318	-3.30699	0.406859	1.19767	4.5143	0.688328	-1.19147	-0.931645	0.892768	-1.02236	0.494635	-1.39594	0.362825	1.32499	-1.4487	-0.0595164	0.0119312	-0.853834	0.358967	1.79941	-0.570634	-1.42575	0.571586	-3.20247	1.1866	0.454131	-0.724911	-0.642849	1.7317	-0.843051	0.790884	-1.60286	0.205109	0.771339	0.496244	1.46978	0.39579	0.18256	0.548198	0.478188	-0.463553
germ_W5_to_adult_State1-TGAGCATTCGCCAGCA	12.7041	4.53977	-5.58536	1.50843	-8.16444	0.75115	-1.19633	0.1366	-3.19349	0.994433	0.209144	-1.68426	-2.49315	-0.613603	1.15098	0.339724	-0.797637	1.83234	1.0103	0.31173	0.974606	1.42911	-3.416	1.10129	-1.36797	0.622728	-0.154215	3.41645	0.271241	-1.07666	-2.32774	-1.34528	-1.78208	-2.09892	1.74588	1.19829	2.08511	-0.466612	-0.348733	-0.994166	0.48471	0.540071	-0.669111	0.0973041	-1.29122	-3.06864	2.44132	-0.771623	-0.553448
germ_W5_to_adult_State3-GAATGAATCCCTTGTG	8.83646	-6.72327	13.7252	-1.10914	3.28245	1.19244	-0.369273	0.269088	-0.232996	1.06808	-0.611093	-0.198855	1.0107	-0.40424	0.733162	-0.326709	0.728085	-0.560416	-0.0219369	-0.491479	0.28656	0.229432	-0.00199526	-0.0491808	0.0764043	2.49122	1.78211	-0.0862261	0.438484	-0.375387	-0.874369	-1.24327	-0.984214	-1.5599	-0.896884	0.243136	1.03811	0.00583774	-0.114966	-0.398028	0.179092	-0.645911	-1.241	0.0130075	0.298009	-0.531734	-0.344485	0.00803386	-1.18308
germ_W5_to_adult_State2-TGACGGCCAGCGTTCG	10.9313	-4.79164	13.3385	-2.08637	1.5717	2.80291	3.29441	2.45599	0.270709	0.863062	-0.360841	-0.247304	-1.7917	1.28767	-1.87668	1.84106	-0.279022	-0.592911	-0.440066	-0.320437	0.728705	-2.21454	1.27982	-0.341397	-1.12974	2.36333	2.13137	-1.20204	0.0427284	0.349358	-0.313525	-0.749069	1.27849	-1.71313	-0.813482	-0.149507	-0.292611	0.574086	-1.80889	1.28075	0.64384	0.299486	-0.133497	0.221609	1.32506	0.59603	-0.800198	-0.594622	0.537365
germ_W5_to_adult_State0-AACTTTCAGCTGAACG	14.3513	9.21562	-11.0094	-0.0172836	2.80544	-1.13067	0.568817	-0.858731	-1.98638	5.72253	-1.2588	-0.0346009	-10.8704	-2.47401	-0.108308	-2.24739	0.262683	-1.06201	0.390087	-2.79556	3.36118	-0.674702	-0.0118596	3.37002	0.77109	-2.18479	3.00953	0.388562	1.99755	3.26265	-1.64105	-0.903724	-2.68893	3.88455	0.297244	9.0767	-2.30489	12.6209	-2.34693	-6.97409	-4.16415	-2.7866	-0.627868	1.1115	-9.4739	-8.08676	-1.64337	-2.54589	-6.50254
germ_W5_to_adult_State0-GAACGGAGTGTTTGTG	20.5006	16.285	-15.0908	0.206389	19.2233	0.49116	-0.0435948	1.96754	-1.93777	-4.52103	1.42129	-4.62772	1.32654	0.673062	-3.66852	0.454865	-2.64035	1.84688	-0.919654	0.861801	0.687869	-4.82578	-4.84023	0.526353	1.7021	-1.23818	0.0757677	-0.202067	-1.65196	2.39599	-6.81537	7.22238	0.872015	-3.42909	2.56711	3.21556	0.299491	5.72986	0.871169	-2.49122	-5.26138	4.33472	1.65637	-2.30263	0.770929	-3.53225	2.43146	-1.16236	8.26776
germ_W5_to_adult_State1-TGCACCTTCACTTACT	11.7358	6.77002	-6.8168	0.563357	-11.2729	0.0309305	-1.48786	-0.645138	-2.30758	-2.23076	1.07171	-2.04718	3.54913	-2.47474	-0.973539	0.307383	-1.25342	1.9347	0.701142	1.42912	2.81681	-1.13989	-5.24548	-1.39194	-3.47957	3.10639	-1.25599	1.64329	0.851839	1.3616	-2.86181	-1.95763	0.91382	0.594557	0.366221	-0.152191	2.12335	-1.24086	-0.128863	-3.1811	-0.224687	4.13544	2.21638	0.930731	2.40169	-4.37819	0.380147	-2.45236	2.65127
germ_W5_to_adult_State1-AAAGATGCATGTCTCC	10.3972	2.8966	-5.83362	-1.97414	-10.8106	-1.03416	-1.79291	-1.11974	-2.96452	4.17172	-0.823097	0.128408	-2.04653	-1.56442	3.95605	1.02446	0.127307	0.857604	0.439598	0.760122	-0.312725	2.78699	-3.87785	0.255502	-3.55818	3.99234	0.129494	3.16398	2.34552	-0.652958	-2.19042	-1.13646	-4.44319	-2.35454	4.23776	0.180917	0.744555	-0.93642	-1.22021	-1.33819	-2.60733	3.61885	2.47137	-3.08806	2.52124	-1.94733	1.28554	2.68848	-1.73141
germ_W5_to_adult_State2-TGCGGGTCACATGGGA	8.61999	-5.97434	12.4987	-0.16929	2.82283	2.07161	1.74479	-0.233191	-0.542735	-0.327938	-0.896276	0.602484	-1.83989	2.60986	-1.82163	0.923181	0.250686	1.09604	-0.797171	-1.16289	1.78355	-2.47681	1.2943	0.479242	-1.27663	0.653084	0.827389	0.661881	1.26111	0.421354	0.493758	-1.42978	0.199543	-0.397348	-0.639279	1.33411	0.845809	0.23187	0.465751	-1.8794	0.657356	0.639705	-1.67866	-1.4189	0.400356	-1.06977	0.118649	-0.981683	-0.268817
germ_W5_to_adult_State1-AAAGCAAGTACCATCA	7.91449	4.48064	-5.07631	1.74368	-8.72392	1.96377	-1.35764	-2.50235	-0.958824	-2.6939	0.241998	-1.05756	-0.776955	0.551264	0.0085837	-0.680435	-0.848472	2.19866	-0.096488	1.07356	2.30186	1.66098	-4.42865	-0.751326	-0.314359	4.21972	0.446191	1.56836	-1.73819	0.251509	-2.38323	-2.98077	0.0892455	-0.315132	-0.886074	-0.10112	1.53841	-0.384335	-2.80872	-1.94363	-0.75844	-0.386656	1.64568	0.879916	0.761719	-2.72805	0.250527	-1.11231	-1.84607
germ_W5_to_adult_State0-ACACCGGTCGGAGGTA	16.7281	13.2402	-12.8571	0.935532	9.29144	1.95171	0.634242	-0.685321	0.870645	-1.21086	-0.193187	-0.873441	3.79067	2.40462	-0.469943	0.326585	-1.39947	0.595291	0.38143	1.19703	0.863622	-2.26495	-3.77255	-0.560006	-0.966161	1.18692	-0.485594	0.455578	-0.438263	0.815228	1.60847	0.796777	3.37004	-0.243553	-1.45464	5.03698	-0.0441106	0.782337	0.8432	1.94669	-0.0813595	0.107253	2.10259	1.17721	-1.77235	-1.36979	2.63637	2.53614	0.476612
germ_W5_to_adult_State2-TGCTACCCAAACGTGG	9.48116	-3.40187	11.9784	-0.109185	-0.270186	6.70983	4.37813	3.02174	0.0539447	-2.32397	0.363304	-0.369792	-1.61246	1.44198	-0.222024	0.447378	0.0724739	0.329582	0.321385	-0.461	0.527278	-0.110814	-0.744519	0.987782	-0.426302	-1.65695	-1.15339	0.842737	0.596902	0.377374	-0.907861	-0.187291	-1.02252	0.319362	1.23764	0.947753	0.703119	0.303857	0.580248	-0.0188138	0.559023	0.952197	0.4175	-0.828918	0.348991	0.275522	-0.452542	0.612601	-0.589235
germ_W5_to_adult_State3-GATTCAGGTAGCGATG	10.0032	-4.60007	11.978	-0.771764	2.4347	-0.801316	-0.877179	-2.53113	0.107836	0.242715	-0.64482	-1.12011	-0.598948	1.988	-0.151893	1.64945	-0.0445496	-0.127679	-0.16902	-1.16268	0.828398	-1.5016	2.78973	-0.148055	-0.366403	0.589068	-0.725632	1.09222	-2.23567	-0.588006	0.91674	-1.31666	-1.72715	-0.835951	0.33185	-1.06131	1.20594	2.04149	-0.00215041	-1.15728	0.399754	0.698235	-0.637969	-0.722483	0.444774	-0.719878	0.397449	1.41936	0.440425
germ_W5_to_adult_State4-CCCAGTTAGCGATAGC	9.71663	-5.529	13.0878	0.076953	3.58359	-2.32445	-3.45272	-4.83473	-0.354232	2.38972	-1.04121	-1.74643	3.36475	-0.447641	-0.121147	0.446392	0.321407	-1.359	-0.493742	0.294393	-0.799458	-0.353276	-0.689027	-0.0723629	-0.028587	0.372836	0.944742	0.0543038	-0.942039	0.0394812	-1.3999	-0.859755	0.0666485	-0.887064	0.902734	-0.70996	1.1891	0.715207	0.979824	-0.100274	0.123353	1.12073	-0.587898	0.0490966	-0.462667	-0.395696	0.65648	-1.46251	-0.0679807
germ_W5_to_adult_State2-TTAGGACAGTCTTGCA	11.4829	0.604756	7.06889	-0.0451699	-3.12075	3.64614	2.85961	3.97206	0.880985	1.0895	-0.0462181	-0.946117	-1.51579	2.64769	-5.55198	3.08245	-0.462138	0.794902	0.503037	-0.698248	1.08095	1.03845	2.56128	1.8109	3.36255	-3.11053	-0.244504	0.568826	-0.097762	0.216727	-0.611114	-0.436836	1.22771	-1.22412	0.790793	-0.618213	0.465374	0.747817	0.173522	-0.360823	1.0417	-0.57846	0.137774	0.117544	0.172479	-1.07669	0.831374	0.671499	0.0853024
germ_W5_to_adult_State4-CCTACCAAGGTTCCTA	8.61148	-5.17668	10.1229	0.625335	1.0172	-1.62123	-1.80767	-3.57103	0.0713082	0.489074	-0.366351	0.393841	1.03675	-0.710228	-0.932387	-0.64913	-0.245125	-0.0410968	0.811779	-0.0810344	-0.0860317	-0.301651	-0.416447	0.838445	0.395402	-1.62849	-0.557879	0.77647	0.52797	0.296946	-0.7933	-0.729583	-1.12488	-1.11931	0.257105	1.28983	0.660075	0.357332	0.872737	-0.985485	0.0486265	0.485844	0.502007	-0.785826	0.260278	-0.297144	0.386772	0.572865	-0.284994
germ_W5_to_adult_State2-TTCGAAGAGAAAGTGG	10.0735	-0.0949992	6.05739	-0.107831	-1.99582	4.18582	2.01409	1.81598	-0.124435	-1.33273	0.086352	-0.24023	-1.22556	2.71465	-3.05554	1.91551	-0.346396	1.85168	0.847958	-0.840638	-0.48749	0.681053	1.48219	0.610439	1.96987	-0.479644	-0.69286	0.823946	-0.0890835	0.228983	0.201515	0.832983	0.325739	1.54859	-0.0145163	-0.112958	0.42911	0.953588	0.876896	-1.00928	1.04721	-1.17834	0.751902	-0.170244	-0.624383	-0.606209	0.461499	-0.188882	0.182614
germ_W5_to_adult_State0-GAATAAGCATGGTCAT	19.3391	14.9609	-14.0372	-0.73035	9.69498	-1.34866	0.938263	-1.99561	-1.46985	6.99346	-2.9585	-2.66525	-16.0394	-1.41662	0.864347	-2.05709	-0.625735	-1.3334	-1.42826	-0.102861	4.00191	0.598224	0.854744	2.08793	4.75579	-0.34441	-4.15484	2.39562	-2.42172	-0.132112	1.70236	-4.76577	2.14574	-0.535627	-1.34299	5.07461	3.0721	1.77968	3.45759	-2.06016	0.563505	-1.40031	-1.14806	1.59532	2.6955	3.29818	2.91897	0.899282	3.72395
germ_W5_to_adult_State3-GGACAGAAGTGAATTG	8.62107	-6.96511	11.6706	-0.450678	2.09197	2.98281	1.21745	1.09227	0.301393	-0.63199	0.0227538	1.12994	-0.747698	0.715181	-0.358935	0.319565	0.0761122	-0.467795	-0.106103	-0.461028	0.389751	0.0228851	-0.0466597	-0.364198	-0.614384	1.98624	1.28412	0.0464648	-0.504687	-0.398906	0.592068	-0.803894	0.852566	-1.5792	-0.24549	0.119651	0.344186	-0.00985676	-0.165807	1.36423	0.0923942	-0.510645	0.170027	0.740491	0.650833	1.55846	-0.38488	1.44766	-0.140231
germ_W5_to_adult_State4-CCTCTGAAGGTCATCT	8.34604	-5.65314	10.6483	-0.0980671	1.87597	-2.88913	-4.76563	-4.54333	-0.363345	0.757966	-0.0733956	-1.1548	2.71349	-0.745727	-0.26186	-0.963337	0.0311502	-0.992817	-0.417475	0.976019	0.842612	-0.855962	-0.0983647	0.824434	-0.155648	0.0892595	-0.564305	0.136556	0.187059	0.446747	-0.183966	-1.10342	0.82182	0.113859	-0.281722	0.465635	0.774526	1.16391	-0.888196	-0.0895813	-0.950659	0.405799	-0.367676	0.100646	0.320923	0.589205	-0.562	-0.130425	0.104976
germ_W5_to_adult_State3-GTAGGCCCACATCCAA	8.64636	-5.00915	11.7022	-1.00779	2.00231	0.3054	0.876514	0.819004	-0.363466	0.153979	0.438402	0.114006	0.563511	0.269511	-1.0861	1.06067	-1.07256	0.388544	0.426947	-0.788222	0.444217	-1.47144	1.20214	0.511402	-0.657829	2.573	0.408004	1.43407	-0.029304	-2.53933	0.215472	-2.37142	-0.226195	-2.44887	-0.859722	0.424923	0.302062	0.329365	-0.598441	-0.580509	0.154831	1.31217	-0.469453	-0.573045	-0.151231	-1.76001	1.63496	0.90286	-0.814953
germ_W5_to_adult_State2-TTGACTTTCCCAACGG	10.1127	-5.28438	14.162	-0.975613	0.972948	4.9662	3.11525	2.10531	0.508673	0.0328583	-0.589261	0.15966	-1.06375	1.91975	-2.09091	1.42949	0.00179684	-0.49333	-0.508142	-0.995849	0.502992	-1.22335	1.48556	0.368657	0.321726	2.26298	2.95656	-0.0942185	-0.0921401	0.137713	-0.931029	-1.43855	0.103707	-1.60783	-0.237848	0.29622	-0.323333	0.71408	-0.886792	-0.971309	0.773896	0.175241	-0.456106	-0.183828	1.0708	-0.7095	0.0566017	0.397358	0.0361398
germ_W5_to_adult_State0-GCATGTAGTCTTCGTC	14.2652	8.61655	-9.50022	1.25886	4.82331	1.75858	-1.80936	1.33315	1.55839	-1.48569	0.486533	0.132841	4.57366	0.611398	-1.53189	-0.201633	-0.185485	0.548497	0.734827	0.0271234	0.217232	-0.0806497	-1.29368	0.298341	0.333251	0.973791	-0.00387435	-0.378444	-0.110895	0.56302	1.64862	-0.859981	0.655985	1.55676	-1.23902	1.72968	1.02623	2.62711	-1.20163	-0.170879	0.985145	-2.60285	-2.10515	-1.58255	-0.866609	1.0792	-1.48267	1.41806	-2.55859
germ_W5_to_adult_State1-AAAGCAATCACTTCAT	11.8673	4.10435	-4.05587	1.11216	-6.95167	1.90159	-1.6481	-0.0412053	0.709108	-2.26802	-0.375159	-1.15146	3.48115	0.340306	-0.911061	-0.0831002	-0.508921	0.286947	-0.788954	0.323065	2.21421	2.08424	-2.38346	0.0114231	-2.26097	1.22843	0.670854	1.13278	-0.554687	-1.34981	2.37627	-2.60892	-0.312867	-1.5136	-1.3999	-0.770074	2.48508	-1.35899	-0.57327	-1.24651	-0.0116517	-0.931944	-2.15492	0.900803	0.933282	-0.824163	1.59177	-0.967223	-0.878035
germ_W5_to_adult_State0-TGCCAAAAGCACAGGT	18.3885	15.2124	-16.5311	-0.0987544	18.3356	0.910254	1.33732	1.90285	0.514695	-0.677897	1.06047	-1.51527	-1.62098	3.10624	-0.875874	3.5254	1.1488	2.8564	1.70624	0.634274	-2.35737	-0.706589	-1.72022	-2.30911	1.10335	2.12792	-3.0729	4.86065	-2.28091	-2.35774	-4.94519	4.47331	3.66558	-4.21848	-4.0804	1.23748	7.50946	3.67624	6.77335	2.75206	-6.71734	6.20664	3.39859	3.66631	-4.6369	-1.16475	1.48039	0.658489	4.78994
germ_W5_to_adult_State1-AAGGCAGGTGTTTGTG	14.149	5.93923	0.504976	-1.94854	-6.89766	7.44151	5.56804	4.59239	-0.155979	0.253492	-0.674778	-2.81455	-0.00989647	0.732155	0.394941	1.62173	-1.08198	0.811252	-1.42034	1.45166	-0.433284	-2.20135	-2.56315	-1.81791	-1.26674	6.30114	0.748298	0.640287	-0.353751	-1.58229	-0.247522	-1.1016	0.523886	-1.05512	-1.63626	-0.12107	2.18212	-1.14017	-1.39954	-1.96869	0.544237	2.1045	-2.1083	-0.299922	-0.16175	-1.40776	0.423934	0.486322	-0.451347
germ_W5_to_adult_State0-CAGCTAATCAAACAAG	16.0922	8.70871	-10.2646	0.314648	1.23028	1.56881	-1.29056	0.643516	-3.09512	1.42986	0.431738	-2.79696	-7.16663	-2.64516	0.814177	-0.625049	-0.213504	-1.31204	-2.06237	0.338305	1.96779	-2.34846	-0.00250484	0.590991	2.17111	1.70981	-0.24324	-2.23874	-1.85555	1.40998	1.58709	2.78796	-3.10262	-0.353138	0.0509479	0.0455538	-1.59987	0.666367	-1.91591	-0.485628	-1.60239	-2.13353	-0.946181	0.790289	0.966279	-0.493927	-1.92137	2.06708	-2.2297
germ_W5_to_adult_State3-TCTGAGACACTCAGGC	8.15807	-5.69167	13.1704	-0.569528	2.25358	2.90646	1.65713	0.915494	0.0186746	0.798482	-0.721441	0.647307	-0.805595	0.333316	0.043297	1.25836	0.104546	-0.80909	-1.48808	-1.02986	-0.612808	-0.891834	1.05049	-0.806366	-0.00518419	2.87814	2.24603	-0.419749	-0.666472	-0.881743	-2.15367	-1.91571	-0.369554	-2.68252	0.397188	0.777699	-0.586825	1.00701	-0.52098	-1.21551	0.0934289	-0.644717	0.190391	-0.104032	0.977212	-0.551997	1.45998	-0.00411151	1.11145
germ_W5_to_adult_State3-TGCGCAGGTTGGACCC	10.1707	-8.19236	13.0739	-1.35582	3.66026	0.0894435	0.862715	2.53082	0.133617	0.988224	-0.117119	0.344972	1.29631	-2.87583	2.30309	-1.84146	0.101585	-0.240128	-0.695146	1.06067	-0.354455	0.0797758	-2.19784	-0.263937	0.236068	0.63572	0.101325	0.120073	1.29812	-2.0939	0.932	0.76434	-0.703298	-1.63534	-2.07084	1.24376	0.939313	-1.06534	-0.129306	0.188451	1.4959	1.09717	-0.256939	0.302781	1.21798	-2.38748	0.986092	1.42641	-0.57477
germ_W5_to_adult_State0-GCGAGAACATTGTGCA	13.3508	9.52017	-9.05646	1.28215	3.68721	-0.239753	-0.882943	0.560951	-1.01144	-1.20345	1.18623	-0.564894	3.41259	-1.62515	-0.526184	-0.871588	-0.844636	0.72403	0.0248101	0.636762	-0.436657	-1.91971	-1.63357	0.316021	0.121985	2.14657	2.61677	-1.06937	1.86458	-0.416371	0.0992239	0.181877	1.01194	-0.838364	-0.349844	2.95912	0.488585	0.382249	-0.287205	0.138137	2.39919	0.359941	-1.03931	-1.18213	0.737279	-0.409326	0.445941	1.17533	-2.5722
germ_W5_to_adult_State0-AGCGTCGAGATGGGTC	12.3914	7.42191	-7.85317	2.40533	2.33962	3.39156	-1.1289	0.770222	2.24817	-3.55918	0.147706	0.759155	7.73272	2.38057	-0.483919	0.964624	0.182714	-0.430027	-0.346185	-1.09864	0.983833	1.16985	-0.051143	1.29678	0.798189	0.973462	-0.721036	-0.277035	-0.493721	-1.10004	5.49626	-2.33143	-0.906138	-0.132113	0.0466125	2.95691	0.758213	-0.264691	1.43217	0.597545	1.14506	0.0149274	-1.48875	0.437736	0.311947	-0.205999	0.69195	2.54071	-1.49118
germ_W5_to_adult_State0-ATCATGGCACCACGTG	17.5383	10.826	-14.6702	0.581804	10.7726	-0.973167	-0.454387	-0.309861	-2.90673	0.83149	-0.434711	-2.86446	-11.0781	1.37794	-2.00852	-2.6678	-0.513775	2.2817	0.255468	-0.020076	2.58485	-2.21326	-5.09856	2.26796	5.43051	-0.978973	-1.88856	-0.00593907	-2.94138	-3.27914	10.3725	-2.29993	-3.7974	0.643016	0.650741	5.90085	7.50854	4.51329	-3.17185	-3.43225	-1.77176	4.06563	-4.49891	-5.60288	1.55609	-3.57125	-2.97541	1.86659	-0.157215
germ_W5_to_adult_State4-CGAATGTAGACGCAAC	8.35235	-6.06858	11.6171	-0.0499683	2.94171	-3.68656	-4.75674	-4.68625	-0.503763	2.35757	-0.821446	-2.71015	1.69368	-0.140644	0.0314683	-0.591988	-0.600659	0.173335	-0.682157	0.140124	0.199093	0.809256	-3.29464	0.583762	-0.530715	0.452172	-0.10122	-0.595797	-1.38734	-0.653831	-1.33836	-2.23475	-2.49163	-0.539054	0.80377	-0.410528	1.67723	1.08954	2.13347	-0.618116	-0.537723	1.57497	0.0762231	0.17066	-0.875653	-0.917296	-0.238339	-1.1338	0.292437
germ_W5_to_adult_State4-CTGTGCTCAAGCCATT	11.715	-7.31011	14.2929	-0.58582	4.90541	-1.02649	-1.38537	0.108403	0.824846	2.59092	-0.841829	-1.31017	3.97704	-4.36526	3.18193	-1.53481	-0.293388	0.0200128	-1.03384	1.57752	-0.601668	1.21698	-4.40209	0.558204	2.53418	1.59708	1.76331	-0.323889	-1.79997	-1.52247	-1.03259	0.381874	-0.999177	-2.18693	-1.54637	-0.149474	1.60529	-0.000457245	1.08334	-0.532881	1.07656	-1.12259	-1.85004	-0.300467	0.0884436	-1.12111	1.07818	1.18131	-0.224589
germ_W5_to_adult_State2-ACATACGAGGCCCGTT	9.31143	-5.46111	13.56	-1.34749	2.07657	4.45101	3.36893	3.63311	1.39351	-0.268195	-0.532145	1.16904	-0.774804	-0.424819	1.01766	0.367191	0.529907	0.224682	-0.316423	-1.33712	-0.264495	0.150278	-1.01754	-0.10441	-0.324768	0.238001	0.464559	0.282468	0.534203	-0.935738	-0.981842	-1.13666	-0.801907	0.545266	0.737623	-0.0614297	0.273638	0.268876	-0.642811	-0.386841	0.771608	0.142711	-0.373978	-0.000508693	1.01195	-0.898454	-0.413974	-0.320334	-0.902438
germ_W5_to_adult_State3-AAAGATGGTAGAGCTG	7.91281	-8.10119	9.98895	-1.21074	0.712383	-0.0465036	0.720151	5.68435	-1.94955	-1.31357	2.06347	1.49105	-0.0373903	-1.42967	0.107435	-0.402046	0.547578	-0.885311	0.182223	-0.822144	1.60452	1.22117	0.85448	0.200392	-5.41741	0.619519	0.570372	-1.77874	1.0594	0.894246	-2.63567	-2.23101	-2.14028	-2.19852	1.18652	-0.718477	1.76854	0.145057	0.207042	0.621256	-1.39892	0.575382	-2.50089	1.91378	0.323541	1.69061	1.16629	1.58848	-0.549457
germ_W5_to_adult_State2-ACGGGTCAGAGTAATC	7.40842	-7.24849	11.9429	-0.464265	2.13091	2.08368	2.78141	2.51263	1.49285	-0.784075	0.343455	1.33359	-2.19965	0.560559	-1.17026	1.41052	-0.022052	0.319324	0.11907	-0.372893	1.41802	0.0440889	-0.238642	-1.09562	-0.731187	2.45343	1.50814	-0.625839	0.997597	-0.882004	-0.6537	0.538394	0.314521	-2.91072	-0.528313	-0.131306	-0.38519	-0.711333	-0.117243	-0.539891	-0.0484034	0.278101	0.683022	0.312165	0.108599	-1.0799	0.15186	-0.12991	0.760805
germ_W5_to_adult_State0-CATGGCGGTACAGCAG	13.648	7.02711	-8.94529	1.7892	5.35108	1.83196	-2.76123	0.439005	1.09596	-4.78104	2.05245	-0.245788	6.38848	-0.0271098	-0.878733	0.113869	0.270218	-0.103094	0.086696	0.642446	-1.92612	-1.5865	-1.40705	0.857412	-1.68429	0.852997	-0.934118	-0.466356	-0.376476	-1.83595	0.0158317	-1.2152	-0.654216	-0.77584	-0.6362	-0.0688089	3.44835	-0.323309	0.0950957	0.73681	-0.0895896	0.439071	-2.65345	-2.01493	-1.33308	-0.931217	-0.92562	1.62511	-2.43908
germ_W5_to_adult_State3-ACCTTTATCCTAGTGA	10.6579	-3.33054	14.8547	-1.13666	3.48388	3.49705	2.52806	0.2037	0.654034	0.366789	-0.795844	-0.702513	-0.0318447	1.48033	-0.87036	0.718254	-0.581665	0.278766	0.428043	-0.142001	0.453791	0.375661	-0.546357	-0.415976	-1.99058	0.404349	1.09631	-0.415986	0.980805	0.95338	-1.94078	-1.57813	-1.097	-0.673736	1.08622	-0.647435	1.41545	-0.206667	1.37947	0.263464	0.037289	-0.328113	-0.59035	0.224168	0.37357	1.02804	0.600523	-0.468196	-0.235689
germ_W5_to_adult_State0-CCGGTAGAGGCCATAG	14.2283	8.3095	-9.49803	1.51434	4.37822	2.32119	-2.14288	0.778232	1.87634	-2.56641	2.20988	-0.20115	5.44975	1.37454	-0.506928	1.66175	0.253224	-0.211169	0.516913	-0.568175	0.312234	-1.12238	0.438773	-0.464801	-0.562294	0.292031	0.304678	-0.754428	-0.307712	-1.33874	2.37745	-0.661645	-3.60585	-0.351205	1.7401	2.57741	0.0947128	1.54656	-2.2203	0.587893	-0.288388	2.13196	-0.0936393	-1.3575	-1.5535	5.30246	1.99046	2.28385	-3.46036
germ_W5_to_adult_State2-ACTTGTTCAAGCGCTC	10.0763	-3.48015	15.0609	-0.904991	1.25393	3.78036	5.55496	2.50124	0.773809	0.180307	-0.295371	0.239628	-1.4724	1.61646	-3.54068	1.55954	-0.460322	0.587882	0.901203	-0.849687	-1.60581	-0.940606	1.37475	-2.36037	-2.78102	1.44631	2.18605	-0.492619	-0.678021	0.402604	-3.66547	-0.253818	-0.754312	-1.38338	1.33352	1.15185	1.22	0.312315	0.609419	-1.43277	-0.628516	-1.29779	-1.95629	-0.095323	0.607945	-0.798542	1.32643	0.476902	-2.05989
germ_W5_to_adult_State2-AGTTGGTAGCACCGTC	9.57133	-3.19963	8.26762	0.486339	-1.57374	1.28874	1.32952	2.6966	0.496224	-0.226954	0.516513	0.111095	-2.83228	2.30087	-4.57297	2.66803	-0.108515	1.20795	1.10019	-0.826721	1.29469	-1.37235	1.66377	-0.0461403	0.327019	-1.03018	-0.232326	1.30273	-0.730217	-0.0135122	-1.13339	-0.836872	0.634284	-0.286614	1.15252	-1.37529	0.0805065	0.0595827	0.840146	-2.74712	1.66308	-0.842124	-1.35178	-0.301158	0.642174	-0.61647	0.23164	1.26695	-1.20354
germ_W5_to_adult_State2-CGTCACTTCGCACTCT	9.39629	-3.76673	12.298	-0.283089	0.863415	5.67373	3.9056	3.29621	0.995205	-0.55401	-0.52653	-0.0301775	-0.932675	1.2832	-0.211317	1.13883	0.0729579	-0.260578	-0.416187	-0.369664	1.57728	0.673542	-0.90148	0.338933	1.45758	0.135938	-1.123	0.707886	-0.0482332	-0.358526	-0.618121	-0.31385	0.0277978	-1.25549	-0.580917	0.617285	-0.685968	0.22083	-0.838998	-0.304001	0.920066	-0.0899686	-0.306704	0.594316	0.865898	0.1159	0.0625688	0.871132	0.671202
germ_W5_to_adult_State0-CGACCTTTCCAGATCA	18.2252	7.58884	-10.895	-0.521465	-2.39797	0.736519	-2.05181	1.8186	-4.41569	-0.684534	0.908651	-4.23846	-9.07298	-3.13757	-0.227536	-1.45943	-2.16148	1.17008	-0.344201	0.232184	2.23873	-1.03695	-1.41081	3.79967	-3.0301	2.79501	3.02436	-3.29543	2.91191	1.14441	3.13696	-1.35362	-4.19613	-3.73949	-0.463259	-0.918892	2.89482	2.2634	-3.15385	2.59424	3.93062	-5.97188	-0.538341	1.60198	-4.74559	-2.52074	2.27596	4.02647	1.26314
germ_W5_to_adult_State4-GAACCTATCACAATGC	8.81184	-5.4811	9.56157	-0.224051	1.90626	-1.43153	-3.22373	-3.62434	-0.383994	0.966991	-0.662637	-0.255221	-0.266844	-1.51265	0.10897	-0.483594	-0.748147	-0.191801	-0.0984473	-0.2257	1.41364	0.773125	-1.38374	1.75688	2.3595	-0.463507	-1.2589	0.541451	-0.563898	-0.26582	0.629342	-1.22968	-0.353359	-0.0721363	-0.556395	0.300085	1.06924	0.718615	-0.325963	-0.468466	-0.701556	0.239339	-1.36899	-0.038925	-0.272064	-0.972807	-0.703736	0.664587	0.310117
germ_W5_to_adult_State1-AAGTCTGAGCTGAACG	11.3511	2.75677	-5.14028	0.852381	-7.97332	0.513592	-1.7287	2.15733	-1.03921	-0.880539	0.36957	0.428208	3.67642	-1.61039	0.218826	-0.878317	-0.185607	0.483764	0.272646	0.623159	0.555922	2.3198	-1.58076	1.04883	0.167729	0.955399	1.47121	1.21316	-0.308905	-0.643901	0.398701	-0.740647	-1.47246	-0.0371951	0.0341994	1.2388	-1.76985	-0.0596924	-1.04539	-2.88411	-0.440621	1.52233	-1.94217	0.0773103	2.42109	-1.4583	2.19227	-0.774249	1.76259
germ_W5_to_adult_State1-AATCCAGTCCGCTGTT	9.47478	1.86745	-1.04522	1.52169	-6.04939	2.02053	-1.66516	-0.288804	0.126254	-1.96484	1.12101	-1.48695	0.543106	2.45713	-2.17102	0.956198	-0.729344	1.1462	1.83817	0.357807	0.965868	1.99419	-0.982496	0.726907	2.40092	-2.30804	-1.19873	1.12679	-0.771342	-0.620829	-0.113745	0.261474	-1.61152	0.789296	-1.16397	-0.405634	1.86301	-0.0782578	-1.29785	-0.282316	-0.568993	1.13329	0.854566	-0.3303	-1.93156	-1.14227	0.341963	-0.836426	-2.15264
germ_W5_to_adult_State0-CGAGCACCAATCCAAC	13.7905	6.71543	-7.61788	1.86456	0.468376	2.50996	-1.34156	0.826915	2.02487	-1.41207	0.059513	0.511413	6.38201	0.535552	-1.73117	1.01101	0.20286	-0.440878	-1.08176	0.00158169	0.0700942	-1.12538	0.215462	1.49002	1.45664	1.00682	-0.113287	0.330338	-0.697064	-1.03478	2.29451	0.699622	-0.449793	-0.993122	-0.392956	1.77971	0.97381	-0.248313	-0.938856	0.668963	-0.687157	-0.148408	-0.396722	-0.952896	1.16079	-1.35593	0.713633	2.27305	-0.502584
germ_W5_to_adult_State1-ACGTCAAGTTAGGGTG	11.163	4.34381	-5.02177	1.26348	-3.23551	3.27255	-0.843927	-0.973012	-1.3262	-3.38338	0.612896	0.0899315	2.33799	1.05625	-0.153406	-0.788066	0.0719107	0.867041	1.08806	-0.103629	1.74275	1.21464	-2.87256	-0.640919	-0.0103907	0.968189	0.641383	0.842645	-1.52301	1.17783	1.04282	-1.30168	-2.04437	-0.647447	-0.537685	0.530662	0.433914	-0.591335	-0.520933	-0.845346	-1.18402	0.209878	-0.153321	-1.96019	-1.15981	-0.555764	0.686347	0.765027	-1.02971
germ_W5_to_adult_State1-AGCGTCGCAATGGATA	13.9936	8.43812	-4.64965	-0.146817	-6.8481	2.07657	1.42816	1.12145	-1.2917	1.02078	-0.0502699	-3.08198	3.97604	0.047277	-0.524184	1.56036	-1.54	3.11457	-1.05112	1.16691	2.83177	-0.386152	-5.04314	-0.257117	-0.366727	3.16872	-0.812958	3.33009	-1.49466	0.430016	-5.00815	1.03112	-2.515	-0.791591	1.86065	-0.570242	2.38826	-1.50884	-0.412446	-1.86591	-0.139271	-0.244398	1.61044	-0.890549	0.546855	-2.47393	1.92116	-0.201662	-0.465338
germ_W5_to_adult_State2-GCATGCGGTAACGTTC	7.66961	-4.35921	10.7516	-0.611958	1.25097	-0.445699	6.3972	0.0600434	1.37432	-0.0770364	-0.117566	5.1596	-0.372416	-1.03461	-1.12389	-2.36584	0.279603	1.63044	3.50637	-0.219674	-5.86693	-0.0611248	-3.75374	-2.62073	0.127195	2.36864	-1.55189	-0.501912	2.161	-1.12428	-0.0626969	-0.198268	0.433778	-2.52241	-2.72488	-0.112024	0.376618	-1.15019	-1.50713	0.828938	-2.15154	-1.48759	0.819823	1.62276	-0.489127	-2.45642	0.612499	0.99461	-3.14237
germ_W5_to_adult_State4-GATCGCGCATAACCTG	6.884	-4.92977	9.87258	0.387464	1.29647	-0.552068	-2.50414	-2.93402	1.38371	-0.201103	-0.455615	0.172622	0.0470743	-0.32201	0.510602	-0.897321	0.0875434	-0.137822	0.00738114	0.55191	1.32356	0.562036	-2.02618	1.38782	0.21047	-0.191152	0.0219923	1.35747	1.20565	-0.271595	-0.0480094	-1.36128	0.090725	-0.557142	0.161341	0.555939	-0.132715	-0.162567	0.502911	-0.206961	0.294774	0.862577	-0.215363	-1.02186	0.16713	-1.17596	0.0121953	1.09163	-0.00943933
germ_W5_to_adult_State1-AGGTCCGAGAGCTGGT	9.23379	0.0359198	3.60081	0.670344	-1.74507	0.866551	0.475068	0.11642	-0.194761	-2.94324	-0.679979	-0.808349	0.568935	3.15098	-2.43955	1.73286	-0.206964	1.72686	1.94505	-0.516169	4.24795	1.88682	-0.343388	0.382843	1.45074	-0.650781	-0.283818	1.74743	-0.50352	0.155578	1.67292	-1.43549	-1.95179	2.45375	-0.99716	2.36718	2.11265	0.743861	-2.33867	-3.03751	-1.54592	0.442459	0.545004	-0.504128	-0.432453	0.421859	0.575749	-0.0535805	-0.0838136
germ_W5_to_adult_State4-GCCTCTATCTAACTTC	8.39609	-6.49381	12.4191	-0.373531	1.8162	9.09749e-05	-1.26321	-1.91389	-0.0291051	0.1882	-0.453467	-0.343481	1.7582	-1.11822	1.77758	-0.538823	-0.0540152	-0.340265	-0.674676	0.261196	-0.0191551	0.338943	-1.12757	1.57468	0.928516	1.00608	-0.97365	0.958095	0.229448	-0.607607	0.239821	-0.416415	-0.899025	-0.967502	0.606712	2.18755	0.332339	-0.715956	0.156641	-0.50477	0.868034	0.493245	0.155705	-0.968701	0.560303	-0.802982	-0.0725418	0.64313	-0.192227
germ_W5_to_adult_State3-AGCATACAGATAGGAG	10.8393	-4.75246	16.3089	-1.98449	3.81107	3.38026	2.03374	0.874109	0.663172	0.965841	-0.826406	-0.966248	0.778773	-1.39489	1.64857	-0.877994	-0.00803345	-0.896145	-0.662287	-0.204916	0.13359	0.103725	-0.861446	0.307413	-0.918	1.1286	1.43713	-0.448647	-0.579861	-0.325688	-0.718856	-1.11136	-0.815594	-0.985369	-0.158479	-0.209986	1.55199	-0.659761	0.455596	-0.585918	1.10197	0.00537621	-0.532412	0.870665	1.13869	0.985486	-0.699872	0.0587801	0.204477
germ_W5_to_adult_State1-CAAGATCTCAGTTCGA	10.7884	4.35899	-4.66326	1.75951	-8.30684	4.07786	-2.15844	-1.23902	0.178936	-3.07584	0.862635	-0.16353	5.83396	0.0116795	-0.509848	0.0476868	0.535265	0.0995448	-1.17174	0.381267	1.12806	0.664805	-1.74841	0.235384	0.50955	2.30498	0.167137	1.11546	-0.730165	-0.148046	-0.737418	-1.60287	0.470114	-1.17881	-1.83701	-1.18981	2.10373	0.496084	-0.990327	-1.60813	-1.58583	-0.882857	-0.0408691	0.509384	1.08729	-1.35449	-0.272484	-0.228752	1.44368
germ_W5_to_adult_State1-CAGCGACCACTAAGTC	12.6347	4.45886	-4.46787	1.05774	-9.23251	1.69058	-1.0796	-0.774058	-3.40651	0.43462	1.09484	-2.1154	-2.30879	-1.58421	1.07018	-0.0564116	-0.410921	0.117992	-0.873139	1.29915	2.54497	-0.196739	-1.87474	0.488552	1.5177	2.6535	-0.549074	2.30301	-1.94118	-0.45296	-0.0617362	-1.35013	-1.83176	-2.46721	-0.950494	0.152458	1.31528	2.38122	-1.86635	-0.757509	-1.63992	1.69674	-0.146949	-1.28612	2.81614	-1.96593	-1.38673	-0.104243	0.57841
germ_W5_to_adult_State2-GTAGGCCTCAAGGCTT	10.9292	-1.14733	8.13456	-0.147965	-2.71425	6.65131	5.12706	6.01607	0.279113	-2.83491	0.787917	-1.45901	-0.740379	0.389141	-1.27036	1.39893	-0.816319	1.27922	0.142272	-0.386074	-0.0357999	1.13676	-0.58569	2.28012	3.03756	-2.55061	-0.67684	1.45687	-0.150969	-1.5888	-0.814173	1.06802	-0.341829	0.620699	-0.12802	0.125684	-0.0489081	-0.0100468	0.31025	-0.239955	0.923093	-0.187261	0.38071	-0.597574	-0.388757	-0.628168	-0.0113321	0.810602	0.572436
germ_W5_to_adult_State4-TCAATCTAGTTAGCGG	9.23939	-6.60664	13.2098	0.153401	2.74442	-2.51622	-3.75157	-3.55832	-0.108459	1.56742	-0.60971	-0.562421	0.960719	-0.813036	-1.08287	-0.328487	-0.473243	-0.219163	-0.284242	0.274029	0.544989	-1.22571	-0.157792	-0.0165047	-0.61547	0.4251	1.00342	0.247921	-0.651107	0.0568457	-0.167724	-0.585844	0.163473	0.728507	-0.191264	-0.0734902	1.35185	-0.400505	0.833782	0.158954	0.410641	1.19713	-1.03313	-0.703694	0.592246	0.957273	0.560138	-0.499148	0.819362
germ_W5_to_adult_State0-CGTTGGGAGTGTTGAA	15.3865	7.41222	-10.7652	-0.754556	1.26082	-1.65585	-1.08993	0.384743	-4.26836	1.44737	-0.181676	-3.25398	-10.0116	-1.08669	2.01382	-1.31112	-1.49006	-0.104563	-1.07449	-1.0255	3.22839	-0.447968	-0.969691	0.195082	-1.83271	-1.31218	0.504321	-4.75603	2.69484	1.40159	2.86875	-2.39432	-2.91791	-3.74846	-1.11369	4.56496	3.16708	1.00161	2.82263	-1.76526	0.825746	0.756335	-0.558168	0.834695	-1.6443	-0.0460311	2.29556	-2.99601	-0.530131
germ_W5_to_adult_State0-CTCACACCACTGCCAG	15.8971	6.66438	-9.42821	-0.0941854	7.02527	-1.09801	-2.79982	-0.687883	-2.60737	-0.159928	1.07509	-3.4547	-8.90251	-0.979564	-0.26135	-1.53974	-0.63847	-0.12547	1.3551	-1.00674	3.172	-0.39857	-0.372328	1.89441	-1.00288	2.88906	-0.0883163	0.22533	-1.86837	1.67082	3.5904	-6.37817	-1.4981	2.82401	1.65502	4.25371	-0.853982	-3.12621	-0.0748549	-5.16335	-0.200164	1.4765	-0.994216	-0.0137729	3.93508	2.07241	-0.783311	2.79	1.39349
germ_W5_to_adult_State0-GGAACTTAGATCCTGT	13.804	6.85825	-10.4635	0.541702	0.589048	-0.739136	-0.197251	0.585188	-1.72305	0.77584	-0.256403	-0.102953	-9.23751	-3.57121	0.507521	-1.56483	-0.147996	-0.340942	-0.722926	-0.909697	0.124928	0.227795	1.09524	0.321958	1.31635	-0.500075	1.6233	-2.07337	-1.20166	-0.758161	-1.6286	0.189382	-2.63849	-2.06434	0.412256	2.75648	2.06207	1.81762	0.189144	-2.29125	1.40963	-3.0775	0.723284	0.626703	-0.810916	0.584443	3.02963	-0.637208	1.3631
germ_W5_to_adult_State2-TGATTTCAGCTAAACA	9.86264	-7.20524	13.1463	-0.6073	0.794908	1.91409	0.985197	1.46972	-0.194531	0.393234	0.232981	0.460116	-1.13319	1.70333	-1.14159	0.93897	-0.340445	-0.964863	-0.106738	-0.695889	1.23495	-2.58171	0.916708	-2.04971	-1.05347	2.62982	2.88314	0.0914895	0.535314	-0.960331	-0.558934	0.0427065	0.635556	-1.86655	-0.193444	0.376844	1.554	0.821125	0.0141128	-0.972074	1.08244	-0.343493	-0.194462	-0.579193	1.11585	0.0817374	0.639539	0.646477	-0.784834
germ_W5_to_adult_State2-TGTGTTTGTTGTCTTT	6.18678	-7.47054	7.08788	1.42766	0.0894405	1.36941	0.483784	1.72197	-0.23432	-1.80574	0.282774	2.83963	-1.98902	-0.730904	0.457116	-1.13078	0.267365	0.441955	0.531119	-0.624446	1.03885	0.841794	-0.246787	0.718607	-0.216922	-1.06557	-1.72397	-0.0522566	0.905987	0.247005	0.554797	0.275368	-0.606936	-0.610779	-0.0370624	-0.233258	-0.243884	-1.56814	0.152825	-2.15737	0.129854	-0.17252	0.808797	-0.96409	-0.479842	-2.32191	-0.100051	0.198308	0.703691
germ_W5_to_adult_State3-CCACTACGTGAGGGTT	9.06808	-4.79145	12.8015	-0.361842	2.84151	1.6009	-1.02037	-2.26201	-0.357302	1.11962	-1.23494	-0.682676	0.149888	1.13517	-0.787385	0.613045	-0.651127	0.5944	-0.700902	0.24439	0.26837	-1.39585	-0.159732	0.325904	-0.99262	1.15123	0.135451	1.50535	0.0428339	-0.812384	0.750448	-1.31284	-0.791409	-2.07742	-1.64198	0.400687	-0.408348	0.232169	-0.682871	-0.255489	0.489136	0.313134	-1.02465	-0.180817	0.48815	-0.753474	-0.240625	-0.225258	0.36183
germ_W5_to_adult_State4-TCATTTGTCAGTTGAC	8.17315	-5.43441	12.5756	0.391003	2.73184	-1.35542	-3.4979	-3.95294	-0.105165	1.42772	-0.806787	-0.398372	0.528326	-1.59357	1.2343	-0.845247	-0.0934777	-0.384158	-0.88299	0.83533	0.434676	0.757144	-2.45742	2.10239	1.52743	1.09676	-0.353977	1.12267	-0.393781	-0.754578	0.998109	-1.22608	0.183063	-0.0680486	-0.845522	0.738551	0.97524	0.31064	0.866621	0.463111	0.389735	0.414824	0.637048	-0.750496	0.553238	-0.334156	-0.320284	0.191866	-0.297003
germ_W5_to_adult_State0-ACATCAGGTAAAGGAG	14.6244	7.4526	-10.2919	1.56532	5.16237	1.37576	-1.9317	1.55185	1.65327	-0.875106	0.266871	0.185353	4.98247	-0.794709	-0.179997	0.155659	-0.273694	0.455626	-0.407458	0.977921	0.597419	0.164348	-1.27714	0.243056	0.0342545	1.29606	1.18402	-1.02196	-0.299828	-0.790828	4.5645	0.7895	-1.14497	-0.585191	-1.05167	4.96004	0.247874	-0.406278	0.482902	-0.597229	-0.778456	0.393127	-3.07002	0.926675	1.35613	1.54555	0.727165	3.58204	-0.990377
germ_W5_to_adult_State1-CAGCTGGCATATACCG	12.6339	5.29783	-6.45396	0.846929	-10.306	1.40984	-2.69906	0.246741	-1.53139	-0.740206	0.462111	-2.54686	2.8475	-2.3627	-0.221809	-0.575608	-0.366089	1.89574	-0.794694	1.28899	0.177749	-1.2754	-4.05368	0.0331732	-2.09049	0.876141	-0.641958	2.38125	0.80541	-0.821719	-2.39338	-0.93316	-0.0741914	0.577462	1.07247	1.16435	1.97241	-0.294253	1.29064	-1.12227	-0.816487	1.82035	1.07774	-1.17567	1.29869	-1.3178	-1.97352	1.30384	-0.0643954
germ_W5_to_adult_State2-AAGGTTCCATTGTGCA	9.4578	-7.67355	12.1199	-0.653642	1.20695	1.14572	1.16237	2.29582	0.000936646	-0.368632	0.807171	1.47445	-2.58925	2.25617	-2.25646	0.210992	-0.247485	-0.565019	0.293216	-1.35307	0.608611	-1.00136	1.34035	-2.71358	-4.72873	1.07489	2.26819	-0.580683	1.13513	0.931045	-1.90014	-1.58154	-0.56345	-0.491136	0.00432808	0.566725	1.34397	-1.27868	1.22911	-1.12232	0.0096083	0.886865	-2.80893	0.725293	0.961505	-0.074656	0.603965	0.362934	-0.080463
germ_W5_to_adult_State0-ATCTACTCAGCTGTTA	15.3012	8.87079	-10.2858	0.838977	5.49423	2.88663	-2.1767	0.466885	1.01449	-1.72429	0.318965	0.561375	4.81371	1.28994	-0.728141	-1.08454	0.292825	1.06318	0.785625	0.0578312	-1.31235	-0.974241	-1.35351	0.534605	-3.23447	-1.2396	-1.1477	-2.35461	0.0362036	0.258133	0.847447	0.391417	-2.12334	-0.852022	1.08404	1.34862	2.38413	0.332262	1.23916	0.376889	2.27935	-1.75409	0.805003	-2.33544	-0.799137	-3.78273	2.5908	2.00437	2.23288
germ_W5_to_adult_State1-CATCGAACAGCTGGCT	8.52694	-1.19502	-4.83398	0.432215	-11.0929	-0.914657	-4.30375	-0.087803	-1.68442	-1.55583	1.46524	1.82572	-3.11893	-2.78666	0.380868	0.0491768	0.481521	-0.204803	0.251922	0.745905	-0.287327	-1.57887	-0.925689	-1.38531	-4.18008	1.32305	-1.17326	0.362033	1.75513	-2.36939	-3.43315	2.25319	-1.4531	0.0395824	1.21299	0.454482	0.422403	-4.04003	0.551884	0.489752	-3.16708	2.72865	1.64622	0.564187	0.278369	-1.17741	1.43873	-0.362375	-0.705996
germ_W5_to_adult_State1-CGGCTAGAGTCACGCC	10.794	3.45543	-4.36187	0.598393	-7.91391	2.14661	-1.11536	0.660585	-1.47627	-1.0903	-0.874678	-0.604161	1.42063	-0.917192	-0.872933	0.0620773	-0.964712	1.85555	-0.494338	1.00186	1.93205	-0.478842	-2.87835	0.0803205	-0.245743	2.26746	-0.593541	0.901451	-0.174416	-0.823569	0.273675	-0.192913	0.435956	-0.610157	0.508965	-1.25078	0.279543	-0.985757	-0.185972	0.0922467	-0.458403	-0.172432	-0.234234	-0.525794	-0.0648491	-0.952612	-0.171939	1.00607	-0.476773
germ_W5_to_adult_State4-TGCGCAGGTCGAGATG	9.81835	-7.15184	12.1936	-0.217937	0.468095	-4.36155	-3.84107	-3.31332	-0.689739	1.07294	0.114135	-1.8223	1.37692	-0.648835	-0.317725	-1.30998	-0.588846	1.05605	0.913273	1.42004	1.84288	-0.291921	-3.52239	-0.730649	-4.71183	-2.75628	0.260048	0.288572	1.61796	-0.510471	-1.91074	-1.59101	-2.33449	0.244044	2.68834	-0.122124	1.06082	-0.62112	4.4692	0.805032	-0.755221	1.16834	-0.585611	-0.71998	-0.868537	1.01005	0.945632	-1.71242	-0.511251
germ_W5_to_adult_State0-CTAGCCTAGGCAGGTT	17.0485	12.1607	-12.4435	0.699318	11.3771	1.5995	0.179372	0.283276	-1.07206	0.422038	0.543858	-2.33587	-4.6059	-0.712648	-1.64923	0.914514	-0.701615	-0.87404	-1.28827	0.684571	0.819826	0.865317	-1.89854	1.16708	6.25874	7.32286	5.19895	0.709384	-2.01558	-2.37699	0.289761	1.27243	1.8108	2.73316	-1.85741	1.73639	3.94632	-0.114137	0.44913	-3.69333	-1.45193	4.88193	-7.69696	-2.59452	0.912284	-1.24048	-1.16922	-0.527467	2.02526
germ_W5_to_adult_State0-GCCAAATTCATCGATG	13.5115	8.52579	-8.3593	-0.0365766	1.74647	-0.383108	-0.483844	-0.471401	-2.98274	-0.618521	0.936689	-2.79609	-4.16952	-1.57502	0.278605	-0.156841	-0.33863	0.0280454	-0.67008	-0.111582	1.36957	-1.17501	-0.731329	0.31291	-1.00399	-0.640212	0.872373	-1.81417	-0.323408	-0.226466	-0.873994	0.399026	-3.12569	1.12704	1.7957	-3.04078	1.53267	1.54029	-0.886529	-1.68287	-0.20729	0.487301	-3.2493	-0.507504	-1.33738	-1.11746	-0.887057	-3.11373	0.298892
germ_W5_to_adult_State4-ACATGGTAGTTGAGAT	8.26442	-5.88085	10.71	0.401423	1.6876	-2.99854	-4.35139	-5.40197	-0.556487	0.527732	0.360503	-1.61639	0.489955	-0.100563	-0.371713	-1.50161	0.379365	-1.14823	-0.220646	0.173838	0.223433	-0.84433	-0.491185	0.304206	-0.111622	-0.304307	-0.252155	1.32105	0.403808	0.192889	1.72968	-0.523579	0.566748	1.09335	0.112661	0.593378	0.18772	-0.445402	-0.18191	0.559854	0.427382	1.33863	0.456877	-0.161696	-0.318289	0.192695	-0.892352	-0.745742	0.808801
germ_W5_to_adult_State1-CTTCTCTAGAAACCTA	9.66858	4.61042	-3.43633	1.38677	-8.40503	1.53574	-1.54475	0.67831	0.353619	0.747952	-0.043638	-0.986843	2.97264	-0.447495	0.223663	0.418258	-0.600701	1.2363	-1.08325	-0.211498	2.32695	-0.505625	-1.62888	-0.459377	1.78637	3.35594	2.52746	-0.460672	-1.67063	-0.807979	-1.45369	1.7369	0.731087	-0.504311	-0.0753748	0.8205	-2.09113	0.24809	-1.21212	-1.75409	1.81859	-0.945536	1.30178	-0.474178	-0.920959	-0.131575	-0.0663522	-0.996571	1.60089
germ_W5_to_adult_State2-ACAGCCGCAAGACACG	12.3084	-0.548536	9.19283	-1.55649	-2.96027	3.48389	4.43638	4.41201	0.384707	-1.26036	0.983941	-2.81576	-1.41227	1.88285	-1.73246	2.93518	-1.25908	1.46289	-0.775659	-1.13674	1.25884	0.00233458	3.39244	0.064487	0.658166	-0.71485	1.95113	-0.947041	-1.77706	0.340176	0.404779	-0.513583	-1.3481	-0.0067572	0.142552	-0.0161465	0.894537	1.44461	-1.37003	-1.0265	2.2533	-2.06387	-0.570923	-0.282673	-1.64353	0.320349	1.63668	0.699688	1.04925
germ_W5_to_adult_State3-CTTACCGTCAGTGTTG	9.77634	-5.425	15.9434	-1.45653	2.81348	3.20971	2.71175	1.18382	-0.173733	-0.11612	-0.320717	-0.352289	0.823309	-1.40657	0.937311	-1.40839	0.199969	-0.965163	-1.03528	-0.0536812	0.0451055	-0.505522	-0.715745	-0.310686	-1.51523	0.203493	0.795227	-0.915428	-1.01702	-0.221664	-2.39054	-0.824327	-2.25186	-2.4302	1.47052	0.486433	1.6459	0.702388	1.77249	-0.163228	0.628218	0.517239	-0.960263	1.20351	-0.0957915	0.466424	-0.199215	-0.0968604	-0.538023
germ_W5_to_adult_State0-GGCGACTCAAGCGCTC	13.6051	4.79841	-6.77119	0.0856264	-6.37591	-0.0988992	-0.986014	0.561687	-3.21453	-1.19112	-0.137344	-4.44224	-4.78333	-2.72739	-0.169863	-0.710595	-0.440168	-0.455367	-1.24595	0.972218	0.304455	-1.22471	-0.400462	1.08785	-0.205922	3.82104	1.16961	0.659524	-1.19816	0.292532	1.96307	-2.09078	-2.42269	-2.4338	1.39379	-1.10238	-0.927784	-0.152983	-2.64505	-0.76596	-2.99889	0.643289	-1.68149	-0.489428	3.17567	1.19748	0.701023	0.613091	0.849424
germ_W5_to_adult_State0-GTGCTTCAGAGGGATA	19.3013	15.5238	-15.9624	0.570465	15.6508	2.05466	-0.0637192	1.54619	0.797832	-1.89675	-0.142194	-2.35272	2.04782	2.53802	-1.91053	1.80639	-1.32107	1.67891	-0.374661	1.00107	-0.107778	-4.39827	-1.89377	-0.371817	-0.836377	-2.02358	-2.88817	1.62449	-1.44092	-1.8066	2.06779	0.348996	-0.561041	-1.54039	1.60565	3.85344	3.18604	0.731357	1.92817	1.58115	-2.21124	5.71066	-1.5771	3.31426	2.62316	-0.525464	-1.20289	-0.556725	2.07855
germ_W5_to_adult_State3-GCATACAAGAATTCCC	9.1459	-7.0062	13.6794	-1.18051	1.69793	0.349966	2.26574	2.31928	0.613587	-0.273018	-0.399667	0.5769	-1.57395	1.13092	-1.73232	0.481557	0.0417918	1.04745	1.80328	-0.0875039	-0.610499	0.180383	-0.214233	-3.49548	-3.49081	0.6157	0.601392	-1.33181	1.80558	1.0236	-2.25801	0.287966	-0.405985	-1.45156	0.188647	-0.107967	1.0613	-1.66931	1.63642	-1.25596	-0.835095	-0.860174	-0.647476	0.287047	-0.198853	-1.19179	0.838387	-0.41754	0.0294422
germ_W5_to_adult_State0-GTTCTCGCAATGGAAT	13.4425	6.7636	-6.38143	0.574729	-0.222601	1.57669	-1.63715	-0.617139	-0.857591	0.16188	-0.0824349	0.442249	1.27811	-3.22297	0.660708	-2.83057	-0.534436	-0.956257	-0.54992	0.64873	-1.01865	-1.90426	-1.28944	0.424319	0.153602	-0.0708636	0.77859	-2.52552	-1.02483	0.120981	1.32239	0.5842	-0.576524	-3.33836	-0.310736	-1.65968	1.2628	0.267315	-1.31773	0.921509	1.09119	-2.36853	-1.05469	-1.87316	2.16383	0.995584	-0.152331	0.342829	0.926962
germ_W5_to_adult_State4-ACCCACTAGGTGCTTT	10.31	-3.81514	12.3489	-0.327686	3.12057	-1.37709	-2.81764	-3.16761	0.365785	2.92485	-1.02907	-1.95764	0.527148	0.0661525	-0.519668	-0.0288239	-0.835794	-0.0422457	-0.210435	0.615295	1.10584	0.207559	-0.829068	-0.0268569	1.70773	-0.834315	0.124947	0.908346	-1.60301	0.201463	1.0138	-0.736024	1.33563	1.06969	-0.67176	-0.349837	0.903295	0.404907	0.0464959	0.259267	0.796632	-0.273432	-0.179646	0.548545	-0.636214	-0.235798	0.845437	-0.519634	0.125601
germ_W5_to_adult_State1-GACTAACCACAAGTAA	13.1223	6.91192	-3.97122	0.0342798	-8.51582	3.21477	0.496882	0.742082	-2.55271	1.80165	-1.1101	-2.03498	-0.950382	-0.399283	0.223985	0.596733	-1.73894	0.732129	-0.546636	1.37273	0.779139	-0.983044	-2.44473	1.43508	-0.850441	2.18417	-0.23003	1.7365	-0.296152	-0.873554	-0.239382	-1.763	1.51283	0.105814	-1.13236	1.54741	-0.341237	-0.736288	0.0507306	-0.524185	0.707805	0.0136592	1.20036	0.905489	-1.4645	-0.302516	0.275652	0.785987	-0.469802
germ_W5_to_adult_State1-GACTACATCCTTGGTC	12.4295	5.46763	-3.98876	0.48406	-10.2394	3.00079	-1.60482	-0.0281117	-2.10608	-0.362756	0.00695205	-2.37881	-0.572135	-0.771521	0.787309	1.28121	-1.98175	1.1381	-0.7562	0.766188	0.987666	0.35511	-2.81298	-0.025821	-0.303109	4.75329	-0.763385	2.41369	-0.536322	-0.830715	-1.85124	-1.77274	0.319462	-2.02354	0.0855358	-0.216188	1.83163	-1.51103	-1.36172	-1.77588	-0.623008	-0.690395	0.747822	-1.3407	1.23818	-2.9337	1.02148	1.48886	-0.378794
germ_W5_to_adult_State4-ATTCTACAGCCCAACC	8.75526	-6.55902	10.8742	0.188077	1.50671	-2.64708	-3.04613	-3.46583	0.611176	0.924312	0.0555429	-0.692508	0.796298	-1.01483	-0.23011	-0.0135086	-1.09815	0.609097	-1.37321	-0.206397	0.476441	-0.389635	-0.874509	1.67942	1.52299	0.351275	-2.60322	1.20581	-0.172844	-0.980395	0.836073	-1.50513	-0.301158	-1.58678	0.0964072	1.13834	0.0345103	0.210597	0.101439	0.573497	0.270888	0.217193	-1.0422	-0.368262	-0.227156	0.374718	0.588404	1.42655	0.768223
germ_W5_to_adult_State2-ACGGCCAAGACTGTAA	8.21035	-3.82964	13.5602	-0.968454	1.58421	4.07675	3.09167	1.01703	0.407634	-0.24659	-0.562786	0.387991	-1.49568	3.27699	-1.96305	2.24899	-0.757651	-0.169638	-1.00653	-3.54701	0.0983001	-1.72962	1.89874	1.26066	0.999948	1.16288	1.94362	-0.744523	-0.4785	-0.631457	-1.38549	0.147049	0.197617	-0.821061	0.237068	-1.33451	-0.823897	0.512864	-0.553372	-0.470269	0.404919	0.277933	-1.18997	0.168187	-0.622333	0.52186	-0.772581	0.436889	1.41804
germ_W5_to_adult_State4-CAGCTGGTCAGTTAGC	9.89669	-5.07336	12.5464	-0.78806	2.24328	-3.00569	-2.84932	-3.99008	-0.252908	2.56175	-1.14902	-1.31393	2.79423	-1.30413	-0.476348	-0.265604	-0.74671	-0.0412036	-0.673107	1.23236	0.199202	-0.0535564	-1.1727	0.951118	-0.487875	-0.0261035	0.938451	-0.248606	0.126342	-0.572499	-0.731576	-0.552832	-0.178892	-0.841493	-0.857942	-1.62336	-0.892069	0.60344	-0.165879	-0.811503	-0.0929112	0.533339	-0.77216	0.595367	0.378736	-0.608146	0.116356	-0.0768731	-0.501509
germ_W5_to_adult_State4-CATTCGCTCTGCCCTA	9.71556	-5.3266	13.3244	-0.665903	3.04349	-4.49132	-3.59526	-5.60112	-0.638059	3.43394	-1.37115	-2.42409	2.86683	-1.94363	0.485749	-1.14608	0.12914	0.925088	-0.608405	1.13026	-0.778502	0.35584	-1.88413	-0.657044	-0.195516	0.509691	0.61513	0.600414	-0.987191	0.031582	-0.541515	-0.111087	-0.487406	0.440847	0.494016	-0.617782	1.12263	0.3228	0.820511	0.287909	-1.06634	-0.56225	-2.29948	-1.44244	-1.22011	-0.390444	2.1216	-0.579146	0.85399
germ_W5_to_adult_State2-ACGGGTCCAAGTAATG	7.24466	-6.12334	9.49928	0.723468	0.888062	1.30527	1.05799	0.37116	-0.305796	0.485397	-0.141	1.44388	-1.31364	2.40082	-2.48883	1.02541	0.27427	0.608669	0.626796	-0.0490383	0.626371	-1.78563	1.28163	-0.0334619	0.375265	1.60413	-0.0856888	0.306715	-0.408803	-0.513978	0.343095	0.0475377	0.175588	-1.22452	0.581561	-0.103998	-0.891015	0.796506	0.28337	-1.26184	-0.231878	-1.39746	-0.896145	-0.849479	0.150046	-0.64169	1.14638	0.500227	0.833445
germ_W5_to_adult_State2-AGCTTGAAGGATGGAA	7.73299	-2.34742	4.41236	1.14131	-2.1707	2.8954	0.117549	-1.14641	-0.433118	-1.52518	-0.248098	-0.164244	-2.48161	3.57026	-3.62949	1.18086	-0.209714	-0.0699003	1.46426	-1.09358	1.52269	1.63725	0.618024	1.27697	2.50326	-2.28774	-0.637618	1.07581	0.312067	1.37981	1.94426	-1.84454	0.191427	1.19157	0.0811837	1.04514	-0.816678	0.341145	1.02486	-2.75316	0.0378462	-0.752995	-1.90341	-1.49958	0.102616	1.19846	-0.638204	-0.0574293	-0.87551
germ_W5_to_adult_State0-TATGCCCAGACTACAA	16.2417	11.0071	-13.3702	0.690471	14.126	1.85852	-2.0804	4.56374	1.3835	-4.71156	1.13226	-0.925817	3.64594	-1.41109	0.368988	-0.843072	-0.737224	-1.33948	-2.60313	-1.12612	-1.28115	-0.914867	0.659941	-0.272783	1.08649	-0.58462	2.91225	-0.91338	-3.12818	-0.98036	-1.08726	3.05075	1.21188	-0.00224553	0.0784941	-2.70745	-0.173358	-8.13069	-1.81875	-5.57705	3.15987	2.74851	4.47404	0.651036	1.73975	1.82009	-1.20453	-2.92008	-0.399507
germ_W5_to_adult_State3-TAGAGCTTCATGCTCC	11.3929	-6.01414	16.4569	-1.10509	3.10613	4.06348	2.82541	1.69298	0.51166	0.244352	-0.631721	-1.35139	2.85693	-3.99852	3.83762	-1.95016	-0.674622	-0.68538	-0.925437	0.750568	-0.45046	0.783404	-4.03394	1.3678	0.159068	-0.406202	-0.000675575	-0.102867	-0.655203	-2.36059	-2.35934	0.357383	-2.33949	-1.62102	0.0978902	1.51878	1.37248	0.0678312	1.38188	-0.765498	0.926186	-0.258053	-0.211927	1.15114	-0.216525	-1.15339	-0.641656	0.892084	-0.708754
germ_W5_to_adult_State0-TCAGGTAGTTACGGAG	18.6712	13.2858	-13.3127	-0.994482	12.423	-0.912899	1.15893	1.10347	-0.0342027	-1.54114	-0.262587	-1.64504	-1.72308	-0.344397	-2.0537	-1.35697	-1.41539	-0.398142	-2.03807	0.252551	1.65467	-0.395359	-1.73247	1.66367	-2.06566	-0.170495	-0.368102	0.875802	-0.190593	-0.888238	-1.62388	-3.13865	-0.302949	-2.65663	-0.540463	7.16578	3.16434	-2.79443	-1.11825	-9.50961	4.56292	6.02126	2.74429	-0.267574	6.1845	-1.67391	1.84405	-0.262941	11.5956
germ_W5_to_adult_State4-CCTCTGATCAAGATCC	8.53898	-5.33953	10.4006	0.833182	1.68189	-1.4463	-2.38747	-5.25858	0.0367601	1.83193	-0.490105	0.421128	0.506172	0.851771	-0.735998	-1.0858	-0.122935	0.260777	-0.033554	0.841176	1.26372	-0.214267	-2.19575	0.944088	0.863991	-1.21894	0.335847	0.584232	-0.868658	-0.815925	1.04809	-1.22256	-1.34335	0.602858	0.704831	-0.194396	0.551149	0.358838	1.48404	-1.57846	0.226723	-0.925603	0.995022	-0.969182	-0.237811	-1.63749	0.75844	0.840005	-0.144782
germ_W5_to_adult_State4-CGGCTAGTCGGTTCGG	10.5344	-6.19849	13.9538	-0.17582	3.40488	-2.70925	-3.50066	-4.14192	0.215648	3.05724	-1.2361	-1.07819	2.09113	-0.971416	-0.140056	-0.299708	-0.317302	-0.380965	-0.441679	0.401059	1.66027	-0.848692	-2.18986	0.67758	-1.73034	0.47805	0.931347	0.144151	-0.89798	-0.355773	-0.496166	-1.81832	0.165939	-0.580999	1.31627	0.650743	0.844724	0.633555	0.960199	-0.826336	-0.0998537	0.920735	0.513603	-0.303824	-0.712033	-0.682659	1.34023	-0.252199	-0.956003
germ_W5_to_adult_State3-AACTCCCCACTCTGTC	8.25248	-6.51212	9.78761	0.272527	1.62409	-2.24874	-2.00444	-2.00378	0.125611	-0.361546	0.644548	-0.683733	0.510794	-0.696	-0.145075	-0.497584	0.575791	-1.3343	-0.423833	-0.18917	0.699269	1.3488	-0.575718	-0.0807846	0.929591	-0.432333	-0.361473	-0.554681	-0.352651	0.952612	0.132552	-0.198987	-0.512611	-0.539106	-0.608788	0.281497	0.816295	-1.59721	0.266916	-0.698856	0.0200433	-0.451976	0.534145	-1.22248	0.955757	0.342931	-0.528151	-0.122781	0.54597
germ_W5_to_adult_State4-CTCGAAATCTACTTAC	9.71058	-4.00695	13.2443	-0.52299	2.65796	0.0134836	-2.28992	-3.11288	-0.576185	0.927796	-0.794315	-1.51837	2.51473	-0.730849	-0.176384	0.214738	-0.263939	-0.230824	-0.551403	-0.308009	0.694925	0.622926	-0.69691	1.77767	0.646044	-0.0835821	0.579594	0.200137	-0.207857	-0.0692488	-0.58219	-1.40644	-1.21835	-0.909227	-0.518701	0.8039	0.508356	0.522938	-0.73457	0.209586	0.505265	0.544077	-0.325715	1.30883	0.0838213	-0.0892975	-0.208976	0.820885	0.587697
germ_W5_to_adult_State2-CCACCTACACTGTTAG	6.34658	-6.21791	7.11371	1.45916	-1.17705	2.59075	0.707963	3.53313	1.03999	-3.17624	0.314262	1.59031	-0.743079	1.10896	-0.861841	0.772111	0.354353	0.255788	-0.347504	0.120731	0.67637	0.482361	1.14075	-1.09157	1.81464	2.3442	-1.23389	-0.354071	-0.397753	0.0288215	1.04793	-0.0747051	-0.152273	-0.498366	-0.205192	2.08843	-0.551279	-0.0431225	-1.12605	-0.99638	0.661725	-0.937302	0.427229	-1.34047	0.979437	0.765009	0.553118	1.50256	0.177123
germ_W5_to_adult_State3-ATCCACCCACGAAGCA	9.03932	-5.45701	14.4748	-1.01214	2.39558	3.85234	2.18213	1.73416	1.19195	-0.504177	-1.07033	-0.250484	1.3099	-3.12471	3.44262	-1.29204	-0.340137	0.15086	-0.862545	-0.0380004	-0.721769	1.45014	-2.70939	1.27997	1.75311	0.301012	-0.23569	0.109441	-0.369145	-1.82003	-0.400723	0.380904	-1.25513	-0.787674	-0.875348	0.72489	0.927431	0.116754	-0.545974	-0.725043	1.20781	-0.0117265	0.524305	-0.30828	0.797328	-0.23084	0.036523	0.536251	-0.159171
germ_W5_to_adult_State0-TCCACACGTCGAATCT	17.5932	13.4708	-12.4292	1.10512	14.0012	2.91265	-0.366457	1.88053	1.92032	-1.6437	0.43909	-2.31584	3.48509	3.37572	-2.07335	2.82341	-1.87774	1.60041	0.574899	0.422033	1.61498	-1.33777	-1.61634	1.83307	0.623431	1.14331	-1.15964	1.56214	0.971995	-0.574184	1.93708	-0.602719	-1.0167	-1.2099	-1.33062	3.29367	1.08674	1.27728	-2.02462	1.15724	0.111517	2.0344	0.0290929	-0.0838706	-0.523776	2.75896	1.76112	-0.116277	0.0554362
germ_W5_to_adult_State0-TTTGTCACAAACGTGG	14.1339	9.26663	-11.4195	0.914897	9.34469	1.66983	-1.06272	1.1035	0.388082	-2.98525	1.71822	0.00776943	3.82932	1.21004	-0.0455173	0.630694	-0.964979	1.99117	-0.0418526	1.26461	2.13524	-0.604326	-3.32064	-0.998207	1.11315	0.664807	0.0780033	0.16542	0.933291	0.333788	3.06501	1.13524	-2.07569	-1.11791	0.107334	1.95626	-0.473502	-0.623049	-1.08022	-0.0155498	-1.16919	2.84239	2.42658	1.91221	0.181338	-1.92061	-1.05747	0.410939	-2.64335
germ_W5_to_adult_State2-CTGCGGACAGGTCGTC	8.08766	-2.97991	9.79395	0.0347483	-1.71752	4.22782	3.03148	3.20039	0.569018	-1.56052	-0.7771	-0.234816	-0.697165	2.16981	-2.20453	1.96639	0.448418	0.91886	-0.260576	-0.404905	1.65957	1.1909	1.46802	2.28828	1.25317	-1.59496	-1.3075	0.806975	0.51195	0.107411	-1.16654	-0.385883	-0.02152	0.207362	-0.237526	0.269918	-0.488477	0.0465037	-0.431882	-0.79587	1.27791	-0.210189	-0.61774	-0.823636	-0.505309	-0.424888	-0.472598	0.873807	0.626147
germ_W5_to_adult_State2-CTGTTTAGTATGAAAC	8.10202	-3.79652	11.5508	-0.245307	0.533169	3.39051	1.37904	1.19947	0.253977	-0.160133	-0.581994	0.200081	-1.91507	1.93709	-2.49637	1.74575	-0.670853	0.244888	-0.148707	-0.33698	1.40978	-0.842307	1.31595	-0.397094	0.327847	0.211092	1.33091	-0.165289	-0.0836611	0.30676	0.654296	-1.35376	0.568307	-0.308902	0.858123	0.649601	0.291122	0.344293	-1.01157	-0.197865	0.0180291	0.592282	-0.748904	1.28008	0.0932904	-0.907624	-0.608398	-0.00229858	0.641649
germ_W5_to_adult_State2-CTTGGCTAGCGCCTTG	9.18549	-5.99786	12.1296	-0.229797	2.01566	1.98027	1.98611	3.67024	0.360868	-0.445095	1.14862	2.09774	0.303665	1.58582	-2.87806	2.02224	-0.0841446	1.52973	-0.213306	-0.302244	-1.16796	-1.84185	2.10096	-1.4485	-1.85563	3.84543	2.08055	0.248616	-0.256562	0.0426611	-0.382379	-0.361656	-1.10527	-2.28362	0.194004	0.148935	0.0853509	-0.793883	-1.15756	-1.34431	0.234101	-0.475843	0.468662	0.121552	0.106304	-1.24642	1.21213	-1.10134	-1.89356
germ_W5_to_adult_State2-GAAGCAGGTTCACCTC	6.88103	-6.73564	10.4748	0.728572	1.493	-0.863731	-2.64704	-1.51759	0.501533	-0.22101	-0.262023	0.447603	-0.113568	-0.199045	1.04797	-0.00818376	-0.488642	-0.478709	-0.695421	-0.686068	0.875037	-0.0753138	-0.687455	2.17973	0.683236	0.32046	-1.16637	0.484779	0.625463	0.0971311	-0.931024	-0.00920666	0.0441118	-0.228675	0.102675	-0.318975	-0.677979	-0.591823	0.319998	-0.597203	0.218142	0.1442	-0.522149	0.931273	-0.622681	0.630865	-0.174592	1.4391	-0.384671
germ_W5_to_adult_State0-ACTGAACCACAGATTC	15.7255	6.45383	-10.4636	-0.823951	3.91253	-2.65332	-3.62957	2.75998	-0.48891	-2.93673	3.56556	-2.66643	-5.13152	-4.35898	1.87138	-1.44414	0.653723	2.2219	2.20259	1.64557	-2.26686	-1.84929	-2.84202	-0.034071	-3.97336	-8.56405	0.559765	-5.54235	3.11544	-0.239895	0.443789	5.60634	-2.34389	-1.34996	3.12632	-2.25167	1.94787	-1.69535	-0.862365	-4.1446	4.47006	5.62142	1.82777	3.57069	-5.48018	-5.98406	1.96512	-0.175439	-0.608449
germ_W5_to_adult_State1-GCAGTTACATTGTGCA	10.3735	2.21454	-1.09785	1.37154	-5.53681	1.51465	-1.07231	-2.36184	-2.28354	-2.679	1.61129	-0.730615	0.663977	0.769998	-2.40933	-0.200222	-0.529162	1.40701	0.819947	0.711067	-0.380601	0.275512	0.690143	1.01638	3.99038	-0.676986	-2.03305	1.57593	-1.03044	-0.407	0.391621	-0.904175	0.478709	1.25945	-1.1275	-0.0181797	1.10284	1.14558	0.610406	-1.54707	-0.66488	1.69605	0.746771	0.172342	0.382529	-2.04909	-0.0462934	-0.627991	0.909553
germ_W5_to_adult_State0-ACTTACTAGGAATTAC	10.647	3.63525	-6.28381	1.15666	-3.73225	0.111113	-2.3778	0.35483	-1.11446	0.034762	0.379868	-0.533622	-2.19728	-3.64895	-0.629189	0.526712	0.220288	1.02096	-0.837936	-0.540479	-0.245699	-0.867722	1.2581	2.14586	1.58677	2.68243	0.509996	0.398442	2.3168	-1.18712	-1.62374	-0.409348	-2.26575	-3.89788	-1.40446	-1.95405	0.523478	2.03164	-0.326899	1.52315	-1.92583	-0.888788	-1.28045	-0.48212	-1.77285	-2.44754	-1.54607	2.68188	-0.44061
germ_W5_to_adult_State4-CTGATAGCATGTTCCC	7.52372	-7.03117	11.0794	0.634288	3.38429	-3.52425	-2.57521	-3.35065	-0.334983	1.55116	-0.155799	-0.272762	0.895936	-0.262641	-0.168149	-0.520684	0.0335031	-0.262512	-1.78726	0.793686	0.699024	-2.94338	-1.26744	-2.46486	-1.05199	3.16853	0.838526	-0.265285	-1.10199	0.301709	2.09481	-1.80818	-0.0576817	-1.42632	-0.755689	-0.580511	-0.480703	0.228637	-0.00497243	0.486557	0.156353	0.614877	-0.117922	1.37851	-0.260744	-0.161117	0.305462	0.166022	0.31148
germ_W5_to_adult_State4-GCATGTAGTTCGTCTC	10.3155	-6.6098	15.2719	-1.64718	3.30328	-0.417084	-0.518626	-1.48934	0.194899	1.77891	-0.864135	-1.51539	-0.100891	-1.11953	1.7882	-0.286789	-1.0388	-0.547462	-0.944788	-0.0830931	-0.150035	-1.04494	-0.0530948	-1.51963	-3.52555	0.536991	2.55602	-0.507345	-0.812846	0.0965276	-0.369181	-1.39023	0.347161	-0.957198	1.30855	-0.517825	1.0985	0.192786	1.28827	-0.445497	-1.04718	0.233423	-1.31757	1.73965	0.562198	-0.38879	0.104725	-1.57065	-1.26879
germ_W5_to_adult_State3-ATTTCTGAGGCTCAGA	7.78066	-4.83592	9.60655	-0.00898868	1.66366	-1.0426	-1.83283	-1.48394	0.606107	0.198809	-0.570666	-0.371111	0.761721	-0.61219	0.495637	-0.0235824	-1.02758	0.12352	-0.211622	0.427646	0.937537	1.42958	-0.569893	1.64596	1.65397	-0.237602	-0.837233	0.233163	0.396453	-0.0937237	0.697386	0.124045	-0.182101	-0.737964	-0.0878267	-0.462877	-0.590456	-0.161079	-0.802924	-0.827904	0.991301	-0.244272	-0.672235	-0.294784	-0.32467	-1.3191	0.157172	0.779782	1.49375
germ_W5_to_adult_State1-GCTGGGTGTCTAAAGA	10.9686	3.27602	-5.32728	0.540473	-10.8149	-0.21258	-1.63474	-0.320331	-3.08224	-1.41965	0.233452	-1.28912	1.82281	-0.746428	-0.546656	-1.18533	-0.684702	2.7318	0.94811	1.18634	-1.05133	0.0773947	-3.40648	-3.18619	-1.57681	0.862027	-0.118352	1.59835	1.0912	-0.525278	-4.10532	-2.01167	-0.399563	-0.777557	-2.26837	-2.51451	1.74226	-2.33505	-1.70448	-2.23587	-0.406988	-2.59532	-1.1504	-0.956546	-0.599393	-3.77403	1.07832	1.09603	0.362273
germ_W5_to_adult_State1-GCTTGAATCATATCGG	12.9145	6.24343	-5.97415	0.917176	-8.92426	2.54851	-0.808743	-0.602573	-1.36818	0.0843337	-0.353379	-0.989605	0.962591	1.06054	0.374281	0.155444	-0.367474	0.4064	-0.576259	0.273575	2.17694	2.15001	-4.16376	0.768579	-2.16936	0.912252	0.0293554	1.28969	-0.322379	0.724018	-1.00054	-2.33445	0.200357	-0.342519	-0.0678633	1.17801	0.447599	-2.39933	-0.854363	-0.490835	-1.53362	-0.765543	0.296031	-0.880724	-0.147717	0.599172	1.20592	1.47818	-2.80833
germ_W5_to_adult_State1-GGAAAGCTCGCGCCAA	11.7646	4.86186	-2.12627	0.530272	-8.14991	4.09938	0.535104	-0.368833	-0.949948	-0.383451	-0.519609	-0.290839	2.96874	1.02048	0.501739	-0.660507	-0.00991404	0.00322861	-0.34409	-0.282987	1.05928	0.506319	-0.495533	-0.367307	0.932396	0.880671	1.47936	-0.190302	-0.552123	-0.513504	-1.61497	-0.954215	0.6187	1.58491	-0.129321	-0.915694	-1.04006	-1.28953	-1.26858	-1.71518	0.85669	0.832706	0.111733	-0.79222	-0.389706	1.48993	-0.226943	-0.31998	-0.479506
germ_W5_to_adult_State0-ACTTGTTCATTAGGCT	14.8272	6.95163	-13.0954	0.102472	11.6524	-2.91758	-3.0045	1.71946	-1.96349	-4.67135	1.7913	0.620173	-3.8746	-4.46294	-0.500408	1.25417	-1.03813	0.0348588	-1.28354	-2.93303	-0.753978	0.423371	3.28715	-2.98213	-2.83627	-4.62643	-0.0912578	-6.04821	0.545022	2.63407	1.94369	-0.00278904	-5.38432	-0.661262	6.1506	-0.600544	-1.44192	-12.0957	-2.44677	-1.48099	5.14258	9.9921	2.17767	11.8122	6.96739	-6.22752	-3.0064	1.41496	5.38323
germ_W5_to_adult_State1-GTACTTTAGATGCCTT	7.44499	1.23679	0.0763055	1.75859	-2.47529	3.93843	-0.770483	-1.50715	0.877529	-2.62662	0.0269507	0.74187	-0.525447	3.16517	-1.13476	0.49937	-0.51072	-0.351556	0.462729	-1.02072	0.996862	2.23358	1.23554	2.49957	2.30474	-1.66174	0.972306	-0.877476	-1.19152	1.27869	-0.0862385	-0.133224	-1.01371	-0.0903632	0.605743	-2.08215	-0.27854	1.01998	-0.0821764	0.32063	0.428908	-1.86554	0.288149	0.298693	-0.222965	-0.158714	-1.27896	-0.816822	0.43953
germ_W5_to_adult_State2-GCATACAGTGCCTGCA	8.54509	-4.57177	8.7734	0.228958	-0.303725	2.56207	1.86613	2.23299	0.183192	-1.12331	-0.230469	-0.390489	-1.62302	2.89017	-3.09899	2.25892	-0.199587	-0.771648	-0.131714	-0.864969	2.44266	0.989912	2.04909	0.735435	-0.07965	0.0684061	-0.226804	1.07352	-0.494238	-1.11272	-1.10679	-0.97531	-0.904178	-0.627499	-1.50271	0.0794066	1.73705	-0.329785	-1.29614	0.246795	0.719272	0.638898	-1.18342	0.535861	0.010318	0.471337	0.576089	0.951623	-0.721167
germ_W5_to_adult_State4-GCGCAGTGTCTCCACT	8.96218	-5.50927	12.1746	-0.579392	2.38713	-7.03759	-3.96652	-5.68248	-1.1797	0.679337	0.216136	-2.42766	2.25567	-2.35668	1.54283	-1.21753	-0.390379	-1.01531	-0.488835	1.05215	0.178786	-0.892976	-0.248859	-0.896388	-2.68672	-2.41705	-1.52922	-0.874642	-0.539395	0.371474	-0.55941	-3.51096	0.183606	1.56131	1.4224	-2.26808	-0.214081	0.18631	1.96634	1.08944	-0.220384	0.493775	-1.10817	0.870184	-0.806985	1.4901	-1.30636	-2.00297	2.24887
germ_W5_to_adult_State0-AGCTCCTGTCACAAGG	14.145	9.67896	-12.3163	-0.57023	3.35099	-0.636384	-1.71246	-2.14911	-3.54751	1.46732	0.720685	-0.447978	-11.5226	-1.95081	2.45436	-2.52689	0.525454	-2.46469	-0.535972	-0.780314	1.86062	0.622981	0.789172	2.55712	-2.18385	-1.13967	2.09008	-3.87415	2.04403	2.62108	1.96453	-2.10281	-4.54671	-1.02656	0.178062	-3.53109	-0.70858	3.85364	-0.512315	4.01899	2.10896	-5.04659	-1.42407	1.23947	-1.25379	-1.16094	-2.0323	-1.08851	1.93785
germ_W5_to_adult_State2-GCTGGGTGTCAAACTC	8.54696	-5.36023	7.51824	-0.108008	-1.41519	-0.0681427	0.132263	3.00498	-0.377868	-2.3151	1.16019	1.3047	-1.96616	2.13744	-2.22673	1.37686	0.37318	2.76246	0.484754	-0.353849	0.713885	-0.70809	1.32729	-0.448942	-3.56802	-2.34064	-0.908834	0.0955367	0.280986	-0.568948	0.234438	1.44045	-2.29276	1.37408	2.12272	-1.79514	-0.920486	-0.798407	4.90624	-0.138525	0.391475	1.40544	-1.77054	-0.278137	-0.368907	2.14306	-0.390836	-2.24741	-0.446639
germ_W5_to_adult_State2-GGACGTCGTGTGCGTC	8.97409	-6.65673	13.006	-0.822804	2.84337	4.48796	2.93762	1.40266	0.278024	-2.07128	1.073	0.393866	0.248086	-1.66675	4.29625	-2.54814	0.368997	-1.09633	0.987112	-0.00304622	-0.144555	3.07491	-3.33317	1.54055	1.03194	-2.17049	-1.6275	1.10316	1.10486	-0.456332	0.316278	-0.303273	-0.580451	0.699471	0.71094	1.83679	0.560491	-0.0577745	0.470886	0.0938687	-0.0912325	-0.0987495	0.395144	0.139047	0.331201	0.577194	-1.13328	0.0600968	-0.794304
germ_W5_to_adult_State1-GTATCTTAGAAACCAT	12.6847	5.78129	-7.84058	-0.286889	-10.7451	1.79023	-2.65402	-1.2279	-2.71972	0.787648	-0.789481	-2.24166	-4.35844	-0.522703	1.63744	0.898092	-1.03964	0.880887	-0.554163	1.66544	1.78065	0.99535	-3.5119	-2.24129	-2.59026	6.21808	-1.46386	2.87032	-2.0313	0.177181	-1.78512	-1.55149	-1.16349	-0.350152	-2.4067	0.51139	0.976407	0.528414	-2.57403	0.92701	-2.87388	0.0464442	-0.629543	1.60613	-1.47631	-1.63623	0.113199	-0.269203	-1.33695
germ_W5_to_adult_State1-TCATTACAGCCAGTAG	13.5487	6.06819	-5.84519	0.176322	-7.26386	0.822921	-0.586949	-0.534599	-1.49195	-1.62307	1.06412	-2.85183	0.728277	-0.0124525	-1.24421	0.630742	-0.462655	0.700956	1.52006	0.489521	1.66001	0.692896	-2.39639	-1.50791	-0.747657	-2.12027	-1.02621	1.99221	-2.04783	2.38299	1.46311	-1.89633	-0.000821015	-0.338601	-0.781765	-0.377465	0.425775	0.970401	0.425278	-0.0103625	-0.886119	0.0534208	2.47639	0.322178	-0.220345	-1.12649	0.0986682	-2.99406	-0.287917
germ_W5_to_adult_State2-GTCACAACAGCTGTGC	7.82389	-2.89483	7.8899	0.551425	-1.99965	1.75163	1.4986	0.511897	-0.663011	-2.3284	0.552212	0.221194	-1.89626	1.28181	-0.724406	0.0264386	0.541587	0.231777	1.46776	0.171598	0.593524	0.0134976	-0.605019	0.920295	-0.953008	-0.146087	-0.533562	0.959725	1.492	-0.0849372	-1.38524	-0.398826	-0.0315115	0.441266	-0.293582	0.653473	-0.388957	-1.15461	-0.374631	0.563941	-0.881096	1.18997	0.817181	-0.375503	0.515062	0.338102	0.224889	0.0444754	0.451865
germ_W5_to_adult_State2-GTCTTCGCATCTATGG	5.0591	-6.56278	8.14378	0.221084	-0.398915	1.90879	2.45213	3.66549	-0.198645	-2.77089	1.52422	1.52214	-2.40015	0.0852866	1.42053	-1.31723	0.627318	-1.17716	0.927766	-1.00913	3.70004	1.38448	-0.772617	0.323527	-2.17587	-1.89618	-3.70577	1.32758	2.47543	-0.703696	-0.518069	0.2404	-2.20136	-1.62887	1.63788	1.14056	-0.450233	0.588674	1.02608	0.235984	-1.7871	2.61155	-0.551477	-0.920679	0.4275	0.326536	-0.790851	-0.318465	-0.679839
germ_W5_to_adult_State2-TAAGCGTGTAGAAGGA	8.79933	-3.82567	12.4498	-1.55958	1.46168	1.68398	2.49861	1.23373	1.31427	1.46877	-0.506995	1.25001	-2.81761	1.82776	-1.84486	1.38154	-0.152669	-0.131092	-0.270952	-0.83239	1.19178	-1.01871	1.11535	-1.00722	-2.28046	1.46552	1.59322	0.424164	0.614157	0.616366	0.601669	-2.00738	0.684152	0.79579	-0.578446	0.870588	0.635615	-0.373051	-0.418777	2.21224	-0.497063	1.5384	0.0749194	0.564535	1.12053	2.55027	0.534515	-0.113695	-0.156581
germ_W5_to_adult_State0-CACAAACGTAGTAGTA	7.88319	1.28858	-3.74573	-0.699659	-3.86549	-2.8794	-0.652115	-3.84427	-1.65508	2.76278	-0.248599	2.0389	-6.45136	0.507686	3.26431	-1.16468	0.719041	-1.54523	2.60971	-0.278413	0.129504	4.76274	-0.609015	1.0142	-2.82892	4.80743	1.28422	-1.77378	3.86752	3.23317	5.43919	-4.03874	-0.530706	-0.116526	-1.15363	2.52573	-3.10814	3.39064	1.15672	-0.936461	-3.56063	-5.61694	1.06504	0.911108	2.81125	-1.67957	-1.90961	4.95704	-2.57676
germ_W5_to_adult_State2-TCAGCAATCTGCGGCA	8.83164	-5.8187	12.3778	-0.702956	1.45626	1.88846	2.37341	-0.130818	0.662794	1.44764	-1.28897	0.786722	-1.89755	1.66019	-0.887023	1.50064	-0.00311684	-0.580427	-0.488056	-1.01164	-0.471848	-0.402381	0.881765	-1.10823	-0.364481	1.07144	1.34646	0.114034	-0.0197371	-0.342686	-0.162405	-1.084	1.79403	-0.863717	-1.24853	2.2637	-0.992792	-0.0980889	0.426098	-0.460646	-0.591046	0.303738	-0.604877	2.88086	1.20919	1.12017	-0.566035	-0.135652	-1.35187
germ_W5_to_adult_State0-CATCGGGGTTGATTGC	14.9299	11.9612	-12.8588	0.634043	15.7702	-0.0800509	2.33016	2.06755	-0.789241	-6.97684	2.19381	-1.26611	6.20653	3.1604	-2.13605	2.35807	-0.953055	2.37134	2.23151	-0.220279	3.06521	0.981801	-2.81762	0.099337	0.053841	3.17227	-2.41163	4.18675	3.0218	1.79136	-4.36913	-1.27796	0.830346	1.54686	-1.36222	-4.15057	-0.10503	4.00175	1.77815	2.67917	-2.94176	-2.32116	1.93788	-0.73462	-5.11773	-4.26509	-0.892159	-3.81496	-1.17926
germ_W5_to_adult_State1-TCTCTAATCCCATTTA	11.1472	2.44511	-3.57325	-0.113711	-9.77051	1.05525	-0.047259	1.33418	-2.54712	0.281189	0.548006	-1.27461	-1.29425	-0.682919	-0.543421	-0.131873	-0.50819	1.16329	-0.166241	1.12542	1.66962	0.185622	-4.17783	-2.91022	-2.73038	3.94376	0.469571	1.5888	0.13205	-0.227328	-1.96505	-1.06079	0.778056	-0.701361	-0.322709	-0.505129	-0.196921	-1.62428	-1.28098	-1.05017	-0.848188	0.105965	3.71621	-0.102167	1.17883	-1.23581	0.908704	-0.188297	-1.19769
germ_W5_to_adult_State4-GGGAGATTCCTTGGTC	7.84039	-5.93796	10.831	0.564048	3.74269	-3.92392	-3.09382	-4.76459	-0.0987194	0.0156182	-0.557243	-0.468008	0.906861	-0.0223061	0.572362	-0.616752	0.300551	-0.396308	-0.894895	0.604452	0.851968	0.184113	-1.77206	-0.699011	-1.04073	-1.24232	0.0434401	0.29471	-0.928064	-0.198296	1.7069	-0.318511	0.749079	1.16584	-0.0912071	-1.39223	-0.178209	-1.32401	-0.357697	0.043851	-0.35716	-0.678283	0.388279	0.20745	-0.931766	-0.586757	0.247747	0.377134	-0.27275
germ_W5_to_adult_State1-TGCTGCTTCTCCCTGA	12.1287	6.27989	-6.04108	0.512763	-7.46131	3.8104	-1.81195	-1.09578	-1.09099	-0.214974	-0.194814	-0.748638	-0.194285	-0.127944	0.885838	-1.30162	-1.0886	-0.119903	-0.143617	1.05563	1.84955	0.55988	-3.79175	1.66464	-1.23788	2.71119	1.37567	0.265349	-0.786733	-0.75131	0.683971	-1.8418	0.0209423	-0.733032	-0.943588	-2.49138	0.474908	-0.499763	-2.02374	1.5191	0.649359	-1.67708	1.28139	-1.75077	0.755709	1.68377	-0.27496	-1.3417	-2.13602
germ_W5_to_adult_State0-CATGACAGTTTGACAC	18.3924	12.3492	-15.3562	0.19363	15.6725	-0.715772	-0.183119	2.23933	-2.2699	-2.74616	1.09922	-0.499465	-5.66733	-1.77706	2.93458	0.297308	0.724888	-1.44739	2.31793	-1.84052	0.734787	1.5617	2.81215	-0.372482	-3.88117	-5.5359	1.19864	-0.613093	1.72963	-1.35274	-6.37352	-2.19403	-4.95011	3.5083	2.59265	-9.56313	0.42302	-4.5598	-0.116614	3.36671	0.744268	-1.76306	0.015083	-0.154783	-14.78	-4.01425	10.8022	-4.91083	2.25921
germ_W5_to_adult_State2-TCGCGTTCAAAGTCAA	7.85504	-4.47825	9.59447	-0.277501	-0.355326	4.68848	3.10185	3.84877	0.242744	-2.10164	0.897681	1.29728	-2.58039	4.06899	-2.67652	2.12859	-0.127926	0.071143	0.710389	-2.2804	1.7895	-0.17228	2.79575	-0.721389	-1.61229	-0.433545	1.43648	-0.0183142	0.737332	0.750971	-0.327244	-0.970827	0.370327	-1.04545	0.295758	-0.94778	-0.558559	-0.121852	-1.20477	0.880522	0.590545	-0.519561	0.0550452	-1.34978	0.823744	-0.143273	1.64513	0.664902	-0.537576
germ_W5_to_adult_State1-ACGATACTCCCTGACT	10.7927	4.53835	-2.87902	-1.95878	-3.95285	-4.09109	2.29935	0.994163	-3.08661	1.74531	-4.35959	-5.23051	-2.86801	10.5803	11.6664	10.3279	-1.79841	2.32132	2.11268	1.39086	-6.5751	13.0123	5.23786	14.698	-6.41009	-9.54305	11.8	6.43147	-8.31636	1.00953	2.51897	2.57182	6.42325	-4.40321	-0.205947	0.929604	-0.404087	1.94292	-0.300752	2.85094	-2.54365	-3.49396	2.04457	-2.01723	0.277386	1.26195	-2.79386	-0.822194	-0.213513
germ_W5_to_adult_State1-AGGGTGACACTTAACG	12.2437	4.26827	-5.933	1.57962	-6.6486	2.32197	-2.05923	1.04955	0.288139	-1.39166	0.795431	0.366668	5.01401	0.438245	-0.708744	-1.50064	0.0243291	-0.142332	0.602295	0.379178	2.50515	0.279264	-2.27873	0.0617442	-2.95444	-2.45487	-1.5608	0.578969	0.0353567	1.19778	-0.615598	-1.84375	-1.30795	-1.75393	0.5542	-0.0328639	3.07638	0.195522	0.00483661	0.153799	1.0388	1.03847	-0.899364	-0.859713	1.3667	2.57429	-0.85411	0.414826	-0.984889
germ_W5_to_adult_State0-CCATGTCCAATGGTCT	10.6017	4.60716	-8.88729	1.93535	8.53532	0.127439	-0.983007	1.76167	-0.072095	-5.0607	2.51795	0.495115	3.56869	0.714464	0.784241	1.10519	0.288671	-2.09694	-0.641298	-0.384968	1.06836	3.23763	-0.471566	-0.424054	0.551324	1.68669	-1.49536	2.20872	1.14099	-0.228142	-1.01154	0.176652	-2.65559	0.36437	1.42674	-5.5379	1.16004	-5.76944	-3.5044	1.8782	2.60519	1.28714	4.51341	0.814453	-0.561891	2.58036	0.271657	-2.61262	-1.49018
germ_W5_to_adult_State2-TGCTACCAGTCACGCC	9.47513	-2.79886	8.77325	-0.656249	-1.98262	5.42827	4.60942	5.3765	0.24635	-2.50416	0.186563	-0.903834	-2.40049	0.317815	0.278587	0.635594	-0.251342	0.451067	0.737817	-0.676199	0.825873	1.60411	-0.814166	1.43523	0.597874	-3.43381	-1.92809	0.742244	1.05785	-0.515508	-2.08749	0.227522	-2.13048	1.33301	-0.454015	1.70228	-0.550807	0.00735945	1.3829	-0.406927	0.510979	0.97549	0.00515953	-1.50561	0.39372	0.462052	-0.670702	0.603806	0.173816
germ_W5_to_adult_State0-CGACTTCTCCCATTTA	16.2963	9.49565	-10.0902	0.0312689	-2.26781	1.65596	-1.07259	-1.79099	-2.36006	3.12929	-0.752645	-0.507255	-5.4829	-2.49982	1.54712	-1.4937	-0.00369527	-1.59008	-1.04873	0.437117	0.134632	-1.04754	0.862084	0.707184	2.05628	0.425154	0.412598	-0.999178	-0.366076	1.44661	-0.42334	-1.00168	-0.115083	-0.0230064	-1.2394	1.60957	-0.17304	2.39505	-1.02083	1.42312	-1.313	-0.886641	-0.90946	0.3361	0.772369	-0.788667	-0.92703	1.00876	-0.301945
germ_W5_to_adult_State4-GGGTCTGAGTAAGTAC	7.61277	-3.63154	5.93591	1.06001	3.05862	-2.61353	-4.56107	-4.80771	-1.65163	-1.53626	0.314718	0.183429	-1.72943	0.870891	0.176891	-0.989975	0.52598	-0.120066	1.53049	0.492543	-0.145824	1.57799	-1.46899	-0.675309	-3.70936	-5.37781	-1.64248	0.0260405	1.3192	0.56356	0.0885942	-1.28197	-3.5643	0.895259	1.61467	-1.96178	1.94698	0.503938	4.37868	0.377734	-1.60283	1.60335	0.32614	1.72729	-0.391884	2.12735	-0.723052	-1.35274	1.03461
germ_W5_to_adult_State0-CGGCTAGTCAGTACGT	10.5515	3.84416	-9.37932	0.715815	8.52593	-3.20419	-1.25118	-0.458111	-1.70119	-1.6169	-1.36675	3.34284	-5.95509	0.48828	-0.941387	-3.98836	-0.0586864	0.364915	0.646066	1.21001	1.94594	3.68882	-2.20004	-3.29771	-2.48465	0.288012	-3.29012	1.414	-0.980756	4.79326	0.633164	-4.83162	3.6314	-1.23062	-2.29462	-6.1731	-0.710849	-0.158896	2.00803	2.13166	-0.0196744	-3.39371	2.81284	2.62297	1.87702	4.13419	-2.10246	-0.082771	-2.92848
germ_W5_to_adult_State1-AGTAGTCCATTGAGCT	10.1083	1.58875	-5.4659	0.97555	-12.4805	-0.780284	-1.7433	0.393472	-2.8986	0.620879	1.02833	-1.09496	-0.162963	-2.0672	0.843834	-0.219479	0.677157	1.56411	-2.02989	1.22422	0.295285	0.487278	-3.8522	0.145032	-3.65457	6.1597	0.103353	4.692	3.19456	-2.87749	-4.50169	-4.95341	-0.366168	-1.80985	1.8691	-0.422746	-0.0805131	-3.17667	1.50988	-1.17873	-0.6	1.599	3.50765	-0.050562	0.264411	-0.1071	0.643421	0.293417	-1.53021
germ_W5_to_adult_State1-CAACTAGGTTATCGGT	8.79491	2.02625	-0.428743	1.82907	-4.06735	2.93253	-1.25788	-2.48092	-0.0810756	-2.7396	0.567613	-0.756806	0.480117	3.21738	-1.50287	0.984558	-0.191168	0.252253	0.322593	-0.131729	1.04575	2.37655	0.527616	1.43905	3.23419	-2.49873	-1.65053	2.04416	-1.87596	-0.706523	0.344061	0.868879	-0.535185	1.72248	0.257844	-1.30103	-0.93091	1.76984	-0.29678	-0.347586	-0.475224	0.331837	0.510297	0.0899504	-0.877477	0.870088	0.08219	-0.12072	0.25325
germ_W5_to_adult_State0-CGTGTAAGTTACGTCA	16.3242	12.355	-13.9221	-0.214055	16.2072	-0.745577	0.200515	2.59932	1.6296	-3.63035	1.29078	-2.2694	-0.175758	-0.441712	-1.33735	2.41163	-0.00446414	2.60937	0.686637	0.367619	-4.25396	0.325725	0.0989831	-3.54609	-0.661034	1.81084	-0.953942	5.4731	-10.2448	-1.85371	-2.97718	0.0655457	2.11823	1.23767	5.15649	-10.6147	3.75485	-7.1992	-11.8956	-1.05748	3.19463	-1.62872	-4.5408	-8.18152	3.22234	-5.84303	-0.147648	0.523479	-1.77769
germ_W5_to_adult_State0-CTAACTTGTTAAAGTG	13.2298	7.62654	-12.2374	1.79567	9.39962	0.410955	-3.02317	1.40528	-0.353464	-3.22078	2.47855	-0.613489	-0.305194	-0.6637	0.864725	0.424271	2.21389	1.1792	-1.10958	-0.0638486	0.746932	-1.26164	1.20752	-2.50341	1.76593	0.337811	-2.49289	0.626167	-2.86473	-0.250965	0.273371	-0.976611	-2.47346	0.679056	-1.90007	-3.5818	7.02523	0.119819	2.07026	0.499043	-3.34961	1.0302	0.58797	0.0295806	-0.665608	0.358845	1.72697	-0.221735	3.08734
germ_W5_to_adult_State3-CCACGGAAGCTCCTCT	8.82394	-6.21775	11.1672	-1.58379	1.76697	2.01395	1.12362	-0.662605	0.693412	-1.18497	1.36976	0.876963	-2.47454	1.83158	-0.300793	0.0562888	0.251412	-0.320175	0.459811	-0.84921	0.489706	1.26776	-0.361508	-1.96976	-3.8336	-0.475057	0.567574	0.363776	2.80893	0.934076	1.81912	-0.498557	-0.468758	-0.961003	-0.2069	-0.161382	-0.100862	-2.01077	-1.18876	0.226942	0.102692	-0.501076	-1.60276	0.725411	1.45815	0.402404	1.02324	0.615007	-0.844105
germ_W5_to_adult_State0-CTGAAACTCACATACG	4.82928	0.64805	-7.05016	-1.95102	-5.71316	-8.69247	2.61608	1.69156	-6.1652	-1.13648	-1.5922	-0.420401	-5.21571	8.39944	15.748	8.60691	0.512656	1.06381	2.61887	3.46013	-10.7356	14.385	1.00965	11.6891	-15.8724	-11.4329	15.8138	3.73672	-10.5542	5.79406	1.31322	8.08224	7.38753	-8.87353	-2.77726	-0.00703967	0.748613	-3.13607	-4.59555	1.47621	-8.14051	-0.731683	0.911976	-3.03982	3.53772	-4.31164	-4.33861	-2.72079	-1.78894
germ_W5_to_adult_State3-GGATTACCAGCTGTAT	8.62535	-5.89908	13.2983	-0.174452	2.35006	4.30989	4.49096	3.25477	0.661369	-1.74468	0.0606524	0.913415	0.753235	-3.1139	3.44709	-1.95017	0.0895318	-1.32479	-0.596914	-0.144209	0.31409	1.75521	-1.8003	2.49076	2.71842	-1.26116	-1.25672	0.337134	-0.120257	-1.03553	-0.554618	0.203622	-0.358445	-0.248204	-0.980527	0.70426	-0.663783	0.016857	-0.882723	0.0240324	1.89557	0.151252	0.219955	0.109531	0.659576	0.418137	-1.58197	1.69379	-0.812344
germ_W5_to_adult_State2-ACCCACTCAAACCTAC	7.0734	-3.57785	8.80134	0.369323	0.641055	2.74647	1.07373	1.73773	0.861358	-0.547647	-0.400495	0.928187	-1.332	3.43097	-1.32838	2.17804	0.434755	0.0991574	-0.605346	-0.47325	0.566073	-0.227515	1.56161	1.13546	0.202215	-0.00421194	-0.644268	0.925431	1.09571	-1.00852	0.765902	-1.02524	-0.129998	-1.01262	0.916942	0.657022	-0.281699	-0.590089	0.475445	1.20994	0.287358	1.11571	-1.0645	-1.8731	0.508354	0.676794	1.00219	0.210471	0.172935
germ_W5_to_adult_State1-CAGCTGGGTACGCACC	13.7918	8.03783	-7.20423	0.397074	-10.2433	1.32157	-0.150701	-0.113492	-1.50945	1.68789	-0.409872	-2.02976	-0.77466	-1.27029	1.0753	-0.841227	-0.213184	1.48456	-1.01319	0.374797	1.72442	0.307809	-4.62082	-0.572319	-0.734016	3.66116	0.659296	2.82052	0.448215	-0.744905	-2.17716	-2.11341	1.12748	-0.7018	-1.34812	1.22446	0.391295	-0.532083	-2.17523	0.132635	-0.21971	0.431928	2.79443	-0.471612	1.85128	-0.15017	1.49299	-0.125209	-1.08949
germ_W5_to_adult_State1-CAGTAACAGTGTACTC	10.517	3.5937	0.395721	0.822154	-4.58213	3.06592	-1.07133	-1.64155	-0.385663	-1.53572	0.0317569	-2.27086	1.82673	3.10314	-4.30556	2.4619	-0.555948	1.24801	0.906779	-0.0741532	0.354658	0.268785	1.75619	3.75255	4.2907	-3.54527	-1.53785	2.0837	-1.2602	-0.804842	0.937329	0.877732	0.184387	1.67871	-0.998039	-0.118845	0.779749	3.34958	0.366694	0.304805	-0.851355	0.212236	-0.673587	2.02365	-0.978291	-0.232006	-1.28616	0.162031	0.0210259
germ_W5_to_adult_State1-CATGGCGAGCGTAATA	11.2893	3.2598	-6.12918	0.475096	-13.8997	0.270136	-3.89958	0.393042	-3.37313	-0.221786	0.30968	-2.71822	-1.23492	-1.81942	0.830975	1.1131	-0.102042	1.77312	-2.7495	0.886938	-1.28878	0.723893	-4.77137	-0.912881	-3.90987	6.79145	0.636177	5.16858	-0.262114	-0.127538	-5.95099	-4.33645	3.40786	-2.6528	2.33907	-0.366503	0.118152	-2.68796	-1.03373	-1.48667	-1.69012	0.624932	1.28579	-2.30153	2.97964	-2.64792	-1.60765	0.62556	-2.29396
germ_W5_to_adult_State1-CCACGGATCCAATGGT	11.1302	3.96289	-4.27449	1.45532	-4.73227	3.69293	-1.52537	0.130754	0.768363	-0.742115	0.200235	0.992582	2.82582	0.485417	0.425052	-1.45441	0.813634	-1.20475	-0.0225098	-0.449487	0.0306022	1.02221	-1.06835	0.96989	0.499224	-1.41644	0.70012	0.394477	-0.358358	-1.0661	-0.447632	0.024529	0.770672	-0.769685	0.00997794	0.705095	0.507875	0.07598	0.420614	0.206382	1.23468	-0.885784	0.910532	-0.203152	-0.878173	1.07526	0.331786	-0.00493678	-0.536414
germ_W5_to_adult_State2-ACTATCTGTCGCGAAA	7.92111	-5.25822	12.0994	-1.59594	1.57374	2.67985	3.55812	1.53707	-0.15819	-0.0869499	0.28935	1.10962	-3.0716	2.92049	-1.66596	1.13103	-0.440729	0.441549	-0.851144	-0.0307981	1.81757	-1.55703	1.65413	-0.979783	-1.6238	1.80783	1.40195	-0.999249	0.700907	1.81284	1.13705	-0.158824	1.69514	-0.733711	-0.260349	-0.806835	-0.432908	-1.19185	0.260561	-0.349399	0.371331	-0.502305	0.115963	-0.312552	0.501815	0.0782855	0.911505	0.918236	-1.65995
germ_W5_to_adult_State2-AGTGGGACAATGGAAT	7.76338	-4.45862	8.69988	0.804582	-0.761406	2.81772	1.26029	1.67376	0.166714	-2.78977	0.570722	0.0759985	-1.6491	3.02044	-2.74996	2.13986	0.35396	1.07082	1.40274	-0.732303	1.02139	-0.179435	1.72648	-0.495785	-1.09192	-1.41148	-2.10894	0.261025	1.58452	0.535763	-0.375554	0.680508	0.309415	-0.173308	-0.43834	0.78028	-1.43191	1.134	0.372844	0.310467	-1.07349	-0.282309	0.517349	0.345568	0.428374	0.607967	0.0837934	-1.6696	1.32311
germ_W5_to_adult_State0-CTTACCGGTAGCGTGA	13.6475	6.03721	-7.353	0.00158048	-4.74696	-0.447843	-1.55053	0.924553	-0.765795	2.08265	0.86406	-0.763557	-4.71833	-2.55822	1.83131	-0.749507	-0.0180318	-2.63415	-1.45108	-0.618282	0.154902	0.513533	2.30871	0.577382	-0.371817	0.553441	2.78208	-1.67302	1.91064	-1.44931	3.05899	0.558861	-5.25279	0.0647804	-3.05401	-0.50994	-0.760052	2.94672	-5.30784	3.36926	-0.838175	-2.91024	-3.27309	2.49684	-1.83919	3.78932	-1.03925	1.00578	-2.04941
germ_W5_to_adult_State2-ATCTACTTCTCCAACC	7.71662	-5.08457	6.77639	-0.199074	-1.78761	1.9364	1.05521	0.598548	-2.09778	-4.34858	0.983647	0.28255	-3.45728	1.14725	-0.658188	-0.898337	-1.00582	-0.649494	1.85522	-0.282076	1.2993	-0.181691	-1.71404	0.611591	-2.09217	-2.1268	-1.41316	0.0501761	0.686767	-1.65338	-1.04068	-0.871628	-1.05581	0.229724	2.05486	1.16511	0.356162	0.686399	1.98301	0.495444	-0.586194	1.67784	0.461762	-0.199166	0.569974	0.49515	-0.529386	0.133513	-0.0270161
germ_W5_to_adult_State2-ATGGGAGAGCAGGCTA	7.99618	-2.81572	3.55889	1.2769	-3.29744	1.55834	-0.768143	-1.51582	-1.15538	-3.02151	0.61482	1.39187	-1.78654	2.93902	-2.2873	0.9169	-0.0857731	1.05099	1.0029	-0.246138	0.934073	1.36527	0.739273	2.264	2.14716	-1.98476	-2.30536	0.947344	0.653855	0.498603	0.986526	0.474617	-0.275881	0.105081	0.0992659	1.27252	-0.149272	0.756121	-0.0895396	-0.0742909	-0.25988	0.853292	-0.169702	-0.134631	-1.11468	1.11512	0.0944742	1.37981	-0.166485
germ_W5_to_adult_State2-CAGCAGCGTCTTTCAT	9.72415	-1.7869	6.69543	0.0385937	-1.36363	3.54567	2.16134	2.07002	0.0262733	-1.36245	0.579736	-1.02896	-2.61825	3.83464	-4.14055	1.17657	-0.0886898	1.33231	1.34306	-0.423049	1.30471	-0.769111	1.84795	0.433944	0.860954	-1.18211	0.329255	1.0286	-1.27339	0.423719	-0.183296	1.02179	-1.55099	0.132975	0.393249	0.536683	-0.214469	0.460264	-1.59841	-1.12934	1.04306	-0.153751	0.990852	-0.603099	-0.889335	-0.748327	-0.0116758	0.965873	-0.932645
germ_W5_to_adult_State3-TACGGGCTCTCTGCTG	9.28126	-4.51107	13.2517	-1.75618	2.07356	2.51819	3.92842	3.91143	0.201776	-0.385234	-0.161867	-1.20443	-2.03701	-0.401994	2.43615	-0.591982	-0.349156	-1.51128	-0.167581	-0.127703	2.94552	1.40149	-2.81443	2.57001	-0.268457	0.371134	-1.70825	-0.0237315	1.0308	-0.583187	0.572704	-1.51161	0.761945	-0.85009	0.134496	-0.237865	-0.211391	0.232969	-1.21562	1.42696	0.0242027	1.9218	1.01389	-0.181028	0.27849	-1.02937	-0.0933582	-0.0514818	-0.777521
germ_W5_to_adult_State0-GAAACTCGTCACCTAA	14.28	11.4904	-12.8182	1.30942	15.9129	1.6522	1.47573	2.26582	2.93703	-3.87896	-0.0627273	1.33422	8.34902	4.12222	-2.80687	2.34876	-1.07024	1.58741	0.24129	0.483035	3.26414	0.782397	-2.79922	-0.31186	-2.44378	0.566314	-4.37996	3.63532	1.16668	1.43299	1.26199	-2.77626	0.541228	0.047476	-2.44933	-2.95997	-0.139103	0.243172	-1.14077	3.7712	-1.2646	0.756738	1.78438	2.87622	-0.5613	0.837846	0.375945	-2.7964	-1.01616
germ_W5_to_adult_State0-GAACATCTCGGATGTT	14.7996	6.64616	-8.2603	0.306376	-4.00785	1.45231	-0.419554	-1.00966	-2.23528	1.32237	-1.01058	0.532347	-3.52198	-2.32595	1.67369	-1.29946	0.435766	-2.20346	-1.03408	-0.487803	0.264771	-0.711342	1.41867	1.60395	0.983852	-1.15534	1.63803	-2.49895	2.31727	1.20724	1.52194	-0.661239	-3.26347	-2.65939	-1.10806	-0.0120183	-0.378351	1.94068	-1.62994	1.32315	2.08394	-3.36041	-0.507275	1.40277	-0.0173254	2.16724	0.927329	0.502196	0.693629
germ_W5_to_adult_State1-GACGTTAAGCACCGCT	13.6839	3.57398	-5.01532	1.35365	-13.1352	1.9705	-2.46698	-0.468768	-3.13306	-1.24974	0.681099	-2.25099	-0.962783	-2.57865	1.04693	0.0397597	0.851124	-0.341819	-1.02066	-0.0152359	0.0303434	-0.884857	-0.0848594	0.373256	-0.557195	0.571695	-0.110332	1.54311	-0.39595	0.461489	-1.63789	-1.25818	-0.0720572	-0.110416	-0.487099	-1.66523	-1.20959	0.075218	-0.756869	-1.09071	-1.40445	1.69999	-1.43577	2.28219	0.998974	0.747019	-0.798725	-1.59028	2.56762
germ_W5_to_adult_State1-GCGACCAGTCGCCATG	9.70637	1.38782	-2.04465	1.22835	-5.98004	-0.273061	-2.12606	0.170314	-1.68369	-3.39554	1.71333	-1.10989	0.544132	-0.459796	-0.857694	-0.376001	0.106782	-1.20482	1.04344	-1.14996	-0.108207	1.85585	1.22417	1.1846	-0.775671	-3.25575	0.0816563	-1.2535	-1.59266	0.156152	-0.797769	0.300414	-1.08518	2.14583	0.193237	0.197284	1.92979	-0.119086	1.73907	0.798796	1.03467	-0.0998624	-1.25135	-0.59052	0.672092	-0.358006	0.799848	-0.572206	2.59553
germ_W5_to_adult_State1-GCGAGAATCGTCTGAA	12.0014	4.727	-5.38427	0.554383	-9.63663	0.977668	-4.14849	-0.979005	-2.50353	-2.01083	1.52344	-2.21455	0.703965	-0.836986	1.16676	-1.18584	-0.360647	-1.07896	0.459822	0.0219429	0.901636	-1.38239	-2.09015	-0.769439	-2.20524	-0.916766	0.650167	-2.27231	-0.0834191	1.55857	-1.44127	1.663	-1.1683	0.224219	0.497114	-0.465315	-1.32364	1.32556	0.738366	0.779137	-1.22702	0.654363	-1.42801	-0.761783	-0.193575	1.96776	-1.51409	-0.365448	-0.405146
germ_W5_to_adult_State1-GGTATTGTCCTCTAGC	14.3335	6.11031	-4.92894	-0.100965	-5.03157	2.77583	-1.39567	0.33586	-0.757686	-0.657184	0.540444	-2.17383	2.44206	-0.0907457	0.744846	0.742168	-0.745507	0.252357	-0.960954	1.57344	2.13377	0.759993	-2.66648	1.29467	1.07736	0.330389	0.687094	0.0898206	-2.07554	1.62307	0.786601	-1.09313	-0.67939	-2.24329	0.106437	-0.0879252	-1.33408	-1.02057	1.50853	0.140359	1.61449	-0.536735	-0.958245	-1.3989	0.398675	1.41417	-0.596993	1.6402	0.832493
germ_W5_to_adult_State1-GTAACGTTCTGAAAGA	10.4203	1.00928	0.797258	1.12986	-4.64929	1.48152	-1.62136	0.520163	-1.11321	-1.88141	0.700727	-0.778826	-1.83748	2.03166	-4.17473	1.68335	0.536937	0.16267	1.74618	-1.01429	1.07994	1.65728	1.16807	2.90568	4.52041	-4.85352	-1.77632	0.902989	-0.424975	0.182715	0.916462	0.597515	-0.0362112	1.38744	0.207455	-0.304038	-0.0955651	1.56043	-1.16868	-0.516895	-2.35566	1.56779	0.383917	-0.897842	-0.575085	-1.42977	0.51503	-0.0687463	-1.28262
germ_W5_to_adult_State1-GTCGTAAAGCTAGTCT	10.3518	5.24807	-2.91181	1.40382	-7.40313	1.83641	-1.97801	-1.28207	-0.200503	-2.37834	0.352456	-2.25102	3.99438	0.861973	-0.363953	1.39967	0.288497	-0.0881722	-0.407707	-0.0916082	1.09655	2.2997	-0.415196	2.64458	3.73844	-0.399677	1.34379	1.4438	-2.98003	-0.00855014	-2.34545	0.585418	0.276365	0.557041	-0.663025	-1.16281	0.653907	1.58594	0.505251	-1.16652	0.236193	0.692219	-0.273314	1.38279	0.25071	-0.0476131	0.41248	0.150326	-0.429255
germ_W5_to_adult_State2-CCTACCAGTTCACCTC	9.61331	-3.70908	9.25336	-1.45949	-1.22785	4.10001	3.20412	3.03935	0.899705	0.424945	0.426732	1.15596	-2.6521	3.00602	-3.00387	1.47054	-1.15125	-0.349531	0.919067	-1.86597	2.13663	0.445546	2.28196	-0.186704	0.728413	-0.863026	0.706012	-0.738335	1.07133	1.14521	0.0488421	0.721787	0.609563	0.201104	-0.251423	0.290599	0.758084	0.526251	-1.5186	-0.0302245	-0.177986	0.201647	-0.239862	0.126215	-0.115549	2.65863	1.09584	0.664574	-0.181694
germ_W5_to_adult_State2-CGCGGTACACAGTCGC	8.85087	-3.23328	12.3395	-0.841609	1.39864	5.87327	4.89421	4.06595	0.663677	-0.529649	-0.519398	0.0452263	-1.64985	1.80183	-0.933294	1.54341	-0.389403	-0.190332	-0.063803	-1.57611	0.270108	0.360821	1.07896	0.439382	0.392484	0.0293081	0.318788	-0.713495	-0.354315	0.00969765	-1.61367	0.240006	-0.697922	-0.37157	1.34461	0.638436	-0.323836	1.20557	-0.831629	-0.750273	0.0755152	-0.9109	-0.758535	-0.156371	0.737057	-0.34339	0.701275	0.5083	-0.190649
germ_W5_to_adult_State1-GTCTTCGCATAAGACA	6.96959	2.29872	-2.4968	0.542455	-7.04029	-0.520409	-1.45071	-0.824972	-1.47918	-0.23603	0.56719	-0.509764	-1.83606	-0.0970192	-0.462156	-0.685515	-0.274496	1.46281	-0.581699	0.615368	0.284244	0.587604	-2.00937	-0.169514	-1.2493	1.6876	0.728808	3.08548	0.184726	0.873499	-0.570208	-2.17784	-1.0984	-0.163176	1.88951	1.16803	-0.941351	-0.197952	-1.72883	0.606529	-0.199838	-0.413514	0.45687	-1.07936	1.01521	0.852686	-0.623787	0.511667	-2.95536
germ_W5_to_adult_State0-GCGCCAAAGCGACGTA	16.1315	12.9246	-13.4789	0.764133	14.7509	1.03106	-0.0231248	2.79949	0.833944	-6.19324	1.20429	-1.69203	7.34563	4.14101	-3.91763	2.58086	-2.21207	1.58628	1.25773	1.32167	4.29988	0.330106	-5.58257	0.0970125	-4.2687	-0.850921	-1.66384	1.51992	-0.590192	2.66889	0.123891	-1.80165	0.742872	-0.851921	1.63966	-1.78751	-2.71581	1.44616	-1.81963	1.81285	1.15074	0.31264	2.39451	-1.05613	1.5254	-0.808283	0.870778	-2.09218	0.123324
germ_W5_to_adult_State0-GCTCCTATCCGCGGTA	17.8673	11.9765	-12.0715	0.883457	11.3163	3.0192	-1.94277	1.50037	0.321395	-3.97999	1.05725	-2.56395	4.39336	2.46669	-1.23601	1.84312	-1.33029	0.582682	0.756591	0.0598054	1.08099	0.141719	-2.94705	0.716248	-2.47819	-2.51719	-1.02141	-0.0782382	-0.398425	3.00618	-0.896992	1.00725	-1.95924	-9.6224e-05	-0.0518338	0.860859	-1.33858	5.97098	-1.64445	-0.194598	-1.95997	-0.865358	-4.95387	-1.82827	1.38997	2.37959	-2.72578	1.00796	-2.44766
germ_W5_to_adult_State2-CGGAGCTGTACAGTGG	8.59277	-3.6248	9.73407	-0.524154	-0.514707	4.97334	3.83764	4.9461	0.550664	-2.19623	0.0880478	-0.0602108	-0.613555	1.2621	-1.88799	0.878079	0.0901608	0.67979	0.0993925	-1.15828	0.927728	2.69554	-0.774244	1.2385	2.53399	-1.65096	-0.388813	0.150897	-0.154854	-0.260672	-0.426454	-0.341232	-0.718005	0.868008	-0.174792	0.259299	-0.942713	-0.363501	-1.72387	-0.0322199	0.396328	-0.0400248	-0.02702	-1.07079	-0.949092	0.513601	0.863263	1.01167	-0.0996302
germ_W5_to_adult_State0-GGTATTGTCCAGATCA	18.6252	11.7993	-12.3331	1.29343	10.6239	3.30031	-1.65875	3.03	1.8203	-2.83335	1.42015	-1.0118	7.26412	1.26255	-2.82303	1.12617	-0.812868	1.06381	0.441959	0.397693	0.701913	0.752467	-1.76768	0.872078	-1.19823	-2.17755	0.145468	-0.876013	-0.762056	0.879914	1.63947	-0.0199883	-3.78008	-1.05704	0.408951	-2.40153	1.0479	-1.46571	-1.92671	2.17606	1.97884	-0.898753	0.0352688	0.468714	1.98032	2.79352	0.601628	0.412958	-1.50463
germ_W5_to_adult_State4-GTAGTCAGTGCCTGGT	6.28324	-6.22064	7.28003	0.362153	0.869216	-2.93861	-2.22626	-1.04354	1.0596	-2.04414	0.677027	-0.498046	-1.04631	-1.22768	-1.79528	0.389121	0.712237	-1.31442	0.188021	-0.732831	0.681719	1.2429	-0.316063	2.54965	2.84223	-3.4241	-0.533264	-0.14684	1.2414	0.472503	-1.73298	-0.678824	0.0114973	0.992107	-0.361862	0.899879	-0.605121	-1.57287	-0.186928	-0.74193	0.507632	0.307702	-0.831805	-1.01888	0.682808	-0.388985	-0.695646	2.49168	-0.160946
germ_W5_to_adult_State1-GTGCGGTAGTACACCT	11.8271	5.36489	-4.87612	0.29668	-9.1133	1.91431	-3.40624	-0.936539	-2.30123	-2.30737	0.362061	-1.69887	-0.358217	-1.36384	-0.959392	0.0603855	0.28476	-0.375988	-0.973715	-0.417257	-0.066193	0.575979	-1.84692	2.06905	0.738871	1.42864	0.69015	0.0149312	-1.04761	1.0582	1.79567	-1.16046	0.658008	-0.050409	-0.730381	1.34125	0.0790288	0.035291	-1.9059	0.608485	0.175733	-0.804244	-0.246745	2.15457	0.42023	-0.142424	-0.0252983	0.84534	0.917272
germ_W5_to_adult_State0-GTCCTCAGTCCCTACT	15.0373	10.1064	-11.4285	0.474033	12.1107	-1.71921	-3.16732	-1.23017	-1.1378	-2.00466	1.06482	-1.46928	-9.48199	-2.15787	1.07537	-1.14124	0.206293	-1.20191	1.07342	-0.741404	-1.6189	4.10833	1.48243	-0.67729	4.79512	4.32467	3.90128	0.669811	-1.76055	0.561541	-0.980722	-1.73977	-1.31228	0.922173	0.0300246	-3.9329	2.64469	-1.88795	-5.86272	-4.13376	-2.82442	1.30446	-4.90876	2.92664	-0.604752	1.05885	0.662779	-0.152442	-1.30053
germ_W5_to_adult_State4-GTATTCTGTGGCTCCA	8.79894	-6.34256	11.79	-0.0251358	3.21964	-6.13171	-5.57521	-6.13561	0.235248	2.51372	-0.50742	-0.656654	2.64656	-1.47053	0.418869	-1.34087	0.533398	-0.652607	-0.153883	0.385237	0.137947	1.38383	-0.420078	0.678747	-0.150286	0.0153246	1.83302	0.25541	-0.986949	0.115923	0.415753	-1.96912	1.3036	1.69705	0.0673514	-0.665858	-1.27436	0.316338	-1.59146	2.07649	-0.788233	0.191686	-1.42919	0.421659	0.190857	-0.829216	0.0147805	-0.366638	-0.738907
germ_W5_to_adult_State1-TGTGGTACAAGCTGGA	11.8407	5.48977	-5.37393	1.13601	-5.98517	2.16222	-0.744596	-2.67326	-0.177135	-0.561781	-0.997021	2.12625	3.35159	1.15045	-0.167946	-1.30884	1.59977	-2.17779	-0.521634	-1.68742	2.34851	1.27388	1.76724	2.51515	2.61316	-3.03238	-0.52939	0.985369	-0.0687706	0.549135	1.15999	-2.65718	1.76275	-0.0154031	-1.93048	0.887238	-0.183351	1.86016	0.483528	-1.89416	0.447474	-1.31545	1.06745	1.50966	-0.0600645	0.781904	0.327771	0.00186907	-1.19685
germ_W5_to_adult_State2-CTACATTAGTTTCCTT	10.0804	-2.1236	8.22065	-0.213828	-1.327	4.66388	2.57382	2.45559	0.40079	-0.225173	-0.682809	0.277103	-3.26341	4.11501	-3.84504	2.85363	-0.577713	-0.171457	0.237653	-0.526292	1.60505	-0.54353	1.72001	0.87618	0.522677	-0.196883	1.16739	0.144719	0.536313	1.88072	1.5781	0.352888	1.14318	0.483774	-0.0935902	0.818709	-0.378082	-0.756414	-0.586937	0.315169	-0.0181538	0.343343	0.664246	-0.973575	0.433985	0.288071	0.688218	0.57899	0.34479
germ_W5_to_adult_State1-TTTCCTCCAGCCAATT	10.2726	5.70858	-4.90247	1.16962	-9.51238	2.75828	-2.35412	-1.36657	-0.827677	-2.89472	1.05102	-1.98045	2.53793	0.03552	0.0325187	-0.639112	-0.165816	0.207277	0.570624	0.810014	1.48327	0.364297	-2.68298	0.116272	-0.634261	0.71893	1.26975	0.427878	-1.27699	-0.0994944	-0.866468	-1.05586	0.271901	-0.127237	-0.21025	0.757227	-0.45346	0.542199	-0.31014	-1.09825	-0.917347	1.12942	-0.23556	0.762956	-0.52904	-0.417338	0.469485	-0.293485	-0.548795
germ_W5_to_adult_State3-TACGGTAGTAAGGGCT	8.41489	-6.64143	11.6754	-1.38576	1.64774	0.0552931	1.27496	0.0131585	1.04513	-0.683182	0.414915	0.0953018	-2.29949	0.382414	1.06892	0.526777	-0.207584	-2.48175	0.469328	-0.896661	2.94932	0.158306	0.179767	0.330505	-1.61877	-1.19684	-1.21728	1.30944	2.3773	0.196534	-0.126396	-0.451603	0.05907	-0.614338	-0.732499	1.23782	-0.197822	-0.622783	-0.123208	0.0563418	-1.91632	-1.32523	0.94137	0.265663	-0.235022	-0.600489	-0.8272	0.184123	-0.539066
germ_W5_to_adult_State0-GTGTTAGAGCAGGCTA	14.1006	3.92313	-8.44177	-0.0152983	-6.47589	-2.44133	-2.33366	1.87829	-3.58856	1.92527	1.32723	-0.209665	-5.22709	-3.1074	2.29704	-2.55822	0.334016	0.791171	4.06342	-0.407386	1.63633	1.85592	-1.92803	-2.34725	-6.32992	-1.22886	1.21297	-2.39092	3.81642	2.58997	-2.56572	-3.82383	-2.25175	1.74667	1.0367	3.23327	-0.630499	-0.922767	-2.77486	-3.55343	-1.24777	3.35157	-4.60248	1.12263	0.738373	-1.538	2.90601	-0.683601	5.42647
germ_W5_to_adult_State0-TAAGAGATCCAGGGCT	9.15355	3.94825	-5.07671	1.30298	-7.29885	-0.92975	0.857074	-2.20355	-3.2538	-2.68556	1.79118	-0.106252	-4.50854	0.971124	-2.10657	-0.640345	-0.242371	3.29865	2.48645	-0.433096	-2.83986	4.45543	-4.10787	-4.0281	1.86678	3.09942	0.615615	0.23691	-4.26922	3.11357	-1.70912	-0.300977	3.17214	7.08238	-0.060996	0.257176	2.24004	-2.68393	-6.37718	-5.45667	-0.505305	-2.82855	-3.76618	-3.7425	1.07306	-5.24512	2.68388	-3.42256	-6.07541
germ_W5_to_adult_State1-ATTGGACCAACGCACC	12.2249	3.72703	0.201965	1.15855	-4.72036	2.33268	-1.02978	-1.78338	-0.852954	-0.289378	-0.330077	-1.83491	0.695151	0.936818	-3.93105	2.20831	0.413371	-0.313728	0.413782	-0.590377	0.105048	1.04158	2.74823	4.11575	5.77826	-5.61392	-0.91649	1.6715	-0.926457	0.189039	-0.382657	-0.362976	0.0388393	1.575	0.168943	-0.411971	-0.558507	1.84099	0.1075	-1.80156	0.839508	-0.827228	0.19216	0.795938	0.124169	-0.404934	-0.679889	-0.137307	0.848053
germ_W5_to_adult_State1-ATTTCTGTCCTGCAGG	12.822	4.17161	-6.00821	1.16033	-6.38191	2.43597	-2.39438	0.132482	-0.587165	-3.2786	1.01799	0.0408532	4.08793	-0.449093	-0.180597	-0.263674	0.147479	-1.24364	-0.00473346	0.303564	1.33034	2.31054	-1.55998	-0.740419	-1.40972	1.06275	1.04017	-0.243869	1.35857	2.23516	2.53584	-3.41302	1.03702	0.297529	-1.70101	0.512182	-2.1092	-0.987606	-3.41646	0.437907	-0.00489301	-2.14608	0.847606	0.751931	1.11002	1.99789	-0.225034	-0.653458	-2.6595
germ_W5_to_adult_State1-CACACTCTCGAATGGG	13.052	4.44067	-5.5436	2.20445	-7.55171	2.94483	-1.86035	-1.67067	-0.392189	-2.9146	0.640745	-0.28272	5.31738	-0.48657	-1.93068	-0.444836	0.414555	-0.916403	-0.258613	-0.0641215	0.367873	1.23902	-2.0658	-0.0391342	1.71792	0.382902	0.843725	-0.196347	-1.4199	1.00177	0.311589	-2.70133	0.594806	-0.0761271	-0.392311	-1.37855	-0.0986465	-0.365234	-0.693655	-1.22403	1.13677	-1.19678	-1.72126	-0.292007	1.78191	-0.818908	-1.20962	-0.464828	-0.279132
germ_W5_to_adult_State0-TACCTATAGTATGACA	14.7655	8.63739	-12.2741	1.32656	9.42693	-0.0548689	-1.45487	1.61489	-1.19719	-3.26938	1.3194	0.615445	0.87989	0.240182	-1.31115	-0.0306636	-0.117569	0.435202	1.39076	0.142929	2.17207	1.00988	-2.01746	-0.124544	-1.58677	-2.74435	-0.605201	-1.93533	1.72518	1.40869	-0.586441	1.27318	-3.35267	-1.09303	1.26144	-1.71515	-1.73636	-3.33879	-1.80044	3.19112	1.12221	-1.33876	2.04903	0.173481	-0.914228	1.84191	0.693302	1.9484	-1.11136
germ_W5_to_adult_State0-TACTCATAGCTCAACT	14.0723	9.13377	-9.45003	0.530519	1.70351	2.08395	-0.649213	-0.0836357	0.941193	-0.326332	-0.223878	0.650423	4.78556	1.39231	-0.111171	0.714919	0.305989	-1.03245	0.252889	-1.14586	0.101333	0.65135	0.440509	0.925277	-1.15564	-0.75314	-0.338789	-1.72399	-0.0987256	0.682607	2.29704	-3.40622	-0.948125	-0.716317	1.65138	-0.0339525	0.207779	0.52505	-2.44577	0.623536	1.8929	-0.209078	-0.394224	-0.641551	0.443529	0.2522	-0.837353	-1.11303	0.382434
germ_W5_to_adult_State0-TAGTTGGCATGGTCAT	12.7453	6.36943	-10.0285	0.358617	3.07146	-0.0380815	-2.89669	0.116649	-1.00022	-1.71064	1.27464	0.265455	-7.29955	-3.49764	2.54712	-3.73921	0.0179241	-2.92177	1.58983	-1.16779	-0.706544	2.00243	2.42251	0.192282	-0.749657	-1.74145	1.18905	-4.16005	1.79597	0.72147	3.94598	-2.25621	-4.6019	-1.34085	0.621058	-2.34793	-4.092	2.12544	-1.30535	0.727738	3.11752	-3.56857	-4.15623	1.5165	0.17468	-0.110152	0.354685	-0.291061	1.30988
germ_W5_to_adult_State0-TCGGTAACACAGGAGT	13.6831	5.08591	-10.6182	0.0213784	7.8041	-4.03084	-2.03708	1.23719	-2.3573	-4.31045	0.0964274	-0.884902	-10.6351	-1.85158	0.605807	-2.94191	0.144205	-2.37018	0.474054	-0.0676149	-1.03712	4.12865	-0.185695	-1.89497	-2.99097	1.11966	1.15326	5.64262	-8.13473	2.20534	-1.52574	-4.57866	7.23639	-2.52472	1.14713	-1.54409	-3.88278	-2.79347	-4.94464	-2.62075	4.57454	-5.14072	-2.6813	-2.12318	5.6542	-1.31369	0.310325	-3.93065	10.5453
germ_W5_to_adult_State0-TGACGGCCAAAGGCGT	12.894	6.83244	-8.11706	1.99326	1.13056	2.72489	-3.02307	0.832979	1.34387	-2.89814	0.841623	0.117686	6.00217	0.121095	-1.4506	0.436821	-0.0301481	-0.107173	-0.251477	-0.627824	0.991819	0.385652	-0.372712	1.44846	-0.753097	-0.196132	1.29779	-2.34967	0.754899	2.3113	1.47243	0.750553	-1.11895	-1.22987	-1.36501	-0.101924	-1.29429	0.534885	-1.89309	1.25999	0.427054	-4.48115	-0.698873	0.103876	0.513261	0.452455	-0.757721	2.46876	-2.19915
germ_W5_to_adult_State3-TAGTTGGTCACCATAG	6.63478	-6.78542	7.32037	0.885803	0.14281	-1.35467	-1.08003	-1.13183	1.86577	-0.61696	0.395642	0.941269	-2.97885	-0.391816	2.1688	-1.0583	-0.424056	-1.53762	0.0457577	0.0367047	2.914	1.30603	-1.82959	0.703376	0.13712	-1.15677	-2.20509	1.05555	0.45058	0.0576788	0.823901	0.534914	-1.83767	0.571444	-0.00715576	0.970721	-1.02933	-1.66381	-0.0829553	0.0664314	0.575724	-1.60521	0.610211	-3.41225	-0.0195237	1.19069	-0.667789	0.676227	-0.333252
germ_W5_to_adult_State1-CACCACTCATTATCTC	12.3968	6.66407	-4.99345	-0.0587589	-9.54353	3.49233	0.161216	-0.174404	-1.92254	1.75506	-0.370103	-1.33585	-1.49305	-1.01686	0.311434	-0.537558	-0.328308	0.646221	-0.831483	1.33043	0.018607	-0.807174	-2.60137	-0.255264	0.418921	4.4581	-0.14109	1.70316	-2.22664	-0.502093	-0.934825	-1.83224	1.17145	-2.20378	-1.10261	-0.67748	0.728862	-0.128456	-2.42438	0.806057	-0.953886	-0.724161	-0.535085	1.1888	0.368734	0.680733	-0.0596274	0.307969	-2.12463
germ_W5_to_adult_State0-TGGCGCAAGACGCACA	13.8962	3.66466	-7.52303	-1.02203	1.83598	-1.56829	-2.9194	1.20083	-1.86129	1.06729	0.01529	-1.7509	-6.11505	-2.63279	1.4673	-1.20962	0.426613	0.473712	0.80062	1.79744	2.44772	0.538127	-1.17264	0.612281	-1.79346	1.49005	0.236718	-3.83	1.01743	1.76376	1.77025	-1.16386	-1.10341	-1.47789	1.96118	0.850225	-0.112058	-1.21087	0.176807	-1.07568	-1.17555	-1.82271	-0.0767792	-2.15518	1.80871	2.2349	3.88164	2.13162	-0.959427
germ_W5_to_adult_State2-CTTACCGCATTACCTT	11.0335	-0.560992	7.23193	-1.08471	-4.10422	5.73045	5.0875	4.36191	-0.571558	0.768859	0.154554	-1.28417	-1.31791	0.273517	0.195357	1.03881	-1.11056	1.08529	-0.682709	0.949139	1.17301	0.441715	-3.04886	-0.22184	0.56145	2.69547	0.0835057	1.35413	0.425847	-1.03976	-1.77801	-0.845926	-0.268861	-0.364497	-0.421434	-0.420476	-0.892106	-1.40402	-1.36274	0.40988	0.64954	0.863326	1.38109	-0.31611	-0.535652	-0.101062	0.296868	0.823608	-1.09661
germ_W5_to_adult_State0-TTAACTCAGTAAGTAC	13.5999	6.54582	-8.46923	1.6092	4.84031	2.27523	-1.16463	0.114378	1.05285	-2.82358	1.90026	1.13731	6.97991	1.59925	-1.40634	-1.11999	0.798159	-0.589433	0.110921	-0.890287	3.64874	2.36831	-0.761911	1.21764	-0.368859	-2.77007	0.849412	-2.9319	0.703683	1.09377	3.90826	-3.18004	-2.85403	1.00009	-0.959432	-0.288567	-0.240028	-2.51364	-0.757147	-2.78045	0.48859	2.28275	-0.845392	-0.940011	2.01741	2.35444	-1.16743	1.03387	-0.26034
germ_W5_to_adult_State0-TTCTTAGGTCAGCTAT	13.4961	5.46165	-8.27214	1.94571	1.30992	0.513237	-2.80498	0.0238435	-0.0529346	-1.59114	0.914209	-0.165104	2.66096	-0.134274	0.278701	-1.09737	0.131275	0.0583421	-0.181811	0.00358104	0.871593	0.699452	0.164019	-1.63342	-1.96439	-2.32981	-1.06303	-1.29032	-0.353402	1.14423	1.86795	-0.518852	-2.13927	0.353578	-0.245936	0.590846	0.225724	-0.586121	0.55776	-1.5014	-0.133608	-0.283298	-0.674907	0.825068	1.15446	0.862627	0.247496	0.409574	-0.525598
germ_W5_to_adult_State4-TACGGATCATCCCATC	8.21051	-6.51092	10.1701	-0.237701	1.17476	-4.08877	-3.35342	-3.19051	0.271725	2.41501	-0.853713	0.979425	0.788908	-1.40296	-0.093681	-0.765357	0.579177	-0.695412	-0.762829	0.56944	-0.122561	0.258657	-0.230564	1.55116	-0.242932	-0.656728	-0.238163	0.977458	0.669109	-0.00362964	-0.237998	0.606656	0.0643388	0.555697	-0.26344	-0.588207	-1.69609	0.332573	-1.19174	2.01139	-1.46225	1.12718	0.994098	-0.548045	-0.962766	-0.0413819	-0.441976	0.70324	-1.40429
germ_W5_to_adult_State0-TTCTTAGTCTCGGACG	16.1928	10.0869	-12.0575	-0.892387	11.1224	-0.702763	-1.66664	-0.068942	-1.93084	-0.198281	0.912529	-1.05009	-8.0385	-2.16669	0.372968	-1.62274	-0.786394	-0.211996	0.41359	0.964815	1.92256	0.124526	-3.28853	0.713919	-2.02075	-3.01227	2.96113	0.963811	0.677932	2.57539	-6.05563	-1.77035	1.63343	-0.367907	4.30607	-0.468987	3.4177	-4.52071	-3.37919	-8.68408	3.36882	2.09072	-1.32252	-5.6964	-3.65294	2.72352	6.505	4.15459	-0.283511
germ_W5_to_adult_State0-TTGGAACAGTTAGCGG	16.7358	12.4064	-14.0051	0.699765	16.053	1.81382	-1.09978	3.01337	0.27059	-2.99669	0.566894	-1.20743	2.1289	4.33319	-3.54087	3.11652	-1.77787	3.11838	1.54451	0.796373	3.26744	0.5728	-3.46997	0.271406	-3.33432	0.535693	-2.28329	0.00172535	3.20016	5.68886	1.30355	-3.08513	-0.426464	0.0411974	2.4681	0.292779	-5.13949	0.851118	-2.28259	-0.8292	1.88929	0.991334	2.77997	-1.21993	4.61796	-4.40351	-1.87362	-4.91255	2.17576
germ_W5_to_adult_State1-CCCAATCGTTGAGGTG	10.0751	2.90788	-1.0833	1.18431	-7.41733	3.19039	-0.736494	-1.31445	-0.659866	-3.49349	0.76147	-2.274	1.38548	1.49625	-1.66452	1.48687	-0.134575	0.121022	0.435782	0.131884	1.35722	1.02203	-0.0779668	1.80269	0.845383	-2.67234	-0.0818869	0.890536	-1.86503	-0.744387	-1.38193	-0.647877	-1.34941	1.40962	0.333924	-1.56949	1.01376	1.55744	1.80224	-0.807044	-0.776584	0.269932	-0.796119	1.10542	-1.44671	1.19931	-0.722089	-0.745724	-0.549998
germ_W5_to_adult_State0-AACACGTCAGGTGCCT	14.5292	3.91409	-8.5247	0.635608	2.20629	-0.0802097	-2.81811	0.724846	-2.12688	0.581804	1.16507	0.0568884	-5.0715	-3.3829	2.36507	0.171863	0.378923	-1.63741	-0.632904	-0.263614	0.0502895	1.43807	1.73122	0.0641492	-0.0205393	-2.39688	1.42738	-2.26602	1.25945	-0.679201	1.39773	-0.20311	-3.93993	-1.53038	-1.54277	-1.62891	-2.07165	-3.13825	-2.23079	-0.206422	-0.00887075	0.761433	-1.17725	1.64397	1.00109	-0.29495	-1.41902	-1.33197	-2.2396
germ_W5_to_adult_State0-ATCTGCCAGAAACCGC	11.622	3.1502	-8.19109	1.07967	1.72941	-1.47907	-2.73377	-0.133615	-2.28318	-2.66982	0.951122	-0.463649	-7.01314	-1.25549	2.0135	-0.957078	0.603054	-0.99361	0.0219502	-1.53199	1.68077	3.12313	0.280004	1.26838	-2.21709	-0.790859	1.4437	-2.60463	2.10439	0.441654	2.82122	-2.70323	-5.44352	-3.04727	-4.59373	-0.390116	1.65777	-0.478273	1.22755	1.6209	-0.0209447	-4.67187	0.466856	2.28024	-2.98069	-0.24688	4.2407	0.763654	-0.318103
germ_W5_to_adult_State4-TGCGGGTAGCGAGAAA	8.29392	-6.21415	9.15852	0.054541	1.76462	-3.33573	-1.59122	-2.64346	0.201281	1.51751	-0.664259	-0.486427	-0.0808675	-1.45829	1.02238	-0.00206276	-0.356625	-1.36946	-0.358412	-0.180237	1.60629	1.33818	-2.11348	2.44394	1.00571	-1.79728	-1.43554	0.724504	0.0274788	0.332232	-0.327766	-0.51509	-1.37944	-1.74407	0.56489	1.64336	-0.348783	-0.331999	-1.10643	-0.725742	0.0611738	0.838809	0.0249434	1.13711	0.585893	-2.18096	0.886477	-0.877023	-1.4634
germ_W5_to_adult_State1-CCGGTAGAGGAGTTGC	12.0018	2.63359	-1.14824	0.293696	-8.43656	1.48854	-3.47864	-0.33732	-2.33348	-2.41672	2.01373	-2.45143	1.8175	-1.16077	-2.15207	0.574046	0.114856	0.295092	0.519184	-0.255855	-1.27562	-1.60311	0.548202	0.821667	-2.40587	-1.98451	1.88349	0.0232568	-0.591096	-0.885761	-0.92005	0.353337	-0.353791	0.872107	2.09563	-2.42339	1.61801	-0.472896	0.458222	-0.308265	-2.21462	-0.503037	-1.11573	0.963159	-1.15445	-0.304167	-0.46373	-0.959949	0.994482
germ_W5_to_adult_State1-CTACATTAGAAACCTA	11.1333	2.92894	-1.26423	0.797711	-7.11313	1.09669	1.22079	-1.0549	-1.79569	-0.981021	0.296148	-2.37674	0.274143	2.747	-1.84095	2.00342	-0.645356	-0.387948	0.317356	-0.709105	1.49771	2.22186	0.842324	3.23495	4.17947	-2.76217	0.742338	1.61722	-2.21597	-0.295301	-0.761233	-0.718979	-2.49856	1.48778	0.0987902	-1.9971	-0.0199626	2.05916	-0.589576	-1.89744	-0.122412	-0.716873	-1.2563	2.36641	0.0789587	1.05621	-0.682939	0.0363832	-0.515844
germ_W5_to_adult_State1-CTAGCCTAGCAAATCA	13.8729	7.90752	1.15869	-1.56495	-6.4382	7.83386	5.40138	3.59164	0.135356	0.50303	-1.07045	-1.57794	0.837772	-0.328509	0.903389	0.128017	-0.951609	-0.64792	-0.577084	-0.20321	1.05303	-0.266763	-1.76444	0.361217	2.27014	-2.79233	-0.777424	0.60384	-0.0407216	0.568599	0.496221	-1.16787	0.763594	0.554387	0.147034	-0.184615	0.198617	1.13335	-0.500148	-1.69692	0.599524	0.543783	-1.09026	0.339161	-0.887001	0.869821	-0.303355	-1.10847	-0.31006
germ_W5_to_adult_State2-GGAAAGCAGTGTCCAT	9.23389	-2.3524	7.01996	0.269179	-1.21563	2.8382	0.459053	1.74637	0.0696147	-1.5948	0.93463	-0.63338	-1.55728	2.85844	-1.22703	2.23168	-0.114253	-0.260707	1.28667	0.373612	1.16157	1.22499	2.26491	2.90681	2.3707	-1.48154	0.248157	0.875497	-1.64127	1.19088	0.235143	1.2833	0.628166	0.259862	0.812758	0.626961	-1.73773	-0.0299988	-1.37537	-0.904638	0.218284	-0.182599	-0.0726208	-2.04654	0.599393	0.801609	-0.256014	-0.624977	-1.25547
germ_W5_to_adult_State0-GCACATAGTTAGAACA	18.0074	13.5494	-14.5072	0.505721	17.022	1.86956	1.37899	1.53609	2.95946	-1.05343	-0.37232	0.637245	7.66749	3.84065	-3.55428	1.80392	-2.21594	0.947132	0.642308	0.557798	3.12709	-0.863511	-2.61462	1.69988	-2.95914	-4.07051	-4.71144	4.71464	-0.861718	-0.841948	0.369333	-3.35407	1.5609	-3.38453	-3.09459	-3.69099	-0.417333	0.526877	-4.87295	2.5597	2.45166	-4.49777	0.506896	-0.753412	2.71799	3.27932	-1.43021	-2.01718	0.591186
germ_W5_to_adult_State0-GTCACAATCAACCAAC	13.1113	6.08353	-9.38535	-0.439203	6.91654	-0.34894	-1.68278	-0.687462	-2.29501	-1.8439	0.351885	-1.32787	-6.6953	-0.733814	0.463197	-2.151	1.34263	-1.10442	1.36759	-0.85599	0.188981	1.05461	0.217244	0.77922	1.41023	-0.0848405	-1.05103	1.4735	-1.92059	0.487027	2.90091	-3.5845	1.72989	-0.287273	-1.95472	0.539294	0.943439	2.05161	-1.55014	0.667538	-0.474023	2.03875	-1.52967	2.59639	-0.888187	-0.633292	-2.63447	-1.48957	-1.75302
germ_W5_to_adult_State1-CTAGCCTTCAGTACGT	12.3291	3.97888	-5.89647	1.7555	-7.45711	1.59088	-1.71054	-0.150867	-1.80814	-0.903852	0.581812	-0.0524635	2.28697	0.0985602	-1.29423	-0.594749	0.322752	0.344393	0.154458	0.63983	0.848229	0.452401	-3.41264	-0.956025	0.982166	1.30533	-0.171897	2.4515	-1.18612	-0.756291	-1.87174	-0.608631	0.513275	0.151556	-1.50742	-0.726776	0.907509	-3.1073	-0.489917	-3.3951	-0.250543	1.84196	0.722742	1.51959	0.239616	0.808	0.765162	-0.545795	-0.333428
germ_W5_to_adult_State1-CTGCTGTTCGCAGGCT	12.4118	5.43819	-4.85052	1.18378	-9.32723	2.10467	-2.28041	-1.55324	-0.657859	-0.470457	0.121856	-0.601662	0.484272	-0.164542	-1.99898	-0.999678	0.847556	-0.264064	-0.460148	-0.131493	0.421804	0.0112786	-1.43312	-0.103441	0.487407	-1.70747	-0.854073	3.9124	-0.56303	1.04913	-2.84366	-3.49744	2.37088	-0.571905	1.96074	-0.996323	2.14006	0.317758	0.923998	-1.33907	-1.14382	0.190857	2.00832	0.616635	1.82966	0.48328	-0.323975	-2.26727	-1.72467
germ_W5_to_adult_State1-GCCTCTAGTTAGTGGG	14.5424	4.55814	-5.93839	1.22274	-7.52126	0.790212	-2.5383	-1.84752	-2.06437	-0.96658	0.895169	-1.40577	-0.394833	-3.21375	-1.72906	-0.665169	0.604535	-1.09358	-0.177543	-0.0191355	-0.103961	-0.116418	1.49796	0.18506	4.11929	0.592472	-0.13523	-1.79476	-0.654173	0.0436263	1.39514	-1.69991	0.447753	-0.458247	-2.94477	-2.47107	-0.874951	2.83297	-2.27217	0.395205	-0.367011	-1.90894	-2.2262	2.30993	0.0345855	-0.356626	-4.19579	-0.452748	1.4839
germ_W5_to_adult_State0-GTCATTTGTCCAAGTT	11.1259	6.90354	-10.3377	-1.40192	7.37113	-2.29308	0.696047	-0.694378	-2.3988	-0.455463	-0.977529	2.28403	-8.35195	-0.372151	-0.196083	1.68703	1.24098	-1.5203	1.71682	-0.0420095	-2.636	1.86993	0.592429	-1.37205	-0.407741	-3.46025	0.127474	0.757012	-3.26364	-2.29528	3.46745	-2.63406	-3.35829	0.419792	2.63477	0.913275	1.65718	-4.95577	-0.980695	-2.26719	-2.75827	1.06594	1.66809	-2.10211	1.24909	2.18469	5.58096	-0.885608	-5.42941
germ_W5_to_adult_State1-GCGAGAAGTCTAGTGT	13.7409	6.73515	-5.71776	1.1905	-6.13456	4.03496	-0.71342	0.292898	0.31287	-2.05451	0.439367	-0.378409	5.28579	-0.422355	0.131414	-0.474055	0.525151	0.599961	-0.656696	0.0963005	0.0284201	1.67679	-2.16089	1.08266	-1.90507	0.055155	0.712329	-0.336821	0.265343	0.191744	0.551474	-1.15586	-1.5431	-0.511249	0.190959	-0.705977	1.06254	-0.44488	0.428541	0.65155	0.042749	-1.22079	0.156107	-0.0701984	-1.22369	-0.294291	0.524315	0.0565938	-0.315542
germ_W5_to_adult_State2-GGGTTGCCACCAACCG	8.69678	-4.05904	11.8205	-1.00603	2.47549	3.07313	1.98787	0.988986	0.239227	-0.310548	-1.34206	0.285647	-1.3287	2.62493	-2.47017	2.18413	-0.30062	-0.240296	-0.241004	-0.272121	1.42438	-1.97174	0.734571	1.04762	-0.251471	1.60428	0.279999	0.594446	0.164585	-0.404694	0.423854	-1.0391	0.242069	0.0820088	0.174939	0.0391509	0.209622	0.0873185	-0.360646	-0.102664	1.27052	-0.168161	-0.158154	-0.0618436	0.875811	-0.310747	-0.0602879	0.189038	0.359217
germ_W5_to_adult_State3-AACCGCGAGGCGTACA	9.36248	-4.81835	14.2996	-1.00187	2.4834	1.3082	1.1017	-1.68255	-0.111872	-1.24117	-0.229667	-2.10782	-0.0423351	-2.1058	4.24181	-1.38157	-0.494536	-0.675715	-0.0643031	0.20071	0.191548	2.0508	-2.51322	0.785318	-1.31788	-2.25386	-1.81624	0.553797	0.22626	-0.592919	-1.37096	0.612046	-1.53493	0.547824	1.35535	1.08044	0.473717	-0.123108	1.91124	0.641527	0.0401943	-0.288692	-1.37556	0.139998	-0.120964	0.157308	-0.0583316	0.188008	-0.697725
germ_W5_to_adult_State1-TGAGCCGAGAGGGATA	8.74666	1.30999	-2.10729	1.77195	-5.92415	2.53443	-2.22219	-0.20872	-1.67943	-2.9641	0.957478	-1.2428	-2.52753	3.44447	-1.29086	0.473282	-1.39194	1.09407	2.78748	0.117489	2.31999	1.35514	-1.3368	1.98274	-0.654563	-4.16775	-0.890119	0.405182	-1.95081	-0.171546	-0.967953	-0.841547	-0.741136	4.07079	1.04548	0.0128092	-0.295462	0.900068	1.51741	-1.67554	-0.389987	0.901775	-0.427404	0.941198	-1.35436	0.0385875	-0.192913	-1.27155	-0.743718
germ_W5_to_adult_State0-GTGTTAGGTGCAGGTA	12.5527	2.76774	-7.87405	-0.372538	-2.1197	-2.20207	-3.48523	-0.811773	-1.67983	-0.631178	1.50841	2.473	-6.74587	-3.10969	2.21726	-2.69953	0.785573	-3.1969	0.32569	-3.3083	-1.84431	2.27095	3.77903	0.13277	-3.89043	0.307043	0.82123	-3.97954	1.44973	2.33795	5.86466	-1.27428	-2.61791	0.0517357	0.421658	0.0407136	-3.13438	-0.525689	-1.72256	4.12949	1.10312	-6.10813	1.38734	-0.644629	1.36695	-0.176343	0.197963	0.296418	2.3821
germ_W5_to_adult_State4-TTAGGACTCACTTATC	7.74315	-6.46103	9.83377	0.970767	2.72056	-3.94665	-3.57125	-5.78045	-1.39746	-0.0417613	0.103174	-0.00849044	0.442153	-1.60043	-0.114546	-1.55558	-0.103137	-0.453047	-0.27503	0.540737	0.691659	-0.340892	-0.0440153	1.18554	-1.72866	-0.0379615	-0.336994	1.71914	0.172982	0.21203	0.248347	-1.47151	-0.39548	0.115252	-0.0685296	0.634448	0.502371	-1.06075	-0.468518	0.916905	-0.331251	-0.43499	0.122192	0.394488	-0.594575	1.15377	-2.49468	-0.546061	-0.256158
germ_W5_to_adult_State0-TCGTAGAGTCTCGTTC	14.5947	7.70775	-11.4911	0.375306	11.2158	0.243881	-2.35159	1.98804	-0.806658	-6.03201	2.4749	-1.55505	0.637473	-1.16899	-0.527857	-0.60186	-1.32089	-0.479947	0.307575	-0.467708	-0.895387	0.100868	0.191686	0.68457	1.53911	1.85649	2.63781	1.13978	0.503231	-0.272745	0.564206	0.378436	-1.52426	1.13104	0.599928	3.24169	0.597982	0.106924	-3.91527	-0.416846	-4.09644	-0.647048	-1.71232	-3.08963	-0.317702	1.08258	4.14208	0.552963	-1.99339
germ_W5_to_adult_State0-TGGACGCGTGTTCTTT	19.0258	13.8437	-14.2107	0.508325	18.1984	0.892625	1.20337	2.01283	-0.757355	-1.8362	0.216371	-1.19341	4.56455	1.49463	-1.96656	2.18144	-2.39435	2.08545	0.378641	0.546878	0.993324	-1.51205	-2.0117	3.99668	1.43885	0.258116	-0.370701	3.05226	-3.22437	-0.210016	-2.30603	2.81491	3.47815	-1.4528	1.41422	-4.10999	2.06496	1.41105	-2.44935	1.76163	-2.29396	-2.54148	-4.71299	-3.21869	2.53078	-3.27771	0.987538	-0.215733	-1.0339
germ_W5_to_adult_State0-TTAACTCAGCTAGTTC	15.4526	10.6168	-10.6713	1.44726	10.4152	2.72927	-1.92294	2.26906	2.24479	-3.03131	1.17609	-0.748421	6.56551	1.26178	-0.262913	0.100149	-0.0703006	1.25847	0.119931	0.0788729	-0.179074	-0.167162	0.570019	1.18909	-2.29279	-2.44912	0.13021	-0.0857082	0.0233877	-0.471754	0.0673044	-0.148139	-3.31308	-1.47958	2.1522	0.477757	-0.441703	-0.683081	-1.23444	0.901264	1.66952	0.527953	0.583988	-1.22889	1.37653	-0.0609255	-0.432145	1.4371	-1.09301
germ_W5_to_adult_State0-AAACCTGGTGATGTGG	14.5459	7.15905	-7.72258	-0.659104	-4.50145	0.233501	-1.50355	-0.0706325	-2.00682	1.19319	0.0201267	-1.65806	-4.57637	-3.99608	2.34547	-0.899728	-0.846323	-0.329057	-0.599694	-0.910052	-1.85387	0.730931	1.82822	1.90251	-2.53387	0.689733	2.85922	-2.71081	1.11445	-0.587124	-3.76636	-0.392695	-3.20765	-2.40618	0.0600874	1.71527	-2.1687	2.54552	0.908725	0.114819	0.435719	-0.622616	0.437275	-0.219189	0.56841	2.07258	-1.70135	-0.343679	0.281957
germ_W5_to_adult_State0-AAGGAGCTCAAACCGT	16.3366	7.18822	-8.82611	-0.397211	-5.19403	0.0905815	-2.04779	0.9698	-1.75506	0.15203	1.10224	-1.16835	2.14695	-2.05443	0.513743	-1.31312	0.643258	-0.50398	0.396462	-0.251169	-0.272793	-0.993145	-0.75299	0.723785	-1.79204	-0.923684	1.04984	-3.05973	2.96678	0.998174	3.1809	-2.16156	-1.04513	-0.531343	-1.45925	2.07937	-1.61049	-0.580297	-1.76633	0.0330945	0.967536	0.0388308	-0.64118	-0.325759	-0.592661	1.7642	-2.11414	0.990509	-1.17962
germ_W5_to_adult_State1-TTTGGTTAGTGAACGC	8.71409	0.660432	-1.30352	1.49798	-8.28153	-3.11743	1.26966	-2.5437	-3.25936	-5.94968	3.59107	-0.894381	-0.11458	0.0129288	-4.39613	-1.43293	0.334539	3.08357	5.94961	0.589559	-6.17888	2.18175	-1.55758	-3.88713	2.51167	-7.4528	-3.02007	-3.58269	0.376778	2.98535	-1.27615	4.47727	1.12695	5.30486	-2.34907	1.82759	0.0668275	0.132507	0.75015	-4.21096	-0.447477	-0.943878	0.540516	3.32473	1.36739	-3.5357	-0.809591	0.868054	-2.76451
germ_W5_to_adult_State0-ACATCAGCAGGGTATG	14.7637	9.69008	-12.2159	1.14965	15.6102	1.54179	-2.56938	3.3137	1.30033	-2.5279	2.34871	-2.43432	4.26636	0.888009	0.820726	1.26057	0.677143	1.33191	0.734522	1.5194	-0.646529	0.38946	-1.4338	-3.01428	1.2171	2.24262	1.01807	0.640036	-3.78564	4.47	-2.09701	2.68334	-0.887484	4.33118	1.82019	4.39909	-2.73003	3.4991	0.609882	-2.20278	-4.45167	2.86033	-3.80786	-3.50046	0.562288	2.56714	0.123164	2.49091	-5.95714
germ_W5_to_adult_State1-ACACCGGAGAAACCTA	12.7706	4.93287	-4.80497	0.135421	-14.6834	0.766718	-2.30678	0.579265	-4.19105	-1.49584	1.79846	-4.21866	-2.60113	-2.63005	1.99223	0.474807	-0.278683	1.47486	0.110674	0.5936	0.643615	0.391078	-3.26851	-2.32014	-5.52855	3.16132	-1.06597	1.75546	1.22724	-0.0285266	-4.12179	-5.49587	-0.131212	-0.686579	3.09426	-0.800144	1.14269	-0.157887	1.50027	-0.749629	-2.37035	4.09172	0.399987	0.775501	1.62077	1.93617	0.615144	-0.00350414	1.05358
germ_W5_to_adult_State0-AGATTGCGTCTTCGTC	17.126	13.651	-14.3912	0.68843	17.3578	2.05472	0.251273	1.67942	1.29851	-2.03911	0.213745	-0.848911	1.16454	2.98286	-3.65579	1.44763	-1.65099	1.82765	-0.0999044	0.290095	3.92185	0.215206	-4.64229	1.45602	0.0480264	0.0795679	-2.99908	3.09569	-2.53337	1.38004	1.8799	-0.78605	-0.254155	-1.52012	-1.741	-1.91436	-0.898779	3.94158	-1.41918	3.12614	-2.67666	-0.820142	1.93268	2.12713	-0.245029	1.01325	-0.918749	-2.27063	3.11998
germ_W5_to_adult_State2-GGTGCGTAGCTGCAAG	6.72211	-3.89065	11.0515	-0.122492	-0.789894	4.93993	4.00393	3.45301	0.684429	-2.6044	0.100174	-0.0771437	-1.39047	-0.587581	1.37596	-0.0135096	-0.415666	0.239244	-0.765201	-0.140233	2.21908	1.1861	-1.56302	0.96826	0.0522845	-2.15503	-1.40975	0.620881	-0.0834433	-0.917231	-2.68746	-0.981259	-1.47616	0.117744	1.67042	-0.0350835	1.21213	0.860264	2.77147	-1.019	0.490041	0.993042	-0.449143	-0.922447	0.856175	-0.492905	-1.61826	0.561355	0.135818
germ_W5_to_adult_State1-ACGATGTTCACCCGAG	11.617	3.24797	-5.72059	0.483389	-6.22576	1.46914	-0.841092	-1.07155	-0.991411	-1.64944	-0.0259741	1.1944	2.34938	-0.70271	-0.775141	-1.60446	-0.524962	-0.388281	-0.135767	0.256856	1.42586	1.60782	-2.53234	-0.326905	-1.08416	0.95906	1.07848	-0.458592	-0.101831	1.34666	1.23197	-1.81694	1.03903	-0.921378	-1.10209	0.773165	-0.458843	-2.00757	-2.94626	0.459656	1.41184	-3.40857	-2.21296	-0.0455698	-0.130925	0.713983	0.275815	0.096208	0.855982
germ_W5_to_adult_State0-AGGCCGTTCCATGAAC	13.7616	7.14985	-11.4102	1.34583	10.3384	-0.356924	-3.77646	0.746488	-0.482256	-3.8827	2.67778	-0.363947	-1.43809	-0.817616	2.77161	-1.08952	0.392718	-2.10458	-0.714722	-1.15743	-1.24446	0.791371	1.40139	-0.681967	0.226338	0.242914	1.50913	-2.00993	-0.733581	-1.21088	5.31307	-1.10981	-2.49299	1.68144	-1.48569	1.35356	-0.446794	-5.39515	-1.82028	-2.47918	-1.21765	1.31528	0.773246	3.81827	-0.988538	-3.41308	6.3585	0.0315514	3.76651
germ_W5_to_adult_State3-CACCAGGAGGTCGGAT	8.64085	-5.07891	12.8962	-0.923374	1.88774	3.9614	3.02032	1.73716	0.702787	-1.18686	-0.117052	-0.594293	-0.154087	-2.70962	3.02879	-2.2799	-0.309211	-1.11952	-0.190639	0.344628	0.171022	2.57697	-2.93562	3.05376	2.4281	-1.97786	-0.970239	0.102601	0.388294	-0.919678	-0.039055	0.689557	-1.13021	-0.0845277	-1.07263	0.966922	-0.488338	0.171229	-0.189699	0.186063	0.474859	-0.901276	0.670234	-0.0831521	-0.68198	-0.595786	0.237143	0.480132	-0.491658
germ_W5_to_adult_State2-TACTTGTGTCGCGTGT	7.241	-5.39794	11.3235	-0.0557174	1.1254	5.43762	4.35557	4.01451	0.203285	-2.89103	0.603332	0.487696	-0.0348954	-0.505284	2.03206	0.0173253	-0.238772	-0.560205	0.25351	-0.520649	0.642342	2.567	-0.926961	2.32079	2.03028	-1.86675	-1.40183	1.28702	0.901828	-1.2992	-1.91283	0.723323	-0.882417	0.412936	-0.15316	0.983277	-0.1361	-0.388914	-0.884379	-0.669173	-0.077231	0.0404141	-0.514122	-1.13872	0.83676	0.688421	-0.9303	1.27631	-0.912901
germ_W5_to_adult_State0-ATGTGTGAGAGCTGGT	12.5389	4.7276	-8.73966	1.98802	1.15169	0.841963	-1.91719	1.50943	-1.08391	-1.38063	1.44165	1.05702	0.151079	-2.52652	0.240293	-0.722846	1.16439	-1.76866	-0.562625	-0.496334	-0.289919	1.29865	1.0022	-0.159877	-0.445399	1.42031	2.38587	-3.43029	0.488892	0.763736	-0.31206	0.216254	-3.23949	1.79586	-0.50377	0.947046	-0.33595	-0.501985	1.2462	0.587978	-2.70645	0.631473	-2.57072	0.812724	-0.0730926	2.63672	0.959709	2.75287	0.485151
germ_W5_to_adult_State0-CAAGTTGCAGCGTAAG	14.9667	6.2654	-9.95771	0.619111	8.30136	0.309744	-2.43175	0.63995	-1.8312	-1.87242	1.23164	0.298717	-4.78223	-1.09457	-0.637034	-1.58393	0.409716	-0.800554	0.223484	1.5126	-1.85188	1.42023	2.74481	-0.0818129	1.80941	0.706126	-0.974559	2.73473	-0.623389	0.173751	-0.504724	-2.22441	-1.97801	-0.214322	1.86439	-2.54974	-0.393866	-3.22444	-3.09724	-1.59635	-0.15547	-1.33848	0.0677352	-1.35945	3.38827	-0.469941	-0.907053	-0.719885	-0.925684
germ_W5_to_adult_State0-CCTTTCTAGTGTTGAA	10.1064	1.48973	-5.3816	1.01636	-1.10657	-2.49757	-3.46857	0.860061	-0.963274	-0.469019	1.17862	0.924871	-5.02018	-3.7451	0.383192	-0.307382	1.296	-4.5336	-0.876257	-2.12145	-0.553651	4.36518	3.97112	2.51622	-2.16262	-1.79464	1.9365	-2.32416	2.55497	0.786496	2.0422	-1.44668	-3.59542	0.394099	-1.11548	-1.49863	-0.559709	-0.689271	-2.81118	3.34106	-1.77867	-2.76397	-3.0009	1.29167	-1.66421	1.7916	2.93894	-0.652866	0.817939
germ_W5_to_adult_State0-CGATGGCCATCTCGCT	17.3508	11.886	-10.3521	-0.788418	16.5054	-0.373111	0.944798	1.02918	-2.09815	-0.267986	1.27253	-3.43462	-1.84263	3.54251	-3.59646	0.704353	-0.448582	1.07323	-0.29306	0.188175	0.403288	1.80805	0.447424	1.94015	3.11665	5.48027	-3.26402	6.65363	2.08333	-3.00151	-2.44277	-8.14953	5.0104	4.70761	-5.25612	-11.8839	1.39344	-6.0281	3.35291	1.50797	1.35164	1.73917	0.226905	4.56166	6.6834	11.1947	-7.04051	-1.56186	-3.396
germ_W5_to_adult_State4-AACACGTAGTCGCCGT	8.61768	-7.11313	9.22257	0.843618	1.85779	-3.4632	-3.23852	-2.14752	0.679938	1.31419	0.163814	-0.489587	0.545845	-0.592899	-0.619358	0.610087	-0.146511	-0.523224	-0.271927	0.10636	0.349095	-1.30157	0.23717	-0.493403	-0.598352	0.92412	0.866425	-0.533107	0.197809	-0.275163	1.044	0.744995	0.52657	0.311985	-1.66287	-1.29875	-1.6622	-1.38204	-1.45609	0.0344749	0.102728	-0.571488	0.325759	0.82338	-0.939273	-1.07348	0.440013	0.436967	-0.828739
germ_W5_to_adult_State3-CACCTTGAGCGTTGCC	10.8175	-5.79858	15.6451	-2.19164	3.86708	2.98351	4.92058	2.18874	0.41377	0.158392	-0.0247658	-0.413399	0.434745	-1.22836	2.7701	-1.61104	-0.0374588	-0.39244	0.478333	0.887822	-1.67372	0.404177	-2.20017	-1.0459	0.314268	0.18991	-0.121178	-1.28896	-0.794127	-0.0761367	0.34255	0.626463	0.774839	0.584446	-0.137013	0.0204267	-1.04709	-0.902206	-1.82868	0.826459	1.24987	-1.58123	0.0169371	1.85674	-0.919159	-0.540368	0.718152	0.296524	0.386181
germ_W5_to_adult_State4-AAGGTTCAGGAGTCTG	8.25868	-7.82987	10.8796	0.363968	2.40457	-5.69832	-3.1393	-3.75455	-0.281045	1.82449	-0.277509	-0.0944171	1.04144	-1.62277	1.9703	0.402466	0.244527	1.94628	-1.29052	0.0307756	0.831912	-0.347984	1.2458	-3.58422	1.89988	-0.600347	-0.970837	-0.17161	0.803448	0.12337	0.198699	-1.27265	-2.50586	-0.666937	-0.514943	0.917063	-1.22174	0.384968	-0.765243	0.253448	-1.7116	-1.71936	0.2389	-1.39023	-0.722368	-1.06478	0.950882	0.742132	2.17441
germ_W5_to_adult_State1-ACGGGCTAGAGTAATC	11.9616	3.32521	-2.56001	0.817001	-7.09113	2.15282	-1.65675	-1.27826	-0.165881	-1.89957	1.00271	-1.03043	1.36635	0.52345	-1.98168	0.503961	1.01573	-0.049365	0.291138	-1.775	-1.3447	0.0580565	1.86889	-0.136818	2.0322	-2.01803	-1.64911	1.52396	-1.94106	1.08615	-1.55002	1.61133	1.51188	2.93218	-2.5469	-0.195779	0.465055	0.29341	0.254101	0.719357	0.361629	-1.4436	-0.660037	2.56341	-2.07516	1.53117	-0.743843	-0.86391	1.16361
germ_W5_to_adult_State4-ACACCGGAGAACTCGG	6.03324	-7.22421	6.63322	0.393149	-0.109558	-4.29749	-4.03971	-2.75774	0.334954	-1.40834	-0.485527	0.98871	0.640897	0.768997	0.336069	-0.553092	0.351409	-0.0864094	-1.32764	1.77372	-0.0283807	1.93333	0.892953	1.15157	2.54509	0.435648	-1.68138	0.134066	0.700088	0.727367	1.01017	-0.129541	2.20424	0.893577	0.280565	0.525174	-0.461494	-0.946386	-0.910515	1.24971	-0.106677	-1.27885	-0.188448	-0.953964	0.601632	0.173606	-0.453469	1.45877	0.552608
germ_W5_to_adult_State4-ACAGCTAGTGTGCCTG	7.67513	-5.63565	11.0581	0.061688	3.12491	-5.34871	-3.69083	-5.0792	-0.54778	2.01769	-0.0632733	-0.715631	0.927146	-2.38084	1.59782	-0.73651	-0.0544238	-0.566194	-0.4762	0.407058	-0.444323	0.653465	0.320548	0.530408	2.70793	0.259932	-0.25662	-2.37454	0.235158	0.447973	0.307622	-0.26812	-0.173811	-0.966723	-0.861269	-0.519381	-1.91391	0.355225	-0.2118	0.68053	-1.32183	1.41929	0.0720014	0.768212	-0.462964	0.349879	0.372182	0.585913	0.379915
germ_W5_to_adult_State4-ACGAGGATCATCGGAT	9.8882	-5.93455	12.8189	-0.918952	1.42118	-3.53994	-2.3781	-4.19722	-0.557054	2.79348	-0.283657	0.147556	3.17544	-2.54287	-0.86566	-1.19801	-0.279632	-0.254912	-0.170238	0.579055	-1.36569	-0.704067	0.275696	0.621143	2.66075	0.726114	1.17077	-2.21705	1.20418	0.565333	-0.292773	0.472276	2.23241	-0.14786	-0.354008	-0.41752	0.948611	-0.333865	-1.07987	0.897075	-0.348648	-0.447231	1.01379	-1.62208	-0.466476	0.192686	-0.889916	-0.681114	0.221581
germ_W5_to_adult_State1-ACTGAACAGATGGGTC	13.9029	2.81296	-6.79644	1.10962	-7.95172	0.79958	-2.02581	1.51506	-2.24948	0.0950997	1.69247	-0.771	-0.105137	-1.48748	1.94246	0.29441	2.19049	-0.282754	-0.423895	-0.331848	1.05444	-1.54925	2.62637	-1.17662	0.323762	-1.46927	-0.479508	-1.73194	-1.19802	1.16708	0.99865	1.75916	0.0948554	-2.11643	-1.45713	-3.31426	-0.444485	1.48981	1.39404	4.39315	-0.0356629	-1.39597	-0.166693	0.3615	-5.04812	2.2538	3.00581	-1.40503	3.89564
germ_W5_to_adult_State2-TCAGATGAGGTGCAAC	7.82933	-6.12056	11.0878	-0.563356	-0.913981	0.911065	0.551591	2.38519	-0.227109	-1.58953	1.47349	0.285604	-3.82723	1.40288	-1.93504	2.40291	-0.623073	-0.551962	0.204719	-0.735473	0.475943	0.0575493	2.33955	1.08616	1.60777	0.811839	-0.193581	-0.938367	1.69251	-0.816117	0.672674	-0.566501	0.888455	-0.765844	-0.0357548	0.495723	-0.538497	-0.347423	0.660344	-0.0390091	1.04078	-0.143145	0.641553	-0.40447	1.29892	-0.735246	-0.376532	0.303662	0.271097
germ_W5_to_adult_State1-AGACGTTTCATTTGGG	10.0749	0.530589	-1.85756	1.24392	-8.06682	-0.333368	-2.9777	0.302931	-0.462471	-2.19949	0.989284	-0.862696	2.52212	0.28253	-1.03341	0.773282	0.43254	-0.215628	-0.138482	0.395018	-0.98245	-0.963566	-0.195864	-1.4823	1.8558	0.523819	-0.26824	-0.777343	0.176948	1.18865	-0.0522438	2.8768	1.24337	0.639003	-0.143776	0.410435	-0.930581	1.33607	1.21181	-0.864891	0.0455137	1.88012	0.675226	0.296176	0.217025	-2.10744	-0.857672	0.370966	-0.320922
germ_W5_to_adult_State1-AGCGTATCACATTCGA	13.2867	4.04997	-2.48469	0.29796	-6.94664	0.224957	-0.756854	-0.747596	-1.18615	0.726931	-0.728745	-1.43459	0.40463	-1.71194	-0.684307	0.622673	0.155128	1.10669	0.0145469	1.28194	-3.06516	-1.13517	-1.45056	-1.30533	1.18086	3.18134	0.0394265	-0.0264359	-1.45223	-0.395319	-2.35663	2.7059	1.61683	-0.285084	-0.0888961	-0.15603	0.552705	-0.362357	-0.611385	1.85474	-0.509586	-1.06075	1.51653	1.24367	-0.781788	-2.81383	1.45006	-1.37932	-0.394457
germ_W5_to_adult_State0-CGCGGTAAGGTACTCT	16.4905	11.0386	-12.4287	0.746612	11.2534	2.26309	-2.73776	3.68727	0.59211	-2.95422	1.32743	0.254938	6.55177	0.0802289	-0.626394	1.35224	0.608664	0.921537	-0.607171	-0.367833	-2.50963	-0.147178	1.4417	1.13772	0.0829744	0.208588	-0.232265	-1.71136	0.953671	-1.29798	0.439723	2.20019	-4.00918	-1.50845	0.0226287	-1.53551	-1.89358	-0.0976463	-2.196	4.96775	-0.697864	-0.553538	0.384042	-2.09891	2.02458	1.16121	-1.57963	0.899615	-0.918974
germ_W5_to_adult_State4-ACTTTCAGTTGCTCCT	11.1171	-5.24399	11.9315	-0.692877	1.99985	-3.86688	-4.31805	-5.42069	-0.105845	2.5849	-1.1254	-1.52884	3.01772	-1.42911	1.50783	-1.25282	-0.0535773	-0.57844	0.331731	0.934434	-0.439209	-0.904421	-1.1557	-0.14656	-0.821204	-1.32921	0.506865	0.785332	-0.81509	-1.03015	0.414569	0.091949	-0.281046	0.0538353	0.328367	0.802295	-0.00518698	0.846651	-0.487913	0.827277	0.649204	-0.139071	0.658699	1.72595	-0.84163	-0.230432	0.0148535	-0.44491	-1.51695
germ_W5_to_adult_State1-CATATGGGTGCTCTTC	11.445	-0.119224	-1.30912	0.943462	-8.9174	-0.788236	-3.13296	-0.291639	-2.0664	-3.61685	1.19865	-0.523633	2.56643	-1.78398	-2.83819	0.646013	1.16339	0.561974	0.914132	-0.920671	-2.50118	0.606434	2.28233	0.681959	1.78356	-4.29536	-1.93517	0.460226	-1.16908	-0.244667	-0.376476	2.05529	0.440785	1.1324	-1.77915	-0.114216	0.534342	-1.67991	0.247313	-1.7301	0.608407	1.20794	-0.0798398	3.20847	1.27422	0.637399	-0.199431	-2.2565	-0.881697
germ_W5_to_adult_State2-TCCCGATTCTAACCGA	8.47412	-6.91785	11.5456	-0.457277	0.463526	0.736154	1.14304	2.87986	-0.614346	0.549787	0.640536	0.747701	-1.96004	1.43825	-1.64896	1.46496	-0.375618	-0.286215	-0.61384	-0.482723	-0.542022	-1.50804	2.19993	-1.78496	-2.68106	2.74172	3.94393	-0.364783	0.265282	0.254479	0.260288	1.14038	2.06181	-0.481817	-0.643373	0.0651193	0.0370561	-0.635929	-0.849035	0.103947	-1.96696	-1.41618	-0.841855	-0.016835	-1.61067	0.0692005	0.0676862	0.292265	-1.40231
germ_W5_to_adult_State2-TCGAGGCTCAACGCTA	8.38807	-5.32332	11.944	-0.651086	0.784421	1.59927	1.64334	1.87298	1.43075	-1.19982	0.616477	0.540937	-0.409805	1.59518	-1.46907	2.33153	-1.25829	-0.150006	0.0852248	-1.58136	-1.70152	-1.25353	2.86365	-1.70388	-0.732763	1.11444	0.941634	-1.0808	0.408885	0.426242	-0.661351	-0.406255	2.49306	-1.36197	-0.362661	-0.832373	-0.244752	-0.409511	-0.416298	0.744321	1.6075	-2.03424	-0.279093	1.43304	0.286601	0.328805	0.345036	1.67289	-1.76312
germ_W5_to_adult_State1-CCAGCGACAGCTGTGC	15.4211	7.98267	-8.14774	0.353253	-8.83555	1.94348	-1.88222	-0.61026	-2.52543	-0.430821	0.672202	-2.3146	0.27919	-2.77393	0.0726093	-0.102797	-0.187101	-1.54238	-0.470281	0.691425	-1.39779	-2.34417	1.45561	-1.15206	1.16778	-0.620297	1.29727	-0.834963	1.93538	1.77225	-2.33623	0.977007	2.38122	-1.26816	-0.491864	0.63167	-1.74067	1.34072	1.4033	0.204618	1.3461	0.928291	0.0809315	2.14305	-0.056099	-0.14925	0.220969	-1.5117	1.60974
germ_W5_to_adult_State4-AGCTCCTTCCTTAATC	8.92354	-7.21576	12.3335	-0.421772	3.19831	-4.06013	-4.17701	-4.19039	-0.565876	2.11887	-0.18653	-0.435482	-0.0125615	-1.23069	1.03941	-1.39602	0.0403957	-0.49178	0.295744	-0.137774	-0.988752	0.531692	-0.758671	-1.56652	-3.01856	0.738219	1.41258	0.0294277	0.0113151	-0.378728	0.554655	-1.83507	1.17601	1.17687	-0.550085	-1.07007	0.514711	0.66716	0.186296	2.13645	-0.950931	-0.277938	0.313542	0.662745	-1.55672	1.25152	0.782617	-1.97252	-1.14024
germ_W5_to_adult_State4-AGGCCGTTCCCTTGTG	10.2674	-5.56584	12.2499	-0.783915	3.77516	-5.17859	-3.33432	-4.27039	-0.547301	3.50984	-0.960841	-1.08658	2.76955	-2.19764	1.95738	-1.62219	0.293951	0.0164371	0.111856	0.611946	-1.39229	1.00072	-0.11399	-1.87698	-0.164882	-0.472871	0.901765	-0.168294	-1.55132	0.557161	1.37925	-1.17906	1.49382	2.04246	-0.784829	-1.23812	-0.92239	1.32567	-2.35457	0.297171	0.127819	0.718081	1.12291	0.0756643	0.261484	0.333102	-0.28426	-1.72976	0.291956
germ_W5_to_adult_State2-ACGGAGATCGTCCGTT	8.18584	-3.8779	8.82704	0.139507	-0.991041	2.97053	1.9777	3.18162	0.668232	-1.68325	0.019629	0.391131	-1.35436	2.96475	-2.79548	2.77267	-0.496339	1.25725	-0.101788	-1.1732	0.493985	-0.451596	3.01958	-1.34328	-0.314058	-0.0993121	1.36017	0.518823	0.427662	-0.137572	0.0799486	-0.182605	-0.0359786	-0.514435	0.0800274	-0.261932	-0.0581178	0.354189	-1.44803	1.00027	-0.0754609	-1.65183	0.208775	-0.239002	-0.686358	-0.0404518	0.234636	0.219308	-0.160717
germ_W5_to_adult_State2-AGAGCGACACAACGCC	4.89381	-6.5758	9.49864	1.54917	2.04896	-0.269977	2.05828	0.741897	1.07541	-1.9527	0.0211136	3.36731	-1.21032	0.430716	-0.804427	0.513399	1.07266	0.281859	0.362766	-0.235377	-1.8188	-0.426898	0.745465	-1.55208	1.37029	3.3926	-1.77269	-0.674957	-0.921454	-0.775083	-1.97737	0.832729	-0.613436	-0.629833	-1.13365	0.0823241	0.310441	-1.823	-0.573657	-0.499383	0.0504753	0.225963	1.08347	0.690007	1.92878	-0.495378	-0.850833	0.211331	0.241886
germ_W5_to_adult_State4-AGGGTGAAGATATGCA	8.65575	-6.0987	11.6732	0.29081	2.29832	-3.86034	-3.67822	-4.53893	-1.21566	1.24474	0.247191	-0.696277	2.90467	-1.06303	1.62039	-1.02472	0.635934	0.738647	-0.218855	2.00671	0.346078	0.571487	2.06357	-1.20802	-1.00804	-0.722697	-1.13474	0.775087	-1.42122	0.247946	-0.409164	1.33184	-1.21785	1.5743	1.79476	-1.50455	0.657008	-0.487605	1.03237	-0.761713	-1.49833	0.903012	0.426209	1.73395	-1.82467	-0.440696	0.0758564	-0.838643	-1.17045
germ_W5_to_adult_State3-CACTCCATCATGTCTT	9.7517	-5.72421	14.1743	-2.12262	2.16035	3.77947	4.21309	3.02523	1.13914	-1.02166	0.550828	-0.29874	-0.581837	0.0452526	3.08637	-0.920336	1.02667	0.609968	0.452415	0.0536405	-1.29689	0.986536	0.785735	-1.86193	1.06723	-1.05394	-0.732597	0.05861	1.076	-0.104834	-1.13712	1.50745	-0.238242	0.119964	-0.920484	0.492099	-0.831195	-0.176082	-1.55785	0.598271	0.271252	0.286447	0.657301	0.592695	-0.820817	-0.115566	-0.450013	0.585461	-1.08901
germ_W5_to_adult_State4-ATTACTCCACCAGGTC	8.37032	-5.2736	12.4042	0.000959799	2.73263	-3.70943	-3.63424	-4.25043	0.726873	1.82931	-0.618152	-1.81094	1.86226	-1.56817	1.76618	-0.287118	-0.523057	1.28425	-0.0372287	1.05513	-1.04023	0.817223	-1.17732	0.428446	1.00073	0.59834	-0.965585	0.563052	0.105664	-0.418555	0.202234	-0.564501	0.469027	0.498239	0.257744	0.0648827	-0.502372	-0.339107	0.41219	-0.213671	0.231338	-0.199461	1.78936	-0.30015	-0.947024	-0.225773	-0.0459801	-0.840879	0.157621
germ_W5_to_adult_State3-CATTATCAGTGTTAGA	9.78012	-6.53879	11.8389	-1.83895	1.44142	1.43094	1.72614	2.63533	0.25191	-0.354204	1.00655	0.708349	-1.77868	0.269441	-0.739173	0.28123	-0.267072	-0.558983	-0.25491	-0.892901	0.349361	-0.862164	0.833952	-1.7555	-1.91225	2.47651	2.08456	-1.84256	0.64154	0.523172	-0.620529	-0.991732	0.481058	-1.67662	0.0950798	0.44001	-0.69836	0.462536	0.00524275	1.02639	-0.346687	-0.458616	-0.380467	1.50026	0.41992	0.0599357	0.801524	0.087765	-1.40817
germ_W5_to_adult_State2-AGAGCTTGTCGGGTCT	8.11435	-5.62833	6.06587	0.553179	-2.55109	-0.852954	0.334276	2.63416	-1.55327	-1.08627	1.09669	0.96179	-2.133	2.28039	-3.68083	2.65178	-0.00403144	2.19328	2.56636	0.0773084	-1.37441	1.16665	0.687497	-3.00226	-0.824279	-2.66202	-3.24861	-1.18816	2.08051	1.13745	1.05616	2.08511	0.0910518	1.73565	-0.127028	-1.06899	0.00770063	-3.87892	1.8461	-0.613746	-0.98779	0.641888	1.93586	1.19114	0.906291	0.556269	0.0367783	-0.474451	-1.46591
germ_W5_to_adult_State0-CGGTTAATCCTAGGGC	14.5028	7.79872	-7.39935	0.574211	-5.71869	2.02353	-0.144017	-0.567957	-1.00455	1.5125	0.212123	-1.22667	-1.03473	-3.49776	1.15157	-0.683088	1.04778	-0.653037	-0.380173	-0.342964	-1.4624	-1.90923	0.397489	-1.70865	0.212376	0.715611	1.24626	-1.43342	1.5917	-1.52553	-2.39678	1.94422	-1.49475	-0.620595	1.94573	1.17423	0.158778	-0.355546	3.20995	1.67652	0.367311	0.923797	1.64226	0.205784	-1.03215	1.08723	1.21882	0.178555	-0.432366
germ_W5_to_adult_State1-CCCAATCGTGTGACGA	11.6283	4.08762	-4.56802	0.0397457	-8.00169	-0.965984	-1.57967	-0.52315	-2.17271	-1.1655	1.16384	-2.03184	1.28019	-3.51765	2.05831	-0.327159	0.669169	-0.133355	-0.622897	-0.184628	-1.55434	-4.13482	0.468447	-1.16287	0.678983	0.556184	1.76268	-1.60156	1.40219	0.167335	-1.99545	2.75804	1.8056	0.983531	0.0316793	-0.465083	-2.82566	0.993656	1.23131	1.08866	1.77507	-0.381353	0.870665	-0.268216	-2.64505	-0.653572	-0.805415	-1.22924	0.656643
germ_W5_to_adult_State0-CTAGAGTGTTTAGCTG	19.5246	14.1478	-14.1552	0.522456	12.8433	2.48619	-0.532647	1.57779	0.508868	-1.34108	0.0120458	-1.4587	4.40241	0.0937831	-0.798668	0.310313	-0.265741	0.361276	-1.09092	0.312192	-1.50057	-2.97115	-0.725464	-0.597233	0.226364	1.00895	0.79278	-3.24998	-0.857833	-0.0304391	0.112924	3.54297	-0.412247	-1.56426	0.372843	-0.800047	-0.777848	-1.11021	-0.449921	0.914676	2.50907	-1.02091	0.276302	-1.80368	0.0939284	1.78576	0.878995	-0.581044	1.68216
germ_W5_to_adult_State4-CCACCTAGTGCTGTAT	8.77076	-5.7719	10.1486	-0.216419	0.679378	-2.01366	-2.69813	-3.78533	0.0979697	1.19505	-0.395385	-0.440861	0.383913	-0.431021	0.372388	-0.0728755	0.133909	0.206231	-0.0057733	-0.741916	-1.17932	0.77002	1.48959	0.469491	1.52521	-1.95314	-0.561308	0.915752	-0.883745	0.592945	0.49805	-0.232498	-0.896265	-0.0300561	-1.13184	-0.31	-1.00432	0.502732	-1.28965	0.406868	-0.332635	-0.193385	0.633866	-0.422163	-0.256477	0.746576	0.490016	0.898979	0.883703
germ_W5_to_adult_State3-CCTCTGAGTCCGCTGA	10.3203	-3.18917	11.8041	-0.856561	-0.300716	3.30148	2.57468	1.5899	-0.194168	-0.0117061	0.142535	-1.17308	-1.81565	2.70711	-2.15673	1.31464	-0.400368	0.805141	0.128717	-0.473581	0.131058	-1.45255	2.40884	-0.719163	-0.182939	0.122812	0.65227	-0.116196	0.879283	0.141823	0.268054	-0.705857	0.185324	0.242023	0.273247	-0.382531	-0.166169	-0.09215	0.232131	-0.704939	0.186334	-0.31772	0.142181	-1.36777	0.292666	0.0446536	-0.329494	-0.215303	0.357173
germ_W5_to_adult_State1-CTACGTCTCATTATCC	9.35032	1.42257	-1.46418	0.235487	-7.47465	-0.383288	-3.59319	1.90559	-2.49931	-2.3071	1.53667	-3.52035	0.10555	-1.00946	-2.16977	1.73731	1.19727	1.70076	-0.213713	1.13329	-0.918216	-0.782783	1.95487	0.582301	2.25969	0.905787	-1.47206	-0.0202352	0.487296	-0.438958	0.892975	0.519546	3.78013	-1.97549	0.857212	-0.122326	-4.21328	-3.55143	-1.02393	1.49154	3.92753	-0.653423	4.48227	3.24643	2.3738	2.38472	-2.01973	1.25884	-0.300576
germ_W5_to_adult_State2-AGGGATGAGGGCTTGA	8.26513	-5.87654	10.6786	0.174163	1.18789	0.772611	1.14617	-0.592723	0.354953	0.427401	-0.456914	0.315959	0.112259	2.49962	-0.9889	2.09826	-0.465673	0.832053	-0.0703635	-0.691484	0.0134134	-1.53369	2.31575	-0.470657	0.32113	0.911782	-0.352265	-0.479274	0.645703	-0.157156	1.2421	-1.306	-0.519185	0.422571	-0.17265	0.586231	-0.877865	1.15545	0.667296	-0.675069	0.0234448	0.564455	-0.0266048	-1.17207	0.692428	-0.785151	0.929926	1.54414	-0.0567825
germ_W5_to_adult_State1-CTTAGGAGTGATAAAC	10.487	2.87229	-2.56443	0.154438	-7.19524	0.203967	-1.74805	-0.349488	-0.133902	-1.1282	1.57722	0.693295	2.57748	-1.80709	0.346104	0.0714514	0.276174	-1.14367	-0.0595271	-0.922771	0.177807	0.660706	2.04756	-0.536334	1.94435	-1.7142	0.188557	-1.6941	-0.261322	-0.122323	1.79094	0.829037	0.115972	-0.855234	-0.795562	-0.0823587	0.749737	-0.356698	-0.366062	-0.290775	1.17761	-1.89705	-0.56793	0.212545	-0.0180304	-0.160101	-0.348449	0.296228	0.783486
germ_W5_to_adult_State4-CCGGTAGGTTCTCATT	8.87022	-6.28595	10.4509	-0.558095	1.01566	-5.2063	-4.38792	-2.72866	-0.0897565	2.14323	-0.905255	-1.37146	2.30514	-0.699942	-0.155121	1.04536	1.36502	0.160506	0.0864694	0.731068	0.385178	0.847795	0.644621	0.145953	0.345163	0.482527	-0.115917	-0.500175	-0.285472	0.62167	-0.351295	0.0965819	-0.146616	-0.436215	-0.160788	-1.58615	0.408112	-0.551208	0.235754	0.307845	-0.641387	0.997723	2.23293	-0.710289	-0.306907	1.29373	-0.0733599	-0.492795	-0.600294
germ_W5_to_adult_State4-CGGAGCTGTATCTGCA	7.00132	-7.45186	10.5706	-0.0610188	2.36132	-4.28364	-2.37353	-3.07161	-0.494375	-0.18217	0.0374224	-0.42028	1.19281	-1.35174	0.558863	-0.915517	1.37339	2.20766	1.21659	-0.532695	-1.12708	1.70772	0.573265	0.616571	0.766756	0.156931	-3.48523	0.364564	-1.14911	1.2292	0.910317	-0.275265	0.11427	0.745469	-0.471387	0.934156	-0.549303	1.24783	0.0605563	-1.63898	0.594599	-0.994586	1.89321	-1.15214	-1.87269	-1.32252	-0.861778	-1.34633	0.713531
germ_W5_to_adult_State4-CGTAGCGGTAATCACC	9.97838	-5.44128	11.9435	-0.869056	2.49325	-4.56365	-3.55439	-3.8162	-0.58268	1.47018	-0.482655	-2.82195	1.64329	-1.17392	0.340422	-0.194834	-0.479826	0.668681	0.611242	0.250048	-1.39092	-0.293066	-0.377341	-1.25459	-0.187088	-0.0621169	0.775078	-0.453241	-0.282167	-0.0288363	0.613311	0.489049	1.18424	1.19675	-0.289606	-1.10469	-0.0122979	0.754433	-0.881385	1.3106	-1.36626	0.739611	1.27433	1.07139	-0.613568	0.183723	0.314295	-1.15044	-0.50695
germ_W5_to_adult_State4-CGTCTACAGGCCGAAT	6.61692	-7.73602	9.43529	0.502038	2.36666	-4.67765	-4.13414	-1.21955	-0.0157105	1.27746	0.410755	-0.119379	1.39183	-0.623358	1.05224	0.145063	0.987748	1.0065	0.424075	0.523598	-0.742632	1.56754	0.855027	-0.222676	0.784478	0.982991	-1.37889	1.54452	0.681688	1.07829	-0.904181	0.776353	-0.166476	-0.724613	1.21788	1.10048	-0.668074	-0.573923	-1.30872	-0.371663	-1.39675	-0.647128	-0.0795728	-1.1341	-0.903154	-0.855216	1.5302	2.37836	0.0537231
germ_W5_to_adult_State4-CTAACTTGTCGTCTTC	8.71096	-5.85455	10.4858	0.0612975	1.49203	-1.13508	-2.37224	-2.39921	0.942133	-0.319315	-0.0960722	-0.757932	2.07748	-1.18024	1.37193	-0.762398	-0.0184216	0.53625	-0.403354	0.0537258	1.16506	2.64451	-0.232715	0.853819	1.77086	-0.355858	-1.01098	1.36637	0.0140754	0.607386	0.848592	-0.226393	0.365563	-0.0774972	-0.263309	-0.0296235	0.884379	-0.271316	1.13219	0.990418	0.00345155	-0.681236	0.857146	-1.9837	1.54405	-0.382734	-1.50656	0.644907	0.82086
germ_W5_to_adult_State1-GAAACTCAGGCCCTTG	11.024	3.29455	-3.30035	1.10386	-12.7224	0.405148	-2.09615	-0.482749	-1.15559	-1.58567	0.837302	-3.35038	1.75873	-1.08792	-0.367357	0.519174	-1.25407	2.29975	-0.35716	1.89161	-2.12292	-2.66085	-1.51685	-1.42998	0.460967	2.38872	-3.22355	1.66481	-0.421342	-1.86349	-3.0572	1.12485	0.134267	0.253855	-0.588721	-2.98063	-0.499039	-0.298841	0.65707	1.97439	-0.265533	1.32562	-1.51995	1.52281	-0.877409	0.211574	-0.119973	-2.47175	-0.548591
germ_W5_to_adult_State4-CTAGAGTCACCACGTG	11.7082	-5.80624	14.6652	-2.91155	3.98098	-0.315955	0.968984	0.290028	0.0817336	1.4637	-0.26866	-1.05693	0.70807	-1.75476	1.61214	0.542151	0.434159	0.610791	-1.01499	-0.468763	-0.797112	-0.747713	-0.5292	-2.41584	-1.21387	2.2524	1.66764	-2.57635	-0.970405	0.0164028	-0.414735	0.00183325	1.42622	-0.794953	-0.693131	-0.196883	-0.344947	-0.602328	-1.16896	0.777636	-0.264937	-0.974889	-0.726774	1.13456	0.500724	-0.720942	1.31975	-0.7137	-0.0460236
germ_W5_to_adult_State2-AGGGATGGTGTCGCTG	8.22234	-8.04379	10.2573	0.3061	2.2932	-0.171349	-0.36812	2.15441	-0.102304	-0.0981041	-0.561054	2.10976	-0.177634	1.38346	-3.52866	0.904132	-0.0600743	0.767672	-0.150347	0.0970448	-0.787017	-2.33874	2.22895	-2.63313	-2.7024	2.04842	2.42417	-1.03846	0.910847	0.20956	-1.97991	0.591479	-0.134891	-0.869778	0.298612	-1.04984	0.0122798	0.764445	1.70178	-0.227943	0.362273	-1.05687	-0.745385	-0.301959	0.629013	-0.247727	0.854557	-0.693113	-2.06062
germ_W5_to_adult_State2-CAGCAGCGTATTCTCT	11.9549	0.050719	8.07925	-0.995232	-1.45227	5.42477	3.80359	3.64617	0.544092	-0.373292	0.352755	-1.01628	-1.69408	3.34816	-3.58238	3.78286	-0.238936	0.946388	-0.158958	-0.997053	-0.0591637	-0.840626	3.1227	0.221268	0.934938	-0.572924	1.18895	-0.136434	-0.274769	0.489626	-0.0633272	0.213364	-0.924293	-0.260462	0.0284401	-1.35249	0.227439	0.312545	0.233497	0.64956	0.662533	-0.573749	-0.190833	0.275867	-0.538041	0.824548	0.691037	-0.0282185	0.199996
germ_W5_to_adult_State0-CTCGTACAGCCAGTAG	14.2509	6.28694	-7.65272	0.522421	-4.49893	1.5734	-1.02202	-1.62051	-1.39205	-0.726335	0.742878	0.443719	0.192555	-1.94361	1.84881	-0.971419	0.0145785	-2.96017	0.126744	0.0446798	-1.94008	-2.05236	2.861	-1.69338	1.75131	0.281377	1.80619	-3.05775	1.41501	-1.25219	2.13529	0.102689	0.550593	-0.0494361	-1.51869	-0.957924	-2.49208	2.23002	0.687025	3.0194	0.83744	0.765731	-1.56906	-0.38492	0.229826	-0.476358	-1.33578	-0.647939	1.92164
germ_W5_to_adult_State1-GACGTGCCAAAGGTGC	10.8498	1.78531	-3.44339	1.14574	-11.3408	-0.434511	-2.69186	0.25876	-3.36801	-2.65969	1.58258	-2.25585	0.639522	-2.35096	-0.240871	0.493721	0.586033	1.44598	0.266885	1.34223	-3.17799	-0.85651	-1.48406	-1.52329	-0.958857	0.303744	-0.496284	1.32787	-1.75112	-1.17247	-1.70571	0.967393	0.93236	-0.912786	-0.153522	0.425751	1.11763	1.4828	2.23499	-0.41253	-1.13581	3.03211	0.267768	2.68775	1.415	-0.646518	0.943605	-2.27849	1.1132
germ_W5_to_adult_State2-CCAGCGATCAATCACG	10.0341	-4.86159	10.4877	-0.344576	-0.0298981	2.40602	3.06131	1.57885	0.265157	-1.36054	0.0493345	-0.111129	-2.91319	3.32535	-3.59884	2.15704	0.0562113	1.21329	1.0975	-0.390666	0.314452	-0.0915246	2.59583	-1.13189	-1.32225	0.533184	0.614207	-0.218261	0.750699	1.67637	-0.691747	-0.503073	-0.742581	0.0503194	0.773368	0.982737	-0.242438	-0.596632	1.09589	-1.32478	0.583254	0.156074	-0.19163	-0.31542	1.34511	0.882436	-0.239952	-0.796179	0.587506
germ_W5_to_adult_State1-GACGTTAAGAATTCCC	10.7262	2.67088	-4.59845	0.983196	-7.67218	-1.78617	-2.35373	-0.201758	-2.0792	-0.10217	1.04288	-0.532092	-2.81704	-1.90268	0.998805	0.722415	0.9988	-0.195522	-0.0533005	0.282374	-1.37134	1.14756	2.89085	1.14162	0.431784	0.958665	0.00730815	-2.32856	0.531069	2.24558	1.54449	0.116661	-1.73802	-0.690378	-0.975955	-1.72808	0.581266	1.00546	1.28786	1.3956	-1.52742	-2.11599	-0.58226	-1.16522	0.823881	-0.343586	-1.39891	0.169854	2.43817
germ_W5_to_adult_State2-CTCTAATAGTAAGTAC	10.2651	-0.528051	8.32648	-0.16168	-2.08712	3.61357	2.93534	2.86222	-0.87748	-1.35602	0.00434372	-2.21752	-1.58522	2.71368	-4.83739	3.46466	-0.609297	1.38599	0.50323	-0.627193	-0.819728	-0.103632	4.02196	0.438146	1.40027	-2.434	-0.758762	1.68042	-1.09352	0.163446	-0.742163	0.755464	-0.538893	1.07768	1.13822	0.0493047	0.0404406	0.498919	0.490337	-0.422642	0.320566	-1.24524	-0.674254	-0.517142	-0.222668	-0.199251	-1.06176	-0.906285	0.433259
germ_W5_to_adult_State2-CTTAACTCAGGCTGAA	11.1851	0.356225	7.49673	-0.292794	-2.47614	5.52353	3.34949	3.03272	-0.207914	-1.60832	0.452114	-1.46249	-0.555318	3.5956	-3.51628	3.44565	-0.0855111	1.23521	0.511353	-0.765866	-0.15091	-1.59468	4.25206	-0.423132	1.97508	-0.508524	0.420676	-0.117574	-1.91115	0.0664305	1.98893	0.15921	-0.682259	0.982034	-0.520209	-1.17296	0.24687	0.909814	0.0853349	0.697152	2.3723	-0.923623	-0.134951	-0.588483	-1.28105	-0.0612518	-0.246384	0.284637	0.597153
germ_W5_to_adult_State1-GCTGGGTTCCAGGGCT	8.46294	3.99238	-4.44666	1.56882	-7.6685	2.70169	-2.52723	-2.48611	-0.222245	-2.28856	0.243674	0.766026	2.54942	0.221003	-0.417292	-1.51837	0.919573	-0.881966	-0.166598	0.686781	-0.946171	-0.909299	-0.819478	-0.584728	1.78846	1.60799	-0.207179	1.79224	-0.78894	-0.838121	-0.139805	-1.46476	2.33016	0.0482822	-1.10871	-1.14168	1.43253	-0.0435496	0.0628207	-0.111529	0.892107	-0.143308	0.291718	0.184359	0.227837	-0.345738	0.241129	-0.712903	0.104001
germ_W5_to_adult_State1-GGGAGATTCGGTTAAC	12.5953	4.07692	-4.51115	1.09073	-9.09306	1.53464	-2.36551	-1.88213	-0.847147	-3.78867	1.71958	-0.550076	5.20393	-2.63683	0.875769	-2.04452	2.28266	-2.83899	-0.972289	-1.3709	-1.94194	-0.278166	1.48064	-1.19347	0.813162	-1.9926	1.43671	-3.40457	0.195719	1.2591	1.2314	1.15012	0.619236	1.3628	-0.412776	-1.11926	-0.661245	0.223387	0.929235	-0.177894	1.62826	-0.571822	-2.99981	-0.803295	1.4081	0.79391	-0.958461	0.490935	1.28095
germ_W5_to_adult_State2-CTTCTCTCAGCGTAAG	13.8439	2.06145	1.86729	0.250055	-4.18804	3.22909	-0.112643	0.729058	-0.571996	-1.57887	0.339088	-1.85606	-2.16231	1.92243	-3.54454	1.72542	-0.0537921	-0.112132	1.2586	-0.74902	-0.542006	0.135505	4.07208	2.90984	2.7549	-5.61491	-0.711512	-0.674221	0.0145509	0.983901	1.91656	1.33913	-0.711463	2.06009	-0.469193	-1.47151	-0.485304	0.608643	0.10499	1.67402	0.82631	-0.849976	0.440376	1.11178	-0.00167238	1.32175	-2.18793	-1.12986	1.30265
germ_W5_to_adult_State0-CTCGTCAGTACAAGTA	12.4697	2.96181	-5.50387	0.481739	0.75755	-3.40315	-0.936109	3.03293	0.837367	3.82709	0.415262	-0.87869	-6.11201	-3.98293	0.659274	-0.114079	3.20227	-0.0836035	-1.60221	-1.12712	0.448372	-0.346306	3.54683	-0.383262	0.927547	0.268104	0.0700577	-0.593741	-0.270609	0.000349446	-5.56101	3.52253	-6.81565	-4.03946	1.09651	-3.54888	1.77533	0.666299	1.44766	2.9553	-0.796061	-0.741717	1.59632	-0.0536125	-2.11241	5.5859	0.717058	0.961015	-0.0821253
germ_W5_to_adult_State4-GCACTCTAGGTACTCT	9.35369	-5.09065	10.6844	-0.0741479	2.25858	-3.42927	-3.29396	-4.81589	-0.380011	1.94272	-0.660801	-1.12848	-0.1427	-0.50163	-0.419735	-1.00197	0.247163	1.00693	0.620608	0.402327	0.152395	0.972362	-0.417359	0.131726	0.404935	-0.844143	-0.696976	0.409071	0.268444	0.507366	0.446695	-0.420584	-0.759055	0.779878	0.865448	-0.668186	-0.445898	1.52537	0.44636	0.726526	0.189426	0.0565308	1.3022	0.848777	0.772438	0.696547	-0.606637	-0.320297	0.027028
germ_W5_to_adult_State2-GAATAAGAGTCAAGGC	5.95982	-5.83301	9.90789	-0.101925	0.435985	0.249964	0.976249	2.42047	0.584821	-0.258314	0.219115	0.373882	-0.0286646	0.559491	0.810846	1.67263	0.0514161	0.0144189	0.558804	-1.03418	-1.4448	-1.98112	1.23217	-2.26407	-1.2709	0.0180248	-0.357272	0.0575467	-0.253725	-0.494343	-1.79237	-0.981324	-1.24482	-0.294646	0.682785	0.684664	0.995284	-0.173435	3.41151	0.224205	-1.17883	-0.220125	-0.43494	-0.813788	-0.00795861	0.51537	0.863633	0.114551	-0.698654
germ_W5_to_adult_State0-GATTCAGCAAGAAGAG	12.8425	2.95863	-4.9649	1.16142	-3.68788	-0.119229	-2.69976	0.518558	1.94338	-2.02393	0.556248	1.36729	5.93556	-1.15266	-0.417161	0.489178	0.500305	-2.85404	-0.338883	-1.50228	-1.98286	0.689084	2.47709	0.107298	-1.16547	-0.627113	1.67337	-2.63944	0.836047	0.881405	4.90396	1.01289	1.01839	-1.37024	-2.35253	1.49034	1.12119	-2.23987	0.500522	2.14376	0.79794	-1.87061	1.01307	-0.969381	1.35863	-2.75754	-1.75763	-0.425407	0.122696
germ_W5_to_adult_State1-GTATTCTGTCGATTGT	10.047	2.08002	-1.95936	0.855698	-5.3876	1.30441	-2.34547	0.877107	-0.815487	-3.01364	0.654289	-0.701404	4.44849	-0.789588	0.133366	1.04579	-0.829543	0.878721	1.41023	-0.704155	-1.68684	0.673886	0.0338883	0.323105	0.393636	0.259119	-1.31509	-1.78276	0.586536	-0.209884	-0.399886	1.53416	0.859854	-2.42182	-2.17664	-0.321791	0.0895049	1.1255	-0.179762	1.01752	-0.0366919	-2.25035	1.86762	0.683823	-0.956017	0.0997354	1.07387	0.445461	-0.576186
germ_W5_to_adult_State3-CGGAGCTCAATGGTCT	9.65304	-7.61904	12.8936	-0.73102	1.6248	1.59667	3.23729	3.19973	-0.098961	-0.789681	0.80899	1.15281	-0.449103	-0.0381239	0.144538	-0.401866	0.160055	0.929467	0.756935	-0.587276	-0.320691	0.144431	-0.51387	-1.45605	-0.360975	-0.825163	-0.893317	-0.398111	0.375553	-2.03373	-0.121645	0.35915	-1.26111	-0.522681	-0.464961	0.552526	-0.116638	-0.882863	-0.411877	0.31974	0.0200772	0.536217	-0.114293	0.0709177	1.48112	-0.224061	-0.249332	0.00827383	0.206157
germ_W5_to_adult_State4-GGATTACCAGTTCATG	8.61493	-6.5289	12.6244	-0.282396	4.28097	-6.35556	-3.286	-3.01113	0.349585	3.60642	-0.159785	-0.844652	4.88107	-0.945548	0.610836	1.30768	-0.610347	1.62023	1.57277	1.14144	-1.3974	-0.792789	-1.04361	-3.90549	-1.37777	5.64938	1.61139	-1.61448	-2.58996	-0.0769406	-0.933357	1.47384	-0.239094	1.256	-2.35916	-2.36853	1.39307	2.196	-0.550715	-1.94188	-2.54855	0.379193	0.625185	0.589277	-1.65622	-0.937891	2.17028	-2.22796	-1.82062
germ_W5_to_adult_State1-GTGTTAGCATTGCGGC	10.7865	0.55858	-0.311404	1.34854	-4.9484	0.795278	-1.68103	-0.493324	-1.11041	-2.78153	1.27839	-1.39694	-0.424198	1.23414	-2.03433	1.05419	0.988849	1.14817	1.05962	-0.339734	0.218677	1.66103	3.01641	0.275942	2.87077	-3.02086	-0.443018	1.23986	-0.914868	-0.287846	0.475066	1.22759	-0.770742	2.94913	0.316329	0.451613	0.350946	0.628833	-0.112151	-0.757233	-1.43144	-0.819522	-0.436702	-0.334569	-0.504393	-1.19844	-1.93056	-0.671086	-0.471017
germ_W5_to_adult_State4-GGTGTTAGTCATTAGC	9.60301	-6.98801	11.6663	-0.0272946	2.12033	-2.23781	-2.86317	-0.398009	0.0580651	0.8057	-0.879706	-0.33635	0.785216	-1.91852	-0.151021	-0.452714	-0.640563	-1.533	-0.102418	0.432563	-1.47992	1.85131	-1.76429	0.448222	1.19425	0.444	-0.743147	-1.18585	-0.229655	0.874008	0.152578	1.36135	0.127435	0.48443	1.50945	0.9682	-1.41693	-2.9256	-0.777135	1.78679	0.411632	-0.487897	2.05893	0.49348	1.02244	-0.0534282	0.165856	-0.445396	1.87074
germ_W5_to_adult_State0-GGTGCGTTCGGTTAAC	16.0255	10.3887	-11.8392	1.30087	9.91122	-0.896789	-2.79162	0.3839	-0.137594	-1.05588	1.37659	0.0183598	-1.61399	-1.87758	1.26138	-2.31646	1.66944	-2.55199	-3.28259	0.274431	-4.63619	-3.95225	3.82011	0.183146	2.67767	2.0399	5.00576	-0.205606	-1.27707	-5.45629	-2.90589	4.59033	2.0708	2.70902	-1.1734	-6.13757	1.69726	-8.24593	4.42866	-0.387202	1.65379	3.71832	2.01452	-0.604476	2.01071	1.53201	-3.89333	-3.57329	1.80735
germ_W5_to_adult_State2-GACGCGTGTTATCGGT	7.36706	-6.6808	9.07882	0.584221	1.20912	-1.56954	2.66198	2.78867	0.0808681	-1.34757	0.800289	1.13247	-1.92456	1.97591	-1.9367	1.00288	-0.449422	2.16738	1.08874	-0.840716	-1.32308	0.226367	0.660496	-3.52277	-2.04954	-0.489092	-1.76129	-1.34347	-0.171536	-0.493478	-1.07141	1.11749	-1.0743	-0.532069	-0.933394	-1.14107	0.821232	-0.47972	-0.15353	-0.635299	-1.57661	-2.05866	-0.175356	-0.949693	-0.293312	-0.499476	1.22705	0.291027	-0.715482
germ_W5_to_adult_State4-GTAGGCCCAGCTGTTA	8.4921	-6.32867	11.0162	-0.64649	2.99309	-5.34802	-3.91776	-3.60198	0.365205	2.14134	0.299187	-1.6885	2.24004	-1.8552	1.17146	-0.15298	-0.494229	0.558204	0.981401	-0.455787	0.0927351	1.26319	1.41381	-0.74839	-1.00642	1.88282	-0.430476	-1.07333	0.811039	1.94128	0.248977	-0.308956	-0.254043	2.9808	0.20004	-2.94808	0.214126	1.03081	-1.08095	-0.00770336	-1.46879	-0.581215	-0.32086	-1.87447	0.0841635	2.5293	-0.988121	-1.41152	-0.500736
germ_W5_to_adult_State2-GCCTCTATCAAAGACA	9.16507	-2.44301	11.3187	-1.01182	-1.24631	5.51871	5.4221	3.72293	0.260584	-3.39744	0.862349	-0.858816	-2.09715	0.953945	-0.842802	0.941451	0.52262	0.617679	-0.0646005	-0.225977	-0.234601	0.00443412	0.87573	1.08662	-0.17707	-2.11352	-0.836825	-0.538505	0.533322	-0.34731	0.0106162	-0.451656	-0.357102	1.25837	0.684465	0.497693	0.144476	-0.492077	1.3832	-0.0350883	-0.330128	-0.0659945	-0.141589	-0.202156	-0.51057	1.07569	-1.04079	-0.175169	0.473748
germ_W5_to_adult_State0-GTACTTTGTTGGTTTG	17.4561	8.44256	-12.052	-0.311677	9.44253	0.513619	-2.67197	3.52888	-1.10051	-3.534	1.64278	-1.17905	4.58536	-1.93349	-1.32826	1.17392	0.271564	1.38862	-0.917064	-1.28451	-1.93937	-1.21179	0.866795	-2.08567	-1.44162	2.19355	3.21083	-6.17488	3.13637	2.63004	-4.67809	3.81508	0.558842	-0.220691	-0.418578	-1.62173	-7.08222	0.617832	1.05287	0.782524	0.125593	-1.93434	5.46084	4.08346	-0.923627	-2.00621	-0.475449	-3.12487	2.79577
germ_W5_to_adult_State1-TACTTGTAGCTTTGGT	12.1013	4.07814	-4.17707	1.08594	-6.24805	2.64901	-1.40526	0.0752734	-0.260485	-1.4837	0.840056	0.43366	4.45733	0.219446	-0.454289	-0.189387	-0.0263386	0.126368	0.233874	-0.273622	-0.444472	0.25125	-0.913524	-1.36171	-1.21584	-0.213505	0.611735	-1.15329	0.792767	-0.780444	0.93615	-0.292361	0.112638	1.49339	0.833153	-0.409711	-0.455165	-0.48871	0.48632	0.262895	0.987437	-0.91449	0.0265681	-0.319376	0.784988	0.597726	-1.11422	-1.31027	-0.563306
germ_W5_to_adult_State2-GTACTTTGTTCCACAA	6.52326	-7.84959	9.47728	0.9401	0.719999	1.56624	0.450268	3.94353	0.478303	-1.03316	1.91108	2.01632	0.413366	0.693439	-1.81221	0.65814	0.690695	0.311618	-1.05408	-0.334861	-0.516663	-1.32904	0.901753	-2.18886	-0.782357	2.21777	1.26016	1.25229	0.996072	-1.10792	-0.89576	0.333681	2.15487	0.227707	0.263343	-0.718138	-0.696846	-0.539609	-1.48057	0.207809	-1.65066	-1.13685	1.13906	-2.5156	0.478376	0.814702	0.694007	0.130093	-1.04154
germ_W5_to_adult_State1-TTAGGACAGCGCCTCA	12.1191	3.20982	-3.46495	1.26631	-10.0754	2.33396	-0.540173	-0.289183	-1.11881	-1.38103	0.238789	-1.33167	2.59294	-1.67886	0.0394496	0.574316	0.0111356	-0.368096	-0.999582	-0.0293233	-1.64439	-0.832721	1.69555	0.0658217	2.69207	0.69992	-1.09297	0.401787	-0.547897	-1.29876	-1.45508	-1.10646	1.1354	-0.406167	-2.24153	-0.804009	0.624645	-0.575858	0.174101	-0.395649	1.22651	-0.349499	-0.57443	-0.455411	-1.29909	0.74202	-0.637334	0.999673	-0.233033
germ_W5_to_adult_State2-GTAGTCATCAAAGACA	8.9042	-3.1907	10.283	-1.60124	-0.938391	2.96868	3.88887	2.52622	0.757239	-0.772555	-0.683926	0.810328	-1.73794	2.13162	-2.39375	2.30244	0.333758	0.602968	-0.297109	-0.729283	-1.05724	0.0413756	4.73664	-0.333963	1.15564	-0.0641379	0.31077	-0.590688	-0.997913	0.784762	-0.0825485	1.63862	-0.0517496	0.535276	0.106566	-1.08794	-1.36426	0.585899	-0.747541	1.6464	-0.149001	-2.38657	0.252585	-1.11517	1.12031	1.11101	-0.624402	1.22944	0.985207
germ_W5_to_adult_State3-CGGCTAGAGAGCTTCT	9.19596	-8.15629	11.7802	-0.61625	2.24347	-2.04954	-1.17227	0.214078	-0.255702	0.26737	0.416134	-0.0169176	1.024	-0.139286	-1.12039	1.78762	-1.11756	0.488947	-0.288092	0.125537	0.209413	-1.81651	1.74185	-2.19901	-0.680995	2.06128	0.194754	0.503472	-0.126795	0.731719	0.795109	-0.0187395	-0.883062	-3.12653	-0.550917	0.728152	-0.600655	0.320533	-0.199093	-0.0557281	0.849708	-2.71198	-0.332196	0.907404	0.514525	-1.0147	1.79014	1.63919	-0.514494
germ_W5_to_adult_State2-GTCTCGTCAGACGCTC	7.64147	-6.55751	11.1209	-0.375058	1.8241	0.437258	1.98866	2.17925	0.468599	0.972892	0.103406	-0.239732	-0.166269	2.08609	-2.8938	3.42293	-0.0767202	0.728168	0.474536	-1.10238	-0.208891	-0.9155	2.85066	-1.16809	-0.418034	1.7691	-0.5015	1.54058	1.9144	0.356548	-1.41072	0.916717	-0.912558	-3.32452	-1.4494	-0.166593	-2.97614	0.154157	-2.59427	-0.529294	0.11722	-0.768606	2.18099	0.65691	0.225716	1.08312	2.03018	0.564135	0.640508
germ_W5_to_adult_State3-CTGCGGACACTGCCAG	10.811	-3.88311	11.658	-0.833572	0.725678	0.646115	1.90723	-0.269497	-0.617548	0.191274	-0.278349	-0.646431	-0.94976	3.20352	-2.1393	2.61878	0.130211	0.228519	0.19716	-0.199235	-0.392559	-0.0279862	2.20908	1.24589	0.916067	-0.646867	0.997083	-0.389483	-0.288312	0.998023	1.62704	-0.124668	0.968727	0.136783	-0.525687	0.504835	-1.23094	-0.678653	-1.1568	0.294437	0.197828	0.28149	0.761699	-0.0295228	0.760288	0.613792	-0.122191	-0.300547	0.773354
germ_W5_to_adult_State3-TTGCCGTGTCCTCTTG	10.3843	-6.23819	14.3485	-1.08897	2.87431	2.16536	2.43375	1.41163	0.257718	0.434332	0.329022	0.525945	-0.9987	1.8579	-0.758461	1.23122	0.0114112	1.24654	0.105693	-0.393581	-1.25367	-0.812056	1.80456	-2.44425	-0.283656	0.652129	0.747755	-0.459266	0.393256	0.440693	-0.671546	0.246719	-1.15001	0.128581	0.0323821	0.530618	0.606409	-0.16231	-0.421023	-0.0294456	0.0388965	-0.171618	0.366707	-0.654541	0.319292	-1.75484	0.853	-0.955272	-1.48513
germ_W5_to_adult_State2-TACACGAGTGGACGAT	8.23439	-3.93414	5.47766	0.372725	-2.05161	-1.15134	-0.862755	-0.546735	-0.613442	-0.91964	0.745703	0.0607462	-3.2372	1.02189	-2.0561	0.688323	0.0615971	1.22423	1.51931	-0.476421	0.430012	0.568246	1.66816	1.67936	3.91371	-3.74256	-1.92176	-0.397217	-0.186562	0.443617	0.58978	1.72036	0.785345	2.15661	1.05597	-0.486406	0.187738	0.376983	1.57438	-0.0307275	-0.0523658	-0.396872	-1.27239	-1.80472	-0.417638	1.28634	-2.09471	0.165985	-0.879125
germ_W5_to_adult_State1-TTTGTCAAGGACTGGT	12.2598	2.40818	0.604267	1.1087	-5.98867	2.62075	-1.03192	0.670884	-0.439289	-1.58081	0.228745	-2.73231	-0.216676	2.12213	-2.37019	1.69601	-0.0787932	0.940438	0.278562	0.0923323	-0.12365	-1.07715	1.37968	1.778	0.851701	-3.10125	-1.98323	1.3602	-0.682896	-0.0392273	0.803909	1.31379	-1.31729	1.59251	1.12122	-0.320884	-0.824077	1.24711	0.450507	1.81212	-0.935503	0.751248	-0.0211977	0.143709	-0.980997	1.22523	-0.0606153	-1.24837	1.45501
germ_W5_to_adult_State3-CGGAGTCTCTACCAGA	8.86702	-5.56262	10.2962	-0.298631	1.20151	0.55465	1.66762	1.09259	-0.686651	0.210127	0.347339	0.667456	-0.887748	0.575454	-0.378254	0.318595	1.08412	-0.849821	0.258427	-0.88775	0.562295	-0.539196	2.79108	0.441324	0.139091	-1.41888	-2.19714	-0.753389	0.481532	0.969055	-0.928859	0.315819	-1.5941	-0.216453	0.0224245	-0.983003	-1.21296	-0.0241134	-0.397219	0.699116	1.60972	-1.38779	-0.0296543	0.127426	0.767571	-1.45308	0.0101175	0.487282	0.0887725
germ_W5_to_adult_State4-TCGCGTTTCACGCATA	10.9811	-5.68121	11.1114	-0.228006	3.81856	-4.38171	-4.24813	-3.91378	-0.578275	2.0492	0.272542	-1.42859	2.29523	-2.56642	0.885657	-0.87208	-0.231056	0.776445	0.344144	0.925922	-1.74168	0.512706	-0.328438	-1.10502	1.0815	0.335852	1.98172	-0.737297	-0.70268	-0.338601	-1.7155	1.01253	0.688514	1.21572	0.226961	-0.270049	-0.891034	0.695755	0.159067	0.368729	-1.28319	-1.0241	-0.265109	0.793932	-0.46569	1.41181	1.84474	-0.389168	-0.795584
germ_W5_to_adult_State0-TAGGCATGTGTGACCC	16.6655	11.2107	-12.565	0.683892	10.1585	-0.997965	-0.874997	-1.15114	-1.47286	0.115212	0.0040483	-3.11043	-5.61066	-0.965884	0.307056	-2.40802	1.02726	-0.862919	-2.28205	-0.393052	-3.71229	-2.90093	1.23295	1.04286	5.73742	3.00358	2.68722	2.19882	-2.97421	-2.81788	-1.31178	2.10744	4.85602	0.97519	1.58413	-3.29258	3.34698	-0.864503	2.76564	-1.73504	2.36551	-0.695079	1.04693	-3.88167	1.18936	2.03852	-3.23498	-0.734181	1.54863
germ_W5_to_adult_State0-TCACGAAGTCTTGATG	14.1005	6.82621	-6.89807	-0.277271	0.841458	1.69127	-1.48771	3.41944	1.34196	0.438096	0.388444	1.31577	5.61161	-1.92081	-0.940894	-0.651726	1.3921	-1.69185	-0.777066	0.663846	-1.42144	-1.18509	2.96494	0.473578	-0.868783	0.720815	-0.189274	-1.55549	1.02466	0.747616	0.806588	-0.818172	0.801273	0.875229	-0.358343	-2.3944	0.481984	-2.86231	-2.66999	1.98653	1.68736	-0.112685	-1.12978	0.0610245	2.21163	0.348423	-3.22404	2.83329	-1.6301
germ_W5_to_adult_State4-TGCCCATCATCACGAT	9.96106	-5.16199	10.4477	-1.07563	2.64292	-6.2576	-1.13901	-2.53234	-0.0894325	-0.351788	-0.799324	-0.0412512	2.15509	-1.21149	-1.05156	0.33149	-1.32223	2.02359	2.24772	0.968877	-3.25473	0.909698	-0.611724	-3.54279	-0.0338387	-0.411023	1.28529	-2.76184	1.28365	0.407922	-0.829548	3.10311	1.43072	-1.14825	2.30233	-1.09122	1.05909	0.893507	-0.189099	-0.141375	0.372268	-2.37545	1.17543	-1.4267	0.210586	-3.53757	2.48042	1.58298	-0.355254
germ_W5_to_adult_State4-TGTATTCGTCGAATCT	7.0841	-7.50393	9.35282	-0.0844879	2.2929	-7.03167	-3.90205	-3.51513	0.544516	2.07034	0.527892	-0.129112	2.25741	-1.33187	-0.573685	-0.940073	-1.13651	-0.180081	0.219101	0.495955	-0.444601	-0.377484	0.123979	-0.526326	-0.216276	-0.478454	0.0347252	0.613417	-0.0960963	-2.10041	2.08322	-0.371419	-0.908715	0.394952	-0.777308	-1.14946	2.07529	0.297581	-1.20166	1.3563	-1.20957	0.649438	-0.082923	-0.133252	0.191843	-1.14537	2.35756	-0.144312	-1.95113
germ_W5_to_adult_State1-TTTGTCACATGGTAGG	14.0492	3.83327	-1.01133	0.0132725	-9.47851	3.03358	0.554918	1.93615	-1.44708	-1.44805	0.594341	-2.94755	1.68884	-0.280407	-0.255153	1.47985	0.104822	0.134381	-0.493007	-0.335335	-1.30688	-1.96529	2.84263	-1.61519	2.3742	1.69117	0.385312	-0.641148	0.740491	-1.91131	-0.991456	-0.61424	3.56593	1.22837	-2.09733	-2.61184	-1.64772	-1.52252	1.15536	-2.28048	2.41087	2.83055	2.02056	1.29402	-1.53476	0.312658	-2.09814	-0.905233	1.45829
germ_W5_to_adult_State0-TGACTTTTCATAGCAC	11.7734	5.05303	-7.48681	1.90335	1.97449	1.92307	-3.31863	0.783302	1.17115	-4.47708	1.51462	1.22063	4.82808	2.51844	-0.401484	0.0439438	0.684029	-0.245101	0.651189	-0.426611	0.484247	0.843881	-0.071585	-1.42994	-2.97168	-2.06137	-0.738675	-0.364	0.858559	1.13768	3.52854	-0.953802	-0.284914	0.957123	0.761435	2.06852	1.04015	-1.9577	0.23127	0.815907	1.69612	0.892901	0.988541	1.99625	1.67022	-0.27665	2.09446	0.347497	0.933512
germ_W5_to_adult_State4-TTCCCAGTCGAATCCA	9.60044	-7.58621	11.3115	-0.152988	2.5248	-5.36611	-2.81356	-3.024	-0.209728	1.39074	0.288798	0.383811	2.26845	-1.45441	-0.040016	-0.0158503	-0.104695	1.40153	-0.676995	-0.291264	-0.207648	-0.456092	1.26827	-0.584117	0.971996	0.0636099	-0.497485	0.19643	0.359479	-0.723367	-1.01753	-0.543398	-0.593948	-0.130487	0.454882	-1.60111	-0.085613	0.313185	-0.618302	0.0636112	-0.601698	-0.527525	0.36179	-1.78068	-0.894788	-1.82135	-0.309959	1.27362	-0.260383
germ_W5_to_adult_State4-TTCGGTCTCAGGTTCA	8.4401	-6.15777	8.93614	0.717501	0.900705	-4.27877	-3.46864	-1.95049	0.497244	0.643483	0.249118	-1.34425	2.87838	-1.0217	1.56123	0.839682	0.251091	1.34781	-0.925373	0.852851	0.0515132	1.22013	0.827401	0.480734	1.57646	0.369626	-0.662241	0.632455	-0.631741	-0.0934286	-1.10996	0.493798	-1.03726	-0.413915	-0.074835	-0.956604	-1.11967	2.19694	-1.56612	-0.85492	0.245876	-1.09392	-0.27735	-0.431668	-1.26211	0.509186	-0.439945	-0.671805	-0.653384
germ_W5_to_adult_State2-TACGGGCCATCGGACC	9.31561	-4.99408	10.3875	-0.432521	0.973517	-1.87016	1.04645	1.34732	0.457163	0.0278325	0.279931	0.38798	-0.645531	0.917592	1.6764	2.79565	-0.172712	2.70904	-0.270039	0.212105	-1.31214	0.120976	2.90107	0.681514	0.945023	1.91025	-0.0500228	-1.61121	1.70927	-1.40716	-0.424428	-0.745071	-1.68517	-1.37791	-0.391448	-0.664864	-3.66205	-0.47223	0.349724	0.495271	1.61666	0.202495	-0.114301	0.292507	0.383219	-0.632637	0.565605	0.42938	0.353113
germ_W5_to_adult_State0-ACTGCTCCATGTAGTC	13.8214	7.86931	-8.35963	1.06229	-1.13762	0.816153	-0.395733	-0.637844	0.534372	-0.860241	0.25335	1.49011	4.42915	-0.379346	0.170938	-1.62304	0.622898	-1.23635	-0.997636	-0.4078	-1.5225	-0.56406	0.796721	-0.103695	0.106815	0.666195	2.20686	-1.11588	0.970798	-0.301676	2.62473	-0.2479	1.03522	-0.953938	-0.698867	-0.084108	-0.0217383	-0.501899	1.03841	2.27798	1.66639	-2.43345	-0.0282484	-2.24529	-0.0507038	0.624987	-0.125181	1.39506	-0.32071
germ_W5_to_adult_State4-TTGGCAAGTGATAAGT	11.0339	-6.27018	14.2618	-1.26897	3.7903	-4.72447	-4.78453	-3.71681	-0.547115	3.17272	-0.854159	-2.03321	3.05508	-2.19747	1.82121	-0.615734	0.245524	0.580826	-1.3953	1.29542	-1.44589	-1.18109	-1.18051	-1.82921	-2.233	0.793285	2.61252	-0.189406	-1.48124	0.158582	-1.88901	0.983803	1.06991	-0.54542	0.760425	-1.6404	0.213282	0.425766	-0.539203	1.01677	-1.22456	-0.580534	-0.0493016	1.56911	-1.38518	-1.04811	-0.00991211	-2.37247	1.3985
germ_W5_to_adult_State1-AAAGATGAGACAGACC	12.5534	5.39152	-3.73543	0.521048	-8.77247	2.24913	-0.149415	0.0764637	-0.973098	-0.837359	0.544849	-1.44735	2.76548	-0.872046	-0.320958	0.0785073	0.504973	-0.526304	-0.695971	0.703764	-1.7695	-2.37101	0.957939	-0.533218	1.43231	0.0482213	-0.564186	-1.15784	-0.814324	0.118747	0.218298	1.68033	1.78348	0.407056	-0.898182	-2.38095	-0.391125	1.04743	0.54609	1.48841	0.399792	1.16307	0.827508	1.20679	-0.201212	-1.44405	-0.720045	-0.408935	1.67023
germ_W5_to_adult_State1-AAAGTAGGTCGCCATG	10.0178	1.95269	-4.34641	1.09506	-7.50545	1.43386	-2.77939	-0.289902	-2.19618	-2.91212	1.60817	0.512328	0.0825158	-2.39505	0.233261	-2.00255	2.19119	-1.78375	-0.0287272	-0.692584	-1.65224	0.730425	2.18946	0.377505	0.780713	-3.21811	1.53073	-3.73257	0.313085	1.08156	0.284748	1.33537	0.519808	-0.404827	-0.185485	-0.764573	-0.178537	0.760519	0.994986	0.753735	0.765733	-0.33539	-0.479955	0.971222	0.435135	-0.1269	-1.57022	0.169012	2.78144
germ_W5_to_adult_State4-TTTGTCACATTGGGCC	7.76094	-8.274	9.42586	1.04308	1.8641	-5.4072	-2.93548	-1.57526	0.60994	0.100508	0.67359	-0.33873	2.05061	-1.00998	2.15179	1.52573	0.111279	0.471937	-0.489954	0.541801	-0.472193	0.628883	1.1115	-0.714796	1.71799	0.0441013	-1.76174	-0.329809	-1.21421	-1.08272	1.18059	-0.0556667	-0.92422	1.35315	0.391698	-0.358369	0.138352	-0.430507	-1.3127	0.676741	-0.415893	0.859556	1.14251	0.0510479	-1.02354	1.69796	0.165447	-0.320708	-1.4112
germ_W5_to_adult_State1-AAGGCAGAGTCATGCT	12.4057	5.44706	-6.36533	0.196417	-7.35495	0.888394	-2.81171	0.309347	-1.39683	-0.913457	1.15711	-0.863295	1.04332	-1.75995	0.350528	-0.637272	0.479322	-0.591458	-0.666637	-0.53728	-1.4198	0.929822	0.197229	-4.87596	-3.50597	2.63784	-0.832532	-1.43446	0.641081	0.291672	3.12018	0.419412	1.20953	3.15746	-0.428612	4.03929	-0.944406	-2.49803	0.0331759	3.20086	0.493134	1.46331	-0.769114	2.13511	0.3338	0.779542	0.723185	1.58308	1.12002
germ_W5_to_adult_State1-ACAGCTAGTGCAACGA	12.8256	6.13389	-4.67062	0.0836477	-8.54586	2.61184	-1.1262	-0.710674	-1.84759	0.995132	-0.239871	-0.826397	2.02553	-0.7004	0.536452	0.110902	-0.0865234	-0.531393	-2.13444	0.561757	-1.35909	-0.864439	0.376516	0.565432	2.04702	2.25033	0.858475	-0.147594	-0.121213	-0.219478	-0.724322	1.72871	1.78982	-0.545554	-1.28181	-1.11932	-1.16822	0.504138	-0.642828	1.25865	2.56555	-0.590359	0.211478	1.0445	-0.792941	-0.53507	-0.347354	0.832333	0.16648
germ_W5_to_adult_State3-GTAGTCACAATCAGAA	9.32372	-5.62056	13.6876	-0.699427	1.91102	2.60276	2.19328	1.96461	0.887595	-0.692218	-0.141816	-0.0638222	0.891735	-3.16543	4.13555	-2.97782	0.0858465	-2.18248	-0.259093	0.609967	0.105679	1.97125	-2.99934	0.681767	1.05951	-0.0704521	-0.647848	-0.594099	-0.331815	0.368756	0.494215	1.02888	0.426551	-0.503088	-0.864997	1.26054	-0.193363	-0.409787	-0.975975	-0.015785	2.12331	-0.690367	0.597986	-0.944856	-0.477312	0.533787	-0.116684	1.0648	-0.380032
germ_W5_to_adult_State3-AGCAGCCAGAGACTTA	8.12275	-5.18221	12.1723	-0.391894	1.17901	4.60935	4.37939	1.99295	0.246722	-1.20606	0.0781001	0.968201	-2.06877	0.0474367	2.60953	-1.08567	0.00784498	-0.505991	0.133841	-0.422143	0.600449	0.398817	-1.34667	1.30427	0.493469	-0.213622	-2.41214	0.200246	0.634106	0.0730792	0.267015	-0.0751496	-0.386114	-0.319	-0.600177	0.511506	-0.874794	-0.616977	-1.63852	0.639308	0.785575	0.521913	1.60787	-0.365041	0.525416	-0.803988	-1.10526	0.346302	0.63497
germ_W5_to_adult_State2-TACTTACCATGAGCGA	9.04623	-5.58075	10.8733	-0.0623095	0.614108	3.07031	4.25983	2.94232	-0.172532	-1.15154	-0.385421	0.770842	-4.82999	3.03455	-3.04307	1.52511	-0.313549	0.05613	1.69705	-0.666606	0.175841	-1.10853	2.28547	-0.736573	-1.73659	-0.942887	-0.354957	-0.0822008	1.3566	0.00154908	-1.87827	-0.611481	1.38329	-0.751944	0.574748	-1.35219	0.44035	-1.81339	1.06124	1.15832	0.0251269	1.49517	1.21378	1.41015	0.967639	0.335927	0.3315	-1.17357	0.522847
germ_W5_to_adult_State1-ACATACGAGTAACCCT	11.7285	3.7503	-5.18128	1.36538	-8.33997	2.08811	-1.71978	0.33299	-0.447238	-0.856067	0.633725	1.00308	3.13186	-0.427127	-0.990626	0.118104	0.390083	-0.642954	-0.648133	0.117819	0.481397	-1.04858	-0.0357619	-1.62824	0.302379	0.756182	1.0137	1.1573	0.522021	1.04354	0.873884	0.459281	2.13052	-1.25322	-1.53041	-0.595473	-0.0221477	1.17082	-0.295627	1.59259	-0.0288081	-1.25928	1.63552	1.20142	-2.25017	0.702665	0.191315	0.681071	0.185974
germ_W5_to_adult_State4-AAGTCTGCAGGCAGTA	9.99222	-6.51684	12.8025	-0.138417	2.61454	-2.49647	-4.14052	-4.07484	0.115441	0.988399	-0.190752	-0.941987	2.26603	-1.41159	0.926823	-0.557907	-0.24358	-0.175615	-0.618195	0.472744	-0.628341	0.0823398	-0.347179	0.874264	1.30051	-0.375706	1.20425	0.6049	-1.25243	-0.485168	0.489935	-0.0161087	-0.47922	-0.0629587	-1.62577	-0.0333484	-0.793791	1.19449	0.333349	-0.157084	0.879381	0.558197	1.02658	1.1172	-0.373367	-0.298376	0.301097	-0.533825	-0.811388
germ_W5_to_adult_State2-TTCTCCTTCCGCATAA	9.35045	-3.39909	9.56116	-0.814737	-0.905203	2.37868	1.24672	1.66465	-0.0983925	-2.09072	0.500013	-0.00636502	-3.59789	2.7968	-2.20134	2.13904	-0.363499	-0.566635	1.61563	-1.79315	-0.48493	1.01859	2.58809	0.961755	0.32722	-1.61042	-1.32313	0.144483	1.6392	0.533864	1.57794	1.39757	0.64026	0.574529	-2.40258	1.33237	-0.512063	-1.35618	0.160119	1.96813	-1.10345	-0.311118	1.05952	0.954338	0.28035	0.18143	0.290437	-1.49106	0.577462
germ_W5_to_adult_State4-ACAGCTAAGGATGTAT	8.31894	-6.03475	10.1426	0.234454	2.62255	-3.38437	-2.907	-3.75105	-0.26858	1.3284	-0.482604	-0.0227299	-0.134124	-0.987356	0.684173	-0.368415	-0.381266	1.13783	0.740852	0.302797	0.429595	0.695834	1.123	-1.47169	-1.28335	0.114006	-0.234575	-0.406442	-0.0378554	0.417399	0.766618	0.252801	1.29869	0.0536334	-0.705367	-0.743858	-0.944493	-1.08605	-0.405638	1.72568	0.502508	0.525015	0.717701	0.86173	-1.68193	0.322189	-0.237038	-1.42807	-0.414265
germ_W5_to_adult_State1-ACCAGTAGTATAGGGC	6.0829	-2.5344	-2.28933	1.5679	-6.55169	0.024184	-4.60401	-1.1412	-0.599331	-4.71554	1.26427	2.37819	-0.752858	-0.144113	0.903657	-1.16457	0.428476	-1.42851	0.855048	-1.86526	1.27552	0.0407942	0.455988	-0.212554	0.871639	-2.23229	-0.680362	0.399789	0.191536	-1.41741	-1.68625	2.54178	1.57329	1.93033	0.852367	0.611708	-0.103444	0.467291	2.66934	-0.694119	-1.99549	3.90908	0.982644	2.93014	1.4506	0.0670812	1.13582	-0.689587	1.2319
germ_W5_to_adult_State1-ACCGTAAAGTTCGCAT	11.1476	1.78456	-3.97551	0.875461	-6.77987	-0.662217	-2.00357	-0.104545	-2.66919	-0.718232	1.2142	-0.527173	-1.13022	-1.9161	-1.05233	-0.28089	0.404025	-0.125071	-0.677507	1.18504	-0.819155	-1.92068	-1.87196	0.313036	0.605445	0.846283	-0.575985	1.81047	1.13725	-0.481518	-0.0685257	0.725855	0.23297	-0.420246	0.152339	-0.0577647	0.505602	0.0315607	0.0594008	0.795081	0.0399103	1.189	0.180334	0.131464	-0.463635	1.61605	3.28764	0.394032	0.742653
germ_W5_to_adult_State1-ACGAGCCAGCAGGTCA	10.4434	4.2616	-3.9951	1.54101	-8.32697	2.85658	-2.17616	-0.24596	-0.633853	-0.527413	0.661887	-0.49937	2.55194	-1.20008	-0.350735	0.0190964	0.859019	-1.17419	-0.62583	0.315831	-1.19279	-0.685791	0.858388	-0.560979	2.91221	0.944138	-0.0366676	0.0594779	-0.302894	-1.45791	-1.10513	2.21395	2.49146	0.12997	-0.566227	-0.0778423	0.611069	0.85036	2.06063	0.370758	0.633976	1.84051	0.672956	1.22262	-0.512974	-0.237418	-0.108928	0.598851	0.70503
germ_W5_to_adult_State1-ACGATACTCATGTGGT	10.7978	2.31684	-3.70321	2.05406	-6.34455	2.24419	-1.84794	-0.100888	-0.760305	-1.58384	0.736405	0.966886	1.15914	-0.78324	0.730672	-0.724276	1.05631	-0.596622	-1.10811	-0.223779	-0.0425526	-0.397375	0.811193	0.457136	0.355609	-0.32043	0.267637	0.525896	-0.780681	-0.74604	1.13344	1.20953	0.780224	-1.44174	0.284743	0.0935763	0.621057	-1.89451	0.222427	-0.0160502	0.19278	-0.841834	1.18115	-0.806767	-2.2369	-0.602069	0.31717	0.996427	-1.06952
germ_W5_to_adult_State1-ACTGCTCGTCCCTACT	11.5429	2.62002	-4.56713	1.69321	-9.64217	1.05602	-1.72252	-0.417159	-1.38943	-1.09635	1.24392	-1.5289	1.59417	0.0381896	0.376015	0.336986	0.204087	0.949646	-0.529065	1.40592	-0.744721	0.0221294	-0.916032	-0.32387	2.25079	2.17686	-0.274582	0.649643	-1.09089	-0.149934	1.12711	1.36953	1.39559	1.34426	0.018997	-0.544026	0.710647	-1.89139	0.527551	0.245557	0.514345	-0.494756	1.07438	-0.344417	-0.572926	-0.305809	-0.725576	0.495078	-0.643583
germ_W5_to_adult_State1-AGCAGCCCATGTTGAC	12.4989	4.84037	-3.70045	0.0947396	-7.60778	2.00487	-0.693502	0.461776	0.247749	-2.27627	0.642616	-1.58044	2.4605	-0.463911	-0.560715	1.39782	-0.148381	0.889445	-0.440235	0.672988	-2.47738	1.01053	0.506785	-0.136998	1.661	0.850482	0.524783	0.970739	0.137938	-0.947091	0.528336	1.06328	0.0303275	0.293784	-0.979603	0.793154	-0.492338	-0.448725	0.6629	0.806961	0.459269	-0.416412	1.20287	-0.327753	-0.36093	-0.345876	-0.142095	0.249542	-0.239427
germ_W5_to_adult_State0-CATCGAAGTCTACCTC	15.0343	8.54097	-9.39588	0.881977	2.87594	1.70773	-1.61812	1.58225	0.70275	-0.284213	-0.377078	1.09818	5.61384	-0.862432	0.254739	0.22662	0.532623	-1.63382	-0.904115	-1.76441	-3.24077	0.0334382	4.40136	-2.74907	0.427483	-0.0386155	-0.0101846	-3.52408	-0.287559	0.3403	3.85931	2.14351	-2.1826	-0.113336	-1.68442	1.13687	-0.893511	-0.363685	-1.26358	4.18675	0.442902	-2.99754	0.615715	-0.840073	-1.92005	-0.703606	1.32618	3.06718	0.75246
germ_W5_to_adult_State4-ACGGAGAGTCTCATCC	10.1391	-5.51775	12.5931	-0.630313	4.06427	-4.16257	-2.45143	-4.21322	-0.633367	2.88459	-1.75095	-1.03508	2.07041	-1.6312	0.156944	-2.23087	0.0151287	-0.16435	-0.0882884	0.430793	-1.95109	0.0358589	0.423629	0.134271	0.345331	1.88944	1.26958	0.279669	-0.928504	0.205429	-0.455058	0.442998	3.68778	2.02344	-0.282553	-1.36332	-0.229279	1.84607	-0.629275	0.918002	-2.13821	-0.644918	1.22449	-1.49696	-0.343996	-1.99295	-0.95701	-2.05515	0.191582
germ_W5_to_adult_State4-ACGGCCAGTCAGAAGC	8.13268	-6.24423	9.39029	-0.181564	2.10826	-4.60488	-4.48085	-4.74202	0.91677	2.04291	-0.822511	-0.0705308	0.371708	-1.94621	2.0579	-1.03445	0.0958696	0.675053	-0.366525	0.831049	0.457415	-1.76585	-2.01173	-0.684963	-1.34475	2.22408	0.625114	-0.463636	-1.42706	-0.317173	1.53435	0.633153	2.49376	1.16568	-1.52845	-0.940986	-0.954124	0.184737	0.0214751	-0.728725	-0.244224	0.290192	0.877696	-0.45166	-1.79762	-1.81639	1.45432	0.283304	-0.38198
germ_W5_to_adult_State2-AAGCCGCAGCAAATCA	8.24649	-3.76497	6.09499	0.545493	-1.20418	0.66404	1.73369	0.739659	-0.541437	-1.14338	0.335835	1.2169	-3.11217	3.47728	-3.66847	1.8808	-0.240218	-0.49043	1.05474	-1.51455	0.34811	-1.45627	3.46997	-0.3997	0.476537	-1.97731	-1.68818	1.23028	0.478968	2.40939	0.858136	1.52633	2.22861	0.847637	-0.983442	1.87746	-0.264753	-0.725348	0.506572	-0.553423	0.166334	-0.929974	0.570013	-0.715702	-1.13364	3.2249	1.22598	-1.14399	-0.476496
germ_W5_to_adult_State2-ACACCAAGTCTTGCGG	8.15236	-6.50872	11.9884	0.41318	0.611464	1.99363	2.08079	1.46985	1.0412	-0.274954	-0.240211	2.29387	-1.68525	1.43002	-1.34975	1.28372	0.684964	-0.378747	-0.423082	-0.46317	-0.83064	-2.46612	2.30193	-2.35409	-1.48692	2.88967	1.10838	-0.390316	0.105798	0.911984	0.912595	-0.25346	1.35333	-0.0506531	0.0930475	-0.0495576	-1.7569	-0.0113199	-0.752498	0.457361	-0.0633356	-0.335564	1.1636	0.527795	0.128395	-0.182495	0.983031	-0.901652	-0.958093
germ_W5_to_adult_State4-ACGTCAACATGGAATA	9.00333	-5.57366	11.4224	0.310236	2.35746	-2.59146	-2.98107	-3.40399	0.368854	1.32578	-0.221525	-1.56862	0.361107	-0.314175	0.104944	-0.459518	-0.35747	0.63675	-0.856754	1.18703	-0.758846	-1.83297	-1.00982	-0.783544	-0.394477	0.609445	0.484505	-0.148828	-1.73065	1.07773	2.23196	1.10416	0.659513	0.164271	0.6215	-0.824191	1.06251	1.70874	1.42757	-0.926119	0.513678	0.0845558	0.00037139	0.457449	0.128159	0.172089	-1.09157	-1.06993	-0.425319
germ_W5_to_adult_State4-ACGTCAAGTCTAACGT	8.91698	-5.89992	11.7647	0.451288	3.48292	-3.18016	-3.97504	-6.46605	-0.460961	0.988707	-1.02455	-1.2295	2.51557	-1.0523	0.647567	-1.04183	0.632398	-0.0829992	-0.857873	0.334593	-0.0491311	-1.40973	-0.823035	0.10548	1.13005	0.342874	0.312427	0.423837	-0.0254722	0.181881	0.13265	0.0757618	-0.129421	0.171582	-0.0518114	-1.68504	0.280027	1.06591	0.960911	1.06205	-0.944218	-0.0706873	0.812936	0.575597	-0.57343	-0.432814	-0.584621	-1.62762	0.423894
germ_W5_to_adult_State1-ATCTACTTCCTTGCCA	8.4933	-5.05298	7.97791	0.34944	-2.01636	0.978807	0.663873	-0.853798	-0.75828	-2.45076	0.888611	0.72146	-3.39219	0.726143	-1.95162	-0.422937	-0.369963	0.129494	-0.613583	-0.593974	0.0768815	-2.03162	1.01132	0.796361	-2.58919	-0.767169	-0.470106	1.78101	2.16221	-0.581483	-0.864959	-1.76342	-0.218224	0.734358	0.802677	0.311749	0.244804	-0.119366	2.67473	-0.461737	-0.320976	1.62934	0.343497	1.15101	-0.637496	-0.241361	0.0199131	-0.748111	0.628036
germ_W5_to_adult_State2-ACGGGCTTCCTAGAAC	6.75605	-6.19298	8.81115	1.48015	-0.307621	-1.07224	-1.3013	-1.97127	-0.672796	-1.46924	0.436862	0.987342	-1.13177	0.305738	1.48601	0.112061	1.50042	0.0192295	-0.135178	-0.453583	0.442227	1.40937	1.51221	1.91337	1.36997	0.167696	-0.561837	2.95799	-0.60332	-0.449786	0.161845	0.58209	0.654285	0.619387	0.448605	1.8685	-0.349348	1.82447	-0.543462	0.641612	-1.76139	1.04401	2.1799	0.454781	1.3506	0.829833	-1.33605	-0.374304	0.817971
germ_W5_to_adult_State2-ACGGGTCCACGAAGCA	6.7238	-6.79635	7.68435	0.790489	-2.09208	-0.0701742	0.880802	1.65454	-0.303268	-1.64431	0.378723	2.05865	-3.49765	4.5102	-2.89127	0.969194	-0.083132	0.78311	1.10461	0.474845	-0.881001	-0.56809	1.7604	-1.74709	-1.34237	-1.67014	-2.37386	-0.37678	1.6786	1.50403	-0.198626	0.601039	0.394041	0.413372	1.6586	-0.825687	-0.165836	-0.928348	1.22691	-0.966775	-1.02704	1.66321	-0.294248	-1.68118	3.15624	0.207197	-1.09961	0.0263938	1.27299
germ_W5_to_adult_State1-ATGTGTGAGTACCGGA	10.0842	5.40613	-3.15401	0.829374	-7.95358	2.61587	-0.398311	-1.88971	-0.263513	-0.582457	-0.451177	-0.920513	1.40604	0.642886	-0.444919	0.206539	-0.704883	-0.947175	-0.955384	-0.440839	0.125961	-1.33148	0.217475	-0.836377	3.17883	-0.189016	0.653246	0.0647289	-0.837993	0.948397	-1.13529	1.94431	2.21484	0.649666	-0.867113	-0.594181	-0.754048	0.495762	0.963601	-0.9207	0.795724	0.0942035	0.106554	0.603537	-0.406936	0.0633138	0.00345354	-1.3996	0.943539
germ_W5_to_adult_State0-CTTACCGCACGCGAAA	13.2737	7.00487	-7.54826	1.72229	1.73204	2.08952	-2.49977	0.00557949	0.518449	-3.32584	1.2688	0.654904	6.61965	1.56176	-1.53824	0.596311	0.00451233	-1.06783	0.327017	-1.08729	-0.391929	0.636811	-0.320637	1.3932	-0.324651	-0.355678	0.387121	-0.337134	0.227156	0.885326	1.56159	-0.115518	0.551318	1.85422	-0.28298	1.20887	1.37682	-1.58626	-0.324409	1.42292	0.906843	-0.836375	-0.207863	-1.52647	0.238643	2.56561	1.00817	0.921228	-0.728333
germ_W5_to_adult_State4-ACTTACTAGGGATGGG	8.75803	-6.25391	9.59192	0.860686	4.21384	-3.66702	-5.20063	-5.31508	0.0244121	1.37426	-1.05431	-0.432839	1.74765	-1.739	0.513365	-1.57306	1.09892	-0.269247	-1.54793	0.381164	0.109204	0.234487	-0.88188	-1.01015	1.51592	1.14187	0.247402	-0.0103425	-2.28493	1.34996	1.49013	-0.891349	1.30978	1.51048	-0.123109	0.815068	0.634321	-0.292359	-0.227521	0.114595	0.689129	0.325558	-1.20207	-0.081673	-0.848532	-0.140249	-1.23118	-0.438221	1.38421
germ_W5_to_adult_State3-GAGTCCGTCTGTTTGT	10.2948	-4.85336	13.4157	-0.720552	1.85245	1.13758	1.35238	-0.481312	0.997192	0.837803	-0.757215	-0.624198	0.156559	-2.54939	1.78974	-1.17778	-0.374535	-0.85622	-0.605214	0.0404876	-0.462087	0.897429	-1.03294	2.76884	1.75831	-1.49997	-0.667205	0.242417	-0.159028	-1.09718	-0.108982	0.758513	-0.462617	-0.021987	-0.499702	0.580424	-0.124814	-0.133361	0.398509	0.883094	1.06942	1.16396	0.47441	0.437002	0.46896	1.04672	-0.21692	0.520942	0.154363
germ_W5_to_adult_State4-AGAATAGCAGTATAAG	9.32963	-6.39266	12.8556	0.111066	1.84716	2.13383	0.779234	3.30054	1.27517	-1.13246	-0.401258	0.382987	0.927655	-2.82976	2.2964	-1.7775	0.00812399	-1.06613	-1.21854	1.11091	-1.77571	0.418024	-2.80165	-0.292906	-0.734721	-0.898981	-1.15324	0.560723	0.638331	-3.03502	-2.50795	0.979382	-2.07344	-1.36988	2.39129	0.0224302	1.93106	0.395008	3.65866	1.49372	0.732841	0.637722	0.105243	0.900953	0.716693	0.625257	0.493242	1.16324	-0.769657
germ_W5_to_adult_State2-ACTGATGAGTGTCCCG	9.56715	-4.50185	10.3699	-1.42667	-0.374487	3.73376	3.18353	2.68036	-0.083024	-1.7238	0.186975	1.10172	-4.05347	3.27694	-2.10001	1.9343	0.348062	-0.377152	1.34975	-2.27893	0.277602	-1.36141	3.38766	-0.972281	-3.76781	-1.02803	0.627367	-1.48369	2.01764	2.1897	-0.697933	0.121157	-0.30115	-0.167783	0.934361	-1.28846	0.352242	-0.0596931	0.316008	1.49088	-1.3008	0.9293	-1.39953	0.0945265	1.23759	1.0577	-0.730968	-0.356982	-1.42388
germ_W5_to_adult_State0-GCAATCACAGAGTGTG	15.5351	8.05688	-9.87327	0.0808604	1.82435	-0.973875	-3.00844	-1.76203	-1.48235	3.60013	0.265947	-2.795	-11.6149	-4.38726	3.42094	-3.27252	0.0301536	-3.8337	-1.08201	-0.178651	-0.409952	-3.86088	1.57883	-3.33116	2.30505	0.216528	-0.950659	-3.90818	-1.74092	2.88622	2.97872	3.08195	2.25248	-0.87196	1.65674	3.34068	-0.639893	0.485032	1.26112	2.19708	1.08199	-1.38388	3.1436	-3.88956	0.964349	2.54763	3.55263	1.53646	-0.140063
germ_W5_to_adult_State1-CAACCTCCAGGACCCT	10.2494	4.22043	-5.88151	1.23765	-9.47161	1.27702	-1.67676	-1.61227	-1.4345	-1.52784	0.512556	-0.192507	-0.0248927	-0.791962	0.412671	-0.305671	-0.830671	0.658172	0.405594	0.552583	1.05859	-1.46309	-2.39309	-1.46171	-1.58047	3.1451	-0.0255408	-1.17738	0.181341	1.49736	0.088118	1.06322	1.18538	-0.939963	-0.534896	0.447956	-0.777138	-0.937492	0.681699	2.13574	-0.947231	-0.416648	2.21696	0.592367	0.150848	0.437848	-0.479344	-0.75288	-0.941589
germ_W5_to_adult_State4-AGCCTAACATGCTAGT	9.20782	-7.02892	9.56976	0.362322	1.3956	-3.6849	-4.46835	-3.38228	-1.59264	0.423553	0.499713	-0.870128	1.79861	-1.13056	-1.38854	0.272	0.300803	-0.902221	-0.271258	-0.0123636	0.970048	-0.238208	0.294689	-0.0805449	-0.870965	-0.272723	-1.4943	-0.435618	0.664721	-0.307661	2.06785	0.806975	1.0064	1.87822	-0.437098	1.07558	0.0137714	-1.17823	1.3915	2.67394	-1.39967	1.73762	-0.448933	0.746465	0.995041	-0.670107	-0.22993	-2.9801	0.23509
germ_W5_to_adult_State0-GTAACTGGTTGGTGGA	13.0617	7.15308	-5.70493	0.233231	-2.86995	2.36841	-0.659	-0.381372	-0.501551	1.51835	-0.296715	0.011856	0.0828376	-1.48913	-0.0655692	0.152708	0.635568	-0.989207	-1.55023	-0.822671	-1.15521	-1.5757	4.31406	2.84894	4.12581	-0.599638	2.36768	-1.81574	1.5905	-0.328804	-0.321016	1.23405	0.419566	-1.28313	0.296328	1.06871	-2.05489	3.76546	2.97503	1.19603	1.34805	-2.52697	0.819826	0.361961	-2.29121	1.36854	-0.448988	2.12603	-1.31597
germ_W5_to_adult_State0-GTATCTTGTCAGCTAT	13.2012	5.23113	-7.78283	0.978957	2.17207	0.0984247	-2.4414	0.983921	-1.65023	-0.579128	0.598198	-1.21443	-4.43319	-1.37404	-1.54995	-1.24243	0.820131	-1.57371	0.290959	-0.275558	-0.124303	0.393479	0.554596	1.87563	2.70498	0.419039	2.59977	-0.0809677	-1.39308	2.71659	1.11704	-1.09234	0.197769	-1.35332	0.540153	0.858676	-2.10647	0.959561	-3.98312	0.655955	3.20581	-0.0666789	-2.49484	0.557329	-2.65294	4.37735	-1.35062	-2.53545	0.881846
germ_W5_to_adult_State1-CACACTCGTCTCTTTA	8.28338	-2.57474	1.58582	1.42004	-3.55277	0.135838	-2.36843	-0.897185	0.359546	-1.35971	0.513198	1.60189	-0.582104	1.09552	-2.85739	0.406303	1.05896	0.690817	0.254541	-1.91053	1.66351	0.166028	0.100914	3.18191	2.90698	-3.35957	-1.74337	1.19541	-0.406048	0.927874	1.22824	-0.359494	-0.30687	2.96684	0.372427	1.62052	-0.207896	-0.989061	-0.97171	-0.20675	1.47425	1.5732	0.401854	-0.27172	-1.64034	0.543753	0.0258797	1.1013	0.443218
germ_W5_to_adult_State2-AGAATAGTCCCAAGAT	7.45446	-7.27936	10.5075	0.339945	0.737282	0.876892	0.394733	1.29893	0.553265	-0.576118	0.331187	1.72861	-1.98262	2.47374	-1.90663	1.92026	-0.0574182	0.389754	0.319967	-0.0971564	-0.078273	-0.291896	0.929469	0.330705	-0.849932	0.0952422	-1.52487	0.207303	0.71785	-0.348046	1.92543	1.46747	-0.54123	-0.0661539	-0.589217	1.43398	-0.398161	-1.64166	1.34723	0.374767	0.475249	-0.154095	-0.332197	-0.643866	1.01417	0.102835	0.515998	-0.689658	-0.372649
germ_W5_to_adult_State0-TGACGGCCAGCTGTAT	10.6067	5.8405	-6.41437	0.733265	-1.10881	-0.315212	-0.805142	-2.36561	1.4521	-3.69286	0.727195	2.69798	4.87397	-0.012075	-1.39165	-1.17267	1.25235	-2.10426	0.645997	-1.44287	-1.02507	0.0868345	1.43242	-1.71065	-0.463938	-1.86895	0.0698872	-2.15806	0.0492502	0.661774	4.64641	-1.54043	2.48332	0.786355	-0.794687	1.48204	-0.147172	-0.438041	-0.0667779	-0.0202226	0.975077	-2.07046	-0.525633	-0.576628	0.82641	0.543567	2.42975	0.168602	0.157057
germ_W5_to_adult_State0-TGCCAAATCATCGCTC	18.8599	12.9976	-13.6006	-0.44104	11.4137	-1.03395	2.00509	-1.43795	-1.87187	6.35616	-1.65375	-0.0794687	-10.8701	-1.61307	2.49589	-1.89921	0.765866	-2.36747	-0.781427	-0.635446	1.04024	-1.42182	2.93655	0.506463	2.50938	0.146667	-1.54244	0.304047	-0.818895	-0.0874272	2.56957	-0.245343	4.72029	3.60842	0.0477997	5.30413	1.61579	1.54788	4.41652	-2.21918	-0.368241	1.26777	-0.071307	0.710938	0.824763	4.43458	-1.63888	-3.39528	1.51753
germ_W5_to_adult_State2-AGTGGGATCGGTCTAA	8.30694	-6.19946	13.3651	-0.555641	2.50326	2.63629	2.20312	1.27741	0.752427	0.135203	-1.00677	-0.519199	0.167564	-1.42776	2.62836	-1.28625	0.0268261	-1.18743	-0.963912	0.926148	-0.279432	1.08778	-1.69179	1.12362	1.43589	0.306161	-0.966397	-0.285011	0.554716	-0.639898	-0.65367	0.423179	-0.0247739	-0.391809	-0.892774	0.770294	-0.338351	-0.219526	0.342571	-0.558138	1.47274	-1.00712	0.233216	-0.651391	-0.563779	-0.371734	0.0256135	0.979723	0.987733
germ_W5_to_adult_State1-CACCAGGCAGCTTCGG	12.5873	2.8993	-5.10448	1.43869	-10.0655	1.1027	-2.45209	0.186691	-3.48073	-0.606631	1.71595	-2.83403	-1.95851	-0.105921	-1.08322	2.13037	1.26609	1.48657	0.320389	0.67327	0.407899	-1.86156	-0.659593	-1.04202	0.441355	0.494477	-0.0857618	0.975967	0.110021	0.998098	-3.78655	2.24959	1.86647	-0.716871	1.67315	-2.73556	0.881735	-1.54448	2.73314	2.29045	2.66933	-0.576011	2.02323	3.27625	0.385963	1.97837	-0.461895	-1.28777	0.529327
germ_W5_to_adult_State0-TTAGTTCGTATCTGCA	12.9717	4.08216	-9.90377	1.63557	0.369841	-0.32243	-2.82785	-1.09068	-2.3016	-0.624245	1.04434	-1.60217	-9.08958	-1.92624	1.98139	-1.57076	2.65441	1.23114	1.62596	-0.77294	-2.7438	-1.92334	-0.5945	-0.161112	-1.16518	0.0505078	0.864834	-2.72602	2.04248	-2.55812	-1.81795	-0.885521	0.123481	-1.75462	1.59701	1.02794	5.04774	2.07384	4.09587	5.99047	-2.95441	-1.37699	2.71765	-3.64859	-5.97142	-0.229921	-0.602163	7.05871	-3.50286
germ_W5_to_adult_State1-CAGCTAACAGACAGGT	8.52381	5.05095	-2.73565	0.457659	-7.46904	-3.74239	0.531842	-3.13849	0.502856	-5.60896	2.25264	-3.56409	4.54702	-0.131138	6.44	1.24073	2.43491	-0.441431	0.445633	-1.7481	-0.786526	-1.7633	8.793	-11.4064	2.40087	-2.40738	-7.30151	-1.90931	-7.71257	2.16732	3.3304	-0.536685	-0.821312	0.701597	-0.757204	-1.91531	0.949403	3.41402	-2.46751	-2.64418	0.896982	-1.15053	-2.89046	1.38405	1.31756	3.65489	1.00653	2.51808	1.10485
germ_W5_to_adult_State2-ATCCGAATCCCACTTG	8.4022	-6.88184	7.66812	0.625784	-1.59729	0.115726	0.299265	1.54755	-0.0237702	-3.02204	0.616844	0.841572	-3.26819	2.07639	-1.19881	-0.418537	-0.174139	2.49477	2.0296	0.155774	-0.817906	0.931276	0.85979	0.013383	-1.39671	-4.48627	-3.9211	-0.367372	2.18691	-1.38817	0.764403	-0.598477	-0.621587	1.09117	0.531982	1.23189	-1.70022	-0.842608	1.07295	0.854279	0.105292	-0.263593	0.457247	-2.03501	1.76621	0.431718	-1.87113	0.913794	0.434205
germ_W5_to_adult_State1-CATATTCGTCTTCAAG	11.0701	-0.0303189	-3.80288	-0.541912	-5.33495	-2.67277	-2.40344	1.72049	-1.43078	-2.08229	1.67676	1.50462	2.82496	-2.73246	-0.115398	-1.10673	-0.58498	-0.630966	-0.0265234	-0.970637	-0.497042	-0.609161	-0.353177	-1.06377	-2.55527	-1.45847	0.470027	-1.95791	3.22099	1.00064	-0.683753	2.58536	0.260398	-0.00554076	-1.24859	0.891162	-0.065677	-0.944146	-2.65779	0.0770966	-0.289046	-0.705215	-1.99966	0.0675041	2.49449	1.33295	0.307079	-1.44118	-1.83921
germ_W5_to_adult_State0-TTGCGTCGTGACTCAT	12.8292	7.73806	-8.50733	0.670227	-0.689845	0.530485	-1.08336	-1.09583	0.0841335	-0.900542	0.72757	1.26675	1.65553	-1.63295	2.21869	-1.22888	-0.47688	-1.54768	0.297143	-0.939771	-1.92197	-0.801267	2.46768	-0.913783	-0.638616	0.859981	2.55557	-4.2469	-0.165012	-0.78549	-1.22549	2.50886	0.816263	0.295185	0.261682	-1.01401	-1.42243	-0.820844	0.376084	-0.242186	-1.55581	-2.86131	0.290128	0.727555	-1.4559	-0.863627	-2.3628	1.64231	-0.265527
germ_W5_to_adult_State2-ATTACTCGTAAATGAC	9.16465	1.63783	0.67514	0.435458	-2.48401	1.41618	0.934472	-1.07455	-1.06294	-1.1235	-0.228264	-1.27555	-2.19693	3.17891	-1.5664	2.02646	-0.505596	0.916784	0.885134	-0.00442919	0.976427	1.64251	0.400003	2.60464	2.53245	-2.75484	-0.743641	1.49501	-0.48225	0.00719826	-0.00754923	0.560435	0.0920236	0.616368	-0.111961	-0.244677	-0.578095	0.607431	0.703834	0.975075	-0.962798	0.571135	-0.0863049	-0.475933	-0.78849	1.96614	1.03588	0.62525	-0.512281
germ_W5_to_adult_State4-CACACAACAAGTAATG	10.3154	-5.77291	13.7737	-0.841858	4.2265	-4.52092	-4.51188	-5.95195	-0.469719	2.94651	-0.668072	-2.02195	1.69234	-2.04377	1.97007	-1.05462	-0.474998	-1.62967	0.524612	1.00229	-0.0658932	-0.539346	-1.26726	-0.843143	-2.57288	0.622282	0.723264	-0.819627	1.62253	2.13533	-0.338989	-1.25733	0.538147	1.96543	-0.119687	-0.905059	0.960087	0.606946	0.661333	-0.334687	-0.801472	-0.0528074	0.572703	2.8321	-0.47028	1.3384	-1.10215	-1.80788	-0.270973
germ_W5_to_adult_State0-ACGCAGCTCTGATTCT	12.5851	7.30873	-11.5795	1.26746	10.8495	-0.794762	-1.88239	-0.48884	0.217454	0.768934	0.601798	1.07054	-5.42211	-1.03296	5.25379	2.84042	5.05448	-1.56867	-3.79165	-2.05557	-3.54802	3.32785	5.14917	-1.01328	8.8538	8.80774	-0.663953	7.75748	-7.27368	-10.2724	-0.201431	6.49538	3.86534	3.28369	-7.38922	-7.11074	8.57202	-11.3207	11.3527	0.429207	-6.34149	1.28642	2.99203	2.59675	-0.303098	9.5401	1.56474	1.27411	-5.39894
germ_W5_to_adult_State1-CCACTACTCATCGATG	12.7065	7.2756	-5.52664	-0.0207368	-10.8578	2.0555	-1.06526	-0.135666	-1.87633	0.241145	-1.52064	-2.58041	0.218773	-0.0512698	0.514559	0.492583	-0.890523	0.915291	-1.27637	1.2853	0.0388611	-1.37466	-2.2849	-1.28473	-0.274	2.8477	-0.799301	0.748711	-0.80975	-0.325637	-0.255206	0.00948936	3.64681	0.352682	-0.63171	0.625527	-0.317204	-0.60116	0.347863	1.9103	1.72147	0.273312	1.50264	1.01849	-2.26422	1.05449	1.17415	0.815348	-0.621016
germ_W5_to_adult_State4-CACCACTTCAGTTTGG	8.04783	-6.96715	11.2255	0.0432837	3.07265	-3.41008	-2.7994	-5.49416	-0.660119	0.911737	0.122769	0.0900723	0.212063	-0.670783	-0.757198	-1.66967	-0.0751296	-0.224727	0.746916	0.0198453	-0.034494	0.71932	0.135387	0.149318	0.206501	0.344367	0.554368	0.00607486	-0.155232	0.212837	1.54567	0.0255531	-0.187997	1.0738	-0.0336104	0.197323	-0.100034	-0.0543534	-0.158746	0.64652	-0.447752	0.608701	1.49335	0.877998	0.105471	0.254477	0.209144	0.0649547	1.75484
germ_W5_to_adult_State3-TAGAGCTAGCGGCTTC	9.53424	-4.89847	13.414	-0.639194	2.63845	3.95006	3.50123	2.23252	1.04078	-0.194459	-0.536777	0.61434	0.273704	-0.540955	2.35004	-0.709012	-0.0396337	-0.39724	-0.275453	-0.0528008	-0.362676	0.202418	-1.16574	1.63315	1.49553	-0.395874	-1.161	0.714113	0.294697	0.083755	0.988002	0.561207	-0.385867	-1.00391	-0.0444729	0.232587	-0.550669	0.701743	-1.31957	1.45975	0.565446	-0.18595	0.209163	0.125231	1.33232	-0.554052	-0.85145	0.525073	-0.189763
germ_W5_to_adult_State1-CCCAGTTAGTTAAGTG	9.59818	0.584045	-4.95878	1.56324	-6.32558	-0.0353165	-1.20888	0.380739	-2.1719	-1.31841	2.4808	1.3436	0.12407	-0.502565	-0.803752	0.0247624	1.19908	-0.238548	0.693113	0.939994	-1.81982	-2.51644	0.456905	-2.17686	0.966457	2.2155	-1.02167	1.23045	1.07523	1.47039	0.57929	1.25921	2.33299	-1.93681	-2.05048	-1.13029	-0.797926	2.1555	-0.985778	-0.767629	-1.21944	-0.89849	-0.0435273	-0.699724	1.18147	0.106448	0.517344	1.5254	1.41961
germ_W5_to_adult_State3-AACTCCCTCCCTCAGT	10.935	-4.54127	16.0178	-2.29995	4.07094	4.7013	5.62135	0.995121	0.964844	0.813454	-0.951399	-0.926654	0.231339	-0.590397	3.34156	-0.597839	0.855878	-0.412106	-1.25543	1.2305	-0.377509	0.194675	-1.53758	0.286205	1.38434	3.25542	0.919002	-1.78058	0.42742	0.629268	0.752584	0.352906	1.49858	-0.681975	-0.201375	0.796408	-1.04794	-0.25784	-0.569306	2.24781	-0.0700382	-1.22747	1.04966	1.91097	0.434805	0.505121	0.361063	-0.478416	-1.05801
germ_W5_to_adult_State4-CACTCCAAGCCGTCGT	9.8437	-6.83584	12.8818	0.115302	2.28913	1.62046	0.845873	2.86769	0.760446	-1.36523	0.0059207	-0.158419	1.72864	-4.44438	4.07031	-2.07467	1.07143	-0.031081	-0.885853	1.13492	-0.536041	1.28102	-5.15119	1.94342	1.35116	-1.87771	-1.01144	-0.53614	0.232963	-2.06239	-1.88347	1.83069	-1.70731	-1.28835	1.01825	1.32587	1.03368	-0.3371	2.52119	-0.46718	2.78778	-0.498504	0.266975	0.315814	-0.96212	0.542648	0.126972	1.28802	-0.645633
germ_W5_to_adult_State4-CACTCCAGTCGCCATG	10.1803	-6.6433	11.5536	-0.462179	3.59023	-4.05793	-3.56291	-1.77467	-0.0652211	3.64162	-0.554386	-1.11591	1.65251	-0.92981	-1.4746	-0.254791	-0.345672	0.312534	0.136211	0.390128	-0.165013	0.277894	0.65867	0.856011	2.3221	0.94313	1.88533	-0.971167	-1.41421	-0.653687	-0.116072	0.871143	0.442044	-0.211121	-1.29229	-1.38812	-0.756127	0.522351	-0.932838	-0.0541665	0.945285	0.531685	-0.614055	0.914759	0.209381	-0.875926	-0.541575	-0.0195533	0.180428
germ_W5_to_adult_State4-CACTCCATCATAGCAC	8.562	-6.56043	8.99716	0.748774	1.08344	-2.13636	-3.9385	-2.42028	0.202207	1.00608	0.468476	0.00475419	-0.55962	-0.560085	0.37057	-0.436396	-0.215319	-0.35218	0.794736	-0.01079	0.511215	0.547494	0.15403	0.289792	1.61981	-1.06661	-0.728951	0.466741	-0.64429	0.809434	0.580194	-0.537304	0.416787	0.0251791	-1.00057	0.990381	-1.18737	1.53431	-2.22252	0.203466	-0.0718857	1.00806	-1.04829	0.59282	-0.659354	0.150093	0.571736	-1.35696	0.236088
germ_W5_to_adult_State3-CGGCTAGCAGACGCCT	9.79767	-6.61465	13.8212	-0.472257	1.93678	4.22642	4.22602	4.03426	0.937242	-0.73913	-0.502239	0.446825	0.820593	-2.32474	3.05504	-1.36612	-0.46925	-0.5793	-0.435137	0.67544	0.166444	0.693991	-3.11831	0.904956	1.15112	-0.684639	-0.236691	-0.132435	-0.379355	-1.1666	-1.3941	1.05587	-0.957684	-2.08159	-0.512269	0.611097	-0.267639	0.364016	-0.458858	0.0799234	1.5586	-0.550348	0.468142	-0.14793	-0.454869	-0.115983	-0.27204	1.0349	-0.586748
germ_W5_to_adult_State3-GTACGTATCTCGAGTA	9.26931	-4.36983	13.7959	-1.48761	2.99403	1.13165	2.39614	-0.993294	-0.623177	0.321069	0.141014	-0.493133	0.0526987	-0.194767	2.10232	0.504719	0.244902	-1.52336	-0.934182	-0.96477	2.38184	-0.681353	-0.593363	0.0320565	-1.6789	1.87396	0.795646	-1.19593	-0.684927	0.479284	0.70348	0.672844	0.0088204	1.04709	-0.021085	0.663122	1.43873	-1.78219	0.35787	1.76421	0.0685958	-0.125499	-0.466189	0.318762	0.698091	1.21294	0.27654	-0.16988	-0.518812
germ_W5_to_adult_State1-CCTCAGTTCGGCGGTT	10.8655	2.49005	-0.329075	1.14451	-3.18727	2.40828	-0.0357749	-0.600626	-0.112717	-1.76522	-0.297382	-0.991567	-1.0867	1.68249	-2.3304	1.4273	-0.28751	0.0991777	0.901886	-1.28608	-0.18607	1.3452	1.29866	2.05563	4.60221	-2.73492	-0.730953	0.0472648	-1.699	-0.29893	0.382465	1.37764	-0.0025083	2.51046	-0.295122	-0.407967	0.288041	0.567241	1.72487	1.04171	0.896364	-1.0362	0.15727	-0.135753	-2.38363	1.14164	0.588567	-0.802941	1.09519
germ_W5_to_adult_State4-CAGCTGGTCGTCACGG	8.85192	-6.82697	9.67676	0.820354	0.920614	-1.77965	-2.26597	-2.25965	0.539185	-0.202375	-0.12151	0.888877	-0.237683	-0.344338	0.49378	-1.4061	-0.464807	1.62615	1.51333	0.707633	-1.38267	-0.156001	-1.83456	-0.908917	-1.18915	-0.0613254	-0.178052	0.224556	0.719302	0.435324	1.43083	0.97763	1.51239	2.81867	0.300219	1.19274	-0.301951	-1.37749	1.4133	-0.670914	1.01094	-1.78648	0.494999	0.302585	-2.14815	0.470737	0.415485	0.707991	-0.212742
germ_W5_to_adult_State0-ACTGTCCTCATATCGG	14.275	5.93812	-9.78873	0.845065	4.39264	-0.433018	-3.66525	1.42659	0.792258	-0.962292	0.973901	0.943685	3.27628	-0.945218	-1.32316	-3.09779	-0.433423	-0.200546	0.42485	-0.500953	-0.443069	-1.42398	-2.08832	-2.05452	-1.97813	1.15605	3.6549	-4.34686	3.8061	1.83868	3.78451	3.08461	2.6376	0.612564	0.394082	2.3123	1.97132	0.74261	-1.00741	-1.63986	0.444168	-2.59203	2.9186	-3.62007	0.396041	-2.23074	0.993518	2.73111	-3.63336
germ_W5_to_adult_State0-AGAGCTTGTAGAGCTG	12.708	5.18873	-10.2927	1.78217	6.3435	-0.956977	-1.6334	0.374978	-1.91738	-3.79304	0.911879	2.69903	1.21962	-0.600919	0.66704	-0.290813	1.38363	0.322104	1.80503	-0.163993	-3.64876	1.75047	0.526428	-1.20245	-0.402418	1.03705	1.42962	-5.00656	4.25977	-1.64243	3.80964	1.21645	0.27578	-0.202439	-2.43318	5.0215	-3.82466	0.307804	1.04318	1.71795	-0.992857	2.27687	-1.97152	3.0625	-2.60538	1.23061	-0.38777	1.77502	0.769546
germ_W5_to_adult_State1-CGAGCCAGTCGCGAAA	12.2398	4.22401	-4.59269	0.40667	-10.595	1.72479	-1.24255	-1.1873	-1.95465	-1.1479	0.63945	-1.37775	-0.836047	-1.0041	-0.688896	0.179716	0.0698231	-0.506472	-1.7507	-0.365627	-0.150101	-2.94886	-0.617615	0.338004	1.24159	-0.568098	0.208923	0.70354	0.423105	0.820437	-1.9736	1.97531	2.25123	-0.793944	1.45804	0.638091	0.100565	0.408456	2.50761	0.316248	1.08742	1.16615	1.39044	0.713212	0.775224	0.492939	0.513384	-1.27808	0.899573
germ_W5_to_adult_State4-CATATTCGTGCACGAA	10.5642	-6.13038	11.5953	-0.867517	2.66013	-3.64081	-3.61901	-5.6586	-0.167879	1.32064	-0.891272	-0.82752	1.37839	-1.6593	1.29181	-2.44978	-0.741114	-0.176672	0.312861	-0.198189	-0.588744	-0.0525578	-1.84434	0.816559	0.44274	-0.542839	1.21941	-1.16747	-0.395336	0.408231	2.19774	-0.173635	1.1759	1.75306	-0.506881	-0.627565	0.213174	0.776075	-0.324144	0.48565	0.399736	-0.371667	0.30319	-0.974268	-0.265828	0.63173	0.533637	-1.05808	0.483146
germ_W5_to_adult_State0-AGGTCCGCAAAGCGGT	9.92345	2.40962	-7.80406	1.59714	2.99152	-2.4928	-2.88266	1.23673	-1.58388	0.319757	1.01405	-0.259939	-2.65703	-1.99907	0.794123	1.02746	4.06972	0.35995	-0.848569	0.600391	-1.00378	1.88857	1.22821	0.284259	1.60848	5.18416	2.08315	-1.15983	4.32642	-2.12929	-3.26353	2.21605	-1.87871	0.277011	-4.77654	0.986902	0.468326	2.04365	-2.8595	2.65659	-3.11319	5.12837	-4.67924	-0.431333	-1.72564	5.61417	2.0917	0.436872	-1.12691
germ_W5_to_adult_State4-CATCGGGTCGTTTATC	8.02717	-4.91827	10.9895	-0.206092	1.58435	-0.262466	-1.14099	-3.25024	-0.489355	0.0933073	-0.529088	-0.0102276	0.0291071	-0.559644	0.729879	-0.780661	-0.901234	-0.772336	0.343322	-0.315101	-0.419508	-0.00942733	-1.08161	1.41567	1.40615	-0.862758	-1.81485	-0.972712	0.314762	1.49328	-0.56903	1.45535	2.03613	1.24852	-0.551307	-0.395865	-0.183561	-1.46938	-0.103709	-0.565726	0.272581	0.517932	0.622374	0.826898	-1.25825	1.54567	-0.128927	0.790992	0.718713
germ_W5_to_adult_State0-ATCATGGCATAAGACA	15.4747	6.40027	-9.54955	1.8679	12.2915	-1.16155	-3.39947	1.92289	0.991089	-2.71604	2.99667	-1.2167	1.26922	-2.93236	0.299408	-1.06742	-0.205802	-1.83799	-0.993765	-1.43686	-4.04896	-5.3971	4.32894	-3.36408	3.2109	-0.857261	2.36844	-1.61208	-0.283257	3.56633	-5.26578	3.54164	-3.10906	-1.33925	3.30123	1.22558	-6.45869	-1.09648	-5.38399	-5.29824	7.05161	1.26943	-0.782513	2.68361	3.83512	-3.46956	-4.03806	1.05904	3.66218
germ_W5_to_adult_State0-ATCTGCCCACATTAGC	12.6234	4.31949	-6.07209	0.929031	-8.35892	0.442411	-2.10865	-1.08431	-2.41492	1.92098	0.206608	-0.844016	-6.85602	-1.21198	0.559217	-1.45003	0.260311	-0.67618	-1.47673	-0.107421	-0.642361	-2.51512	1.85749	-0.586024	-0.146474	0.14064	-0.547837	1.03432	-0.891398	-1.20962	2.7564	1.60031	0.510681	-0.38696	-0.107357	0.571523	-0.994656	1.18001	-1.07164	3.48281	-0.236761	-0.0994239	1.41471	1.85191	-1.32694	0.594272	1.47434	0.76712	1.62969
germ_W5_to_adult_State3-GTGCATAGTGTTGGGA	10.155	-4.59747	14.3005	-0.449158	2.62471	4.21281	3.03366	1.79409	0.535663	0.285621	-0.320667	-0.177421	-1.15034	1.02255	-0.167992	0.496647	0.183957	0.366652	-0.725277	-0.0502064	0.361896	-2.2159	0.753297	-1.84763	-2.3107	0.715426	0.375995	-1.02404	-0.0484188	0.0122385	-1.75343	-1.13727	-0.632854	-1.13432	0.314954	-0.524224	0.373049	0.928657	1.69536	-0.423254	0.751345	0.0994379	-0.444209	1.04089	1.44953	-0.0401886	1.11519	-0.469006	0.5566
germ_W5_to_adult_State4-CATTCGCCAGTCACTA	8.61033	-5.36837	12.1315	-0.286044	2.98329	-4.17361	-4.65448	-4.01832	0.32337	3.71246	-0.742657	-1.19233	0.885834	-2.31306	0.0299976	-2.47153	-0.588766	-1.39114	-1.12266	0.442814	1.28986	-1.388	-0.00882615	-0.271076	1.03028	-0.430869	1.84312	-1.68139	-0.0841606	1.1592	1.69436	-0.286576	1.2077	0.836157	-0.768109	-2.70278	0.836187	1.58272	-3.19723	1.65342	-1.98767	0.720392	-0.846685	-1.5296	1.57951	2.60036	-1.49462	-0.105104	1.07048
germ_W5_to_adult_State2-CATTCGCGTTGCGCAC	7.91169	-8.69718	7.70053	0.694021	0.234342	-0.507236	0.00452499	2.7261	-1.06352	-1.15235	1.16659	2.47462	-2.51687	0.17944	0.204379	-0.428658	0.770142	0.805838	0.725002	-0.767841	-0.0218122	0.759772	-0.684158	-0.449627	-2.86232	-2.93074	-3.12639	0.882204	4.27085	-0.316714	-1.5714	1.61418	-0.582269	1.25175	-0.51339	1.68009	0.414612	-2.71309	1.02423	1.16533	-0.576517	1.8736	0.43934	0.155342	1.20021	1.00881	-0.47973	1.22795	-1.26475
germ_W5_to_adult_State4-CCACCTAGTTCCAACA	8.1911	-7.28529	8.72644	0.307075	3.14694	-4.97674	-4.3266	-2.83335	0.376858	1.59974	0.588167	-1.33029	-0.166643	0.0216174	-1.61291	0.0753294	-0.527528	0.814544	0.165137	-0.0886302	0.982065	-0.0611489	-0.961858	-0.763719	0.0650383	-0.935099	0.697754	0.827474	-0.126509	-0.393761	0.855662	-0.476041	-0.751436	-0.648497	-1.089	-1.82125	-0.894424	0.874904	0.370043	0.603203	-1.47311	-0.396668	1.32985	-0.918305	0.398401	0.474279	-0.0236712	-0.850498	0.0716736
germ_W5_to_adult_State1-CGCTATCAGGGCTCTC	8.79696	-1.58329	-0.562179	2.15712	-6.78925	-2.12347	-0.759735	0.27171	-0.304921	-4.88374	3.07529	0.546022	-0.406523	2.05811	-3.54721	0.737758	0.240315	3.25815	4.97122	1.4858	-1.51615	3.11278	-2.33044	-1.15995	0.558186	-4.28626	-4.62745	1.15266	-1.98829	0.333174	-0.297072	4.26681	0.0271721	3.17569	-0.649962	-1.60879	1.86205	-1.35099	3.91851	-1.32362	-1.00916	1.86214	3.98597	1.07214	-2.52531	0.203924	-0.571505	-0.765915	-0.925534
germ_W5_to_adult_State4-CCATGTCAGAAAGTGG	6.91315	-5.16076	7.55007	0.896389	0.253779	-2.54225	-3.73014	-2.70318	-0.632335	-0.846096	0.62468	0.998675	0.135789	-0.624042	-0.35271	0.381568	0.358646	-1.13113	-0.283499	-0.650795	0.469828	1.81405	1.97253	1.70445	0.131893	-1.83739	-0.574528	-0.0899545	0.870899	0.0620402	0.0543853	0.0962272	0.262054	0.658989	0.270867	0.159978	-0.354146	-0.799718	-0.880052	0.639038	-0.0687359	1.03517	-0.314724	-0.52127	0.418996	0.645923	-1.34631	1.90583	-0.301113
germ_W5_to_adult_State2-CCATGTCCAAGCGCTC	6.72122	-8.06347	7.99001	0.405626	-1.38336	-0.347457	0.183217	1.35934	-0.295977	-1.34585	0.682049	1.44178	-3.07307	1.47959	-0.871815	-0.739482	0.480987	-0.333016	0.625625	-0.672579	0.893687	0.85369	-0.509722	-1.29203	-2.03961	-0.438277	-0.717694	0.460452	2.76967	0.500528	-0.668005	2.0558	0.680876	-0.114886	1.9995	-0.287345	-0.962488	0.548845	2.5154	1.28916	-1.11706	0.233405	1.61655	-0.567292	1.01611	2.34557	0.0317129	-0.721903	1.66543
germ_W5_to_adult_State3-TTGGCAATCCCGGATG	8.75349	-4.91165	13.3882	-0.584671	3.14588	4.14651	2.65419	0.30906	0.377545	-0.0109613	-1.03857	-0.0825834	-0.912017	-0.538917	2.87592	-1.41878	0.375091	-0.412807	-0.578124	0.372032	-0.409914	0.97023	-2.56905	1.52158	0.810574	-0.260298	-1.49138	0.145524	0.291729	0.260404	1.07801	0.100612	0.441485	0.630226	-0.213649	0.351707	-0.614007	-0.0076477	-0.78935	0.557011	0.081176	0.130446	0.523017	-0.283823	-0.420711	0.0868432	-0.0555214	0.230982	-0.130027
germ_W5_to_adult_State1-CGTCTACCACAACGTT	11.1721	2.78211	-4.96785	0.916011	-9.05637	2.49566	-3.67171	-0.864349	-1.26604	-3.42102	1.21343	0.361523	2.31446	0.254744	-1.19317	-1.40968	-0.202809	-0.758675	-0.288796	-0.297907	-1.22262	-1.94664	-0.327967	-1.03579	0.0288482	-3.90259	0.0821357	-0.569016	0.577018	0.85754	-1.35996	2.44784	0.170359	2.60519	0.769723	-0.635058	0.374712	-0.127142	3.88195	1.92	-2.64152	1.19779	1.25143	2.5646	1.31186	0.179568	-1.25328	-1.21377	0.59105
germ_W5_to_adult_State0-CAAGATCCAAGTACCT	11.2156	3.8208	-5.88407	1.65773	-5.58576	1.28428	-2.09927	-1.25824	-2.50219	0.463837	0.520643	0.599881	-1.8235	-1.75427	-0.0395268	-1.01148	0.555709	0.952163	-0.0762714	0.456618	-0.535596	0.512396	-0.362038	-1.15104	0.237318	2.05746	0.0884066	-1.10912	-0.479045	-0.25426	0.475311	2.67788	-2.73936	-2.01636	-1.90084	-2.73522	-1.11657	0.359304	-0.57591	2.28468	-1.20514	0.100726	1.74788	0.636888	-0.488752	0.0904629	-2.01149	1.63673	-1.82465
germ_W5_to_adult_State0-CACACTCCATCGGACC	17.2921	11.2786	-13.9892	0.321432	12.845	-2.76632	-0.321665	1.42998	-1.80266	-0.397055	1.43619	-2.21863	-3.40484	-2.61007	-3.00949	-0.999649	1.39698	0.314096	1.0161	2.17467	-6.83212	-3.33599	-0.328075	-2.37191	6.92186	7.13646	4.72579	1.41743	1.82515	0.49819	-2.73129	1.2253	8.38095	10.8333	-1.32259	5.38739	-0.645108	9.95951	3.13915	-3.74942	-6.96575	-1.98907	-13.6789	-8.2491	3.0707	-0.704039	-9.89194	1.37613	-13.5402
germ_W5_to_adult_State0-CAGGTGCAGACCGGAT	16.6787	10.7982	-12.8406	0.697976	8.42333	1.80648	-2.03232	0.893697	-0.772404	-1.40354	0.723945	0.00306768	3.4201	-0.363425	-1.275	0.681168	-0.773832	-1.30695	0.651563	0.423118	2.18	-1.95463	-1.64917	0.17199	-2.05637	-0.875328	1.27853	-4.54526	1.33462	2.22642	0.0211558	2.5297	-1.25021	-0.444584	1.98759	0.617886	-5.10534	-0.415682	0.336599	-0.607779	-0.0293661	-0.414429	1.66038	-0.55028	-0.569203	1.15637	-1.31445	1.68317	0.628143
germ_W5_to_adult_State4-CCTAAAGTCGTGGTCG	7.85193	-6.16892	10.4556	-0.799135	0.927881	-5.14174	-1.86255	-2.91146	-0.112488	1.88463	-1.10166	-3.20514	0.299252	2.47702	2.06299	-0.668448	0.26047	-0.887392	1.27371	1.17536	-2.77087	0.224407	-1.30717	1.3912	-2.7407	-2.41316	0.202034	0.223468	1.07497	0.812594	-1.25468	0.824789	-0.437845	2.02753	0.470417	-1.58455	-0.895632	1.01945	2.92711	-0.30651	0.703164	0.413607	-0.317956	-0.538275	-0.131704	0.434849	-0.478025	-2.84481	1.37238
germ_W5_to_adult_State4-CCTAGCTAGTGGAGTC	8.65205	-5.2243	11.5015	-0.329705	2.71113	-1.34092	-0.547105	-3.20362	0.247155	1.64221	-0.77086	0.00294628	-0.149326	-0.26536	-1.0026	-0.0487848	0.181187	-0.822607	0.226864	0.252052	-1.25764	-1.02494	-0.499876	-1.03073	-0.593798	2.01096	0.515487	-0.894333	-1.2388	0.552869	1.17508	0.360508	2.11771	0.204547	-0.478895	0.755532	-0.807748	-0.0294358	-0.708553	0.7598	-0.147878	0.64667	1.0172	0.763598	1.00015	0.52863	-0.246846	-0.0148855	-0.433783
germ_W5_to_adult_State2-CCTATTAAGAAAGTGG	8.73054	-4.46247	12.911	-0.650105	0.868854	2.7697	3.75302	0.815706	-0.0132991	-1.42473	0.792025	0.537579	-2.37792	1.12169	-1.41012	1.50257	0.43328	0.0346357	0.861679	-0.763717	-0.824565	-0.690102	2.22763	-0.648593	-2.03825	0.309977	1.28673	-0.35403	0.33089	-0.508081	-0.824515	-0.0873419	-0.283387	-0.464582	1.1972	0.683775	0.889276	0.512233	1.15586	-0.0520906	-0.830301	1.03755	-0.622155	0.860794	0.690417	0.0455825	0.784513	-0.566129	0.478163
germ_W5_to_adult_State1-CTCGTACAGTATGACA	12.0759	3.36229	2.27914	-0.457386	-5.96467	7.89101	5.70674	4.68672	0.674703	0.0458325	-0.341104	-0.379729	1.13129	-3.33212	3.25392	-0.781095	0.67434	-1.64348	-1.26112	-0.319038	-2.23253	-0.86353	0.956771	0.700219	3.84119	-2.6752	-0.963944	1.85971	0.302802	-1.3073	-1.76407	0.955679	-0.432164	1.00781	-1.56358	0.777719	0.158621	1.83389	-0.972249	-0.389673	2.02306	0.456691	-2.49143	0.826297	-0.0593173	-0.700099	-0.0079413	0.449419	-0.263878
germ_W5_to_adult_State3-TACCTATCATGGGACA	5.8865	-8.06914	6.68286	0.958897	0.0963837	-0.693163	-2.8268	0.98047	-0.135772	-2.28123	0.93234	1.51987	-2.06749	-0.0777029	0.175487	-0.410464	0.64954	-0.296224	0.605441	-0.149963	0.406613	-0.199271	-0.951177	1.07073	-1.54178	-1.58394	-2.04759	0.288587	1.46115	-0.106295	1.27064	-0.0497337	-0.9799	-0.578321	0.0346207	1.51192	-1.71775	-0.982954	0.983818	-0.403318	-0.718604	0.313536	0.6541	-0.588658	-0.182818	1.38124	-0.835827	1.36998	0.0536725
[truncated: 57,802 more rows]
[truncated: 2 more columns]
