# Supplementary material for: Single-cell multi-omics analysis of human testicular germ cell tumor reveals its molecular features and microenvironment
Source: Nat Commun. 2023 Dec 20;14:8462. doi: 10.1038/s41467-023-44305-9 (PMC10733385; doi:10.1038/s41467-023-44305-9)
Supplement: Supplementary file 6 — Source Data [file 41467_2023_44305_MOESM6_ESM.xlsx]

## Sheet: Fig 1c
Celltype	Sample	Freq
T cell	TGCT_X1	0.573171
B cell	TGCT_X1	0.174216
NK cell	TGCT_X1	0.0783972
Seminoma	TGCT_X1	0.132404
Macrophage	TGCT_X1	0.0156794
Endothelial	TGCT_X1	0.010453
pDC cell	TGCT_X1	0.00348432
Smooth muscle	TGCT_X1	0.0121951
T cell	TGCT_X2	0.569982
B cell	TGCT_X2	0.193875
NK cell	TGCT_X2	0.153126
Seminoma	TGCT_X2	0.052898
Macrophage	TGCT_X2	0.0121488
Endothelial	TGCT_X2	0.00531511
pDC cell	TGCT_X2	0.00961782
Smooth muscle	TGCT_X2	0.00303721
T cell	TGCT_X3	0.537478
B cell	TGCT_X3	0.286287
NK cell	TGCT_X3	0.135372
Seminoma	TGCT_X3	0.00200552
Macrophage	TGCT_X3	0.0240662
Endothelial	TGCT_X3	0.00726999
pDC cell	TGCT_X3	0.00576586
Smooth muscle	TGCT_X3	0.00175483
T cell	TGCT_X4	0.5901
B cell	TGCT_X4	0.279201
NK cell	TGCT_X4	0.0477638
Seminoma	TGCT_X4	0.0356057
Macrophage	TGCT_X4	0.0199739
Endothelial	TGCT_X4	0.0212766
pDC cell	TGCT_X4	0
Smooth muscle	TGCT_X4	0.00607903

## Sheet: Supplementary Figure 1b
Sample	CellType	Number
TGCT_X1	T cell	329
TGCT_X2	T cell	2252
TGCT_X3	T cell	2144
TGCT_X4	T cell	1359
TGCT_X1	B cell	100
TGCT_X2	B cell	766
TGCT_X3	B cell	1142
TGCT_X4	B cell	643
TGCT_X1	NK cell	45
TGCT_X2	NK cell	605
TGCT_X3	NK cell	540
TGCT_X4	NK cell	110
TGCT_X1	Seminoma	76
TGCT_X2	Seminoma	209
TGCT_X3	Seminoma	8
TGCT_X4	Seminoma	82
TGCT_X1	Macrophage	9
TGCT_X2	Macrophage	48
TGCT_X3	Macrophage	96
TGCT_X4	Macrophage	46
TGCT_X1	Endothelial	6
TGCT_X2	Endothelial	21
TGCT_X3	Endothelial	29
TGCT_X4	Endothelial	49
TGCT_X1	pDC cell	2
TGCT_X2	pDC cell	38
TGCT_X3	pDC cell	23
TGCT_X4	pDC cell	0
TGCT_X1	Smooth muscle	7
TGCT_X2	Smooth muscle	12
TGCT_X3	Smooth muscle	7
TGCT_X4	Smooth muscle	14

## Sheet: Fig 2d,Supplementary figure 2c
	Seminoma	Primordial germ cell	Fetal SSCs statef0	Adult SSCs state0	Adult SSCs state1	Adult SSCs state2	Adult SSCs state3	Adult SSCs state4
Seminoma	1	0.885348	0.738283	0.636298	0.498664	0.456614	0.473294	0.393991
Primordial germ cell	0.885348	1	0.790031	0.660393	0.496749	0.453082	0.468256	0.381888
Fetal SSCs statef0	0.738283	0.790031	1	0.950158	0.89695	0.84977	0.847727	0.805041
Adult SSCs state0	0.636298	0.660393	0.950158	1	0.942046	0.890908	0.882528	0.856745
Adult SSCs state1	0.498664	0.496749	0.89695	0.942046	1	0.969103	0.95304	0.962555
Adult SSCs state2	0.456614	0.453082	0.84977	0.890908	0.969103	1	0.990805	0.98756
Adult SSCs state3	0.473294	0.468256	0.847727	0.882528	0.95304	0.990805	1	0.97808
Adult SSCs state4	0.393991	0.381888	0.805041	0.856745	0.962555	0.98756	0.97808	1

## Sheet: Fig 3h
Migration			Invasion
NC-siRNA	TFAP2C-siRNA		NC-siRNA	TFAP2C-siRNA
258	74		144	70
127	75		125	67
106	77		105	69
156	101		140	113
130	109		70	73

## Sheet: Fig 3i
	length	NC1	NC2	NC3	TFAP2C.1.1	TFAP2C.1.2	TFAP2C.1.3
-	4407556	54123	56806	57408	53502	53764	54691
2023-12-01	551676	0	0	0	0	0	0
2023-03-01	892498	1067	1002	1031	1562	1280	1357
2023-03-10	107030	4	17	14	6	10	2
2023-03-11	113623	0	0	0	0	0	0
2023-03-02	62337	491	480	491	532	535	579
2023-03-03	162844	52	58	60	56	66	60
2023-03-04	114618	0	0	0	0	0	0
2023-03-05	62797	1004	912	1006	977	1056	1049
5_8S_rRNA	1360	3	3	3	3	3	3
5S_rRNA	418	0	0	0	0	0	0
2023-03-06	86693	6743	6380	6491	6680	7271	7328
2023-03-07	58570	1431	1289	1474	1418	1557	1441
7SK	1620	10	4	5	6	9	3
2023-03-08	140321	505	430	526	541	583	527
2023-03-09	5308	238	233	243	231	194	212
A1BG	8314	2	4	0	10	4	4
A1BG-AS1	7737	46	17	14	18	20	26
A1CF	86266	0	0	0	0	2	0
A2M	48565	0	2	0	0	0	2
A2M-AS1	3526	8	23	8	15	16	16
A2ML1	64380	0	0	0	0	0	0
A2ML1-AS1	54728	0	0	0	0	0	0
A2ML1-AS2	897	0	0	0	0	0	0
A2MP1	47284	3	4	4	12	8	9
A3GALT2	14332	0	0	0	0	0	0
A4GALT	29177	169	217	191	197	176	184
A4GNT	8677	0	0	3	2	2	0
AAAS	17408	788	733	841	877	950	780
AACS	77899	791	911	848	929	854	866
AACSP1	53574	0	2	1	0	7	0
AADAC	14415	0	0	0	0	0	0
AADACL2	27423	0	0	0	0	0	0
AADACL2-AS1	176732	0	0	0	0	0	0
AADACL3	12650	0	0	0	0	0	0
AADACL4	22539	0	0	0	0	0	0
AADACP1	14466	0	2	0	2	0	2
AADAT	31477	60	54	60	47	47	67
AAGAB	54528	1260	1233	1274	1133	1164	1147
AAK1	216352	755	697	762	731	711	763
AAMDC	97323	116	117	130	104	110	92
AAMP	6134	1313	1214	1204	1303	1268	1187
AANAT	16766	0	0	3	2	0	0
AAR2	34459	1023	1081	1040	1150	1072	1038
AARD	6280	0	0	0	0	0	0
AARS	37248	8133	8207	8311	10565	10661	10389
AARS2	14616	527	492	565	651	679	697
AARSD1	13972	195	150	145	197	197	122
AARSP1	452	0	0	0	0	0	0
AASDH	49221	184	141	170	168	183	166
AASDHPPT	23198	954	871	985	1058	1042	1049
AASS	70706	9	10	11	8	22	7
AATBC	6809	1	3	9	7	2	4
AATF	107917	2466	2313	2377	2460	2518	2562
AATK	55734	1010	934	1016	1020	1048	1063
ABALON	1902	51	36	31	48	43	31
ABAT	109979	4	2	2	2	4	0
ABBA01000933.1	159	0	0	0	0	0	0
ABBA01000935.2	139539	4	7	3	3	3	3
ABBA01006766.1	168	0	0	0	0	0	0
ABBA01045074.1	356	0	0	0	0	0	0
ABBA01045074.2	203	0	0	0	0	0	0
ABCA1	147149	300	219	257	323	227	284
ABCA10	97632	23	10	11	4	4	12
ABCA11P	48694	83	55	39	51	64	97
ABCA12	207084	7	8	9	5	4	9
ABCA13	476039	274	233	293	388	431	402
ABCA17P	87549	9	7	11	0	15	9
ABCA2	21688	3040	3052	3265	2922	2874	2729
ABCA3	64865	564	571	662	632	617	600
ABCA4	128314	30	45	43	42	57	72
ABCA5	82933	985	1010	933	841	858	889
ABCA6	63193	9	4	3	2	0	1
ABCA7	25471	763	795	713	676	633	598
ABCA8	88103	69	69	66	95	74	85
ABCA9	86461	0	2	7	2	0	4
ABCA9-AS1	98253	0	0	0	0	0	0
ABCB1	209690	323	286	315	301	278	331
ABCB10	42125	861	878	858	766	762	809
ABCB10P1	2180	0	0	0	0	0	0
ABCB10P3	2165	0	0	0	0	0	0
ABCB10P4	2183	0	0	0	0	0	0
ABCB11	115826	2	0	3	0	4	0
ABCB4	78738	2	0	0	0	0	0
ABCB5	161831	0	0	0	0	0	0
ABCB6	9222	480	303	496	316	315	337
ABCB7	105684	794	773	810	886	840	902
ABCB8	19360	973	1001	975	840	892	799
ABCB9	60698	177	351	106	126	130	116
ABCC1	193497	2337	2412	2514	2456	2526	2439
ABCC10	23061	216	235	217	225	216	218
ABCC11	80658	6	0	3	5	4	5
ABCC12	75012	0	0	0	0	0	0
ABCC13	126548	0	0	0	0	0	0
ABCC2	69954	2384	2258	2391	1835	1751	1824
ABCC3	57476	204	256	237	249	178	224
ABCC4	281640	673	641	684	598	606	620
ABCC5	98005	904	959	890	1031	1053	1042
ABCC5-AS1	5081	0	0	0	0	0	0
ABCC6	74594	15	12	11	2	10	11
ABCC6P1	27166	0	0	0	0	0	0
ABCC6P2	3910	0	0	0	0	2	2
ABCC8	84381	2	3	0	0	0	0
ABCC9	145128	4	0	1	5	0	2
ABCD1	19899	1526	1531	1521	1774	1652	1737
ABCD1P2	4191	0	0	0	0	0	0
ABCD1P3	3199	0	0	0	0	0	0
ABCD1P4	3193	0	0	0	0	0	0
ABCD1P5	3201	0	0	0	0	0	0
ABCD2	69770	0	0	0	0	0	0
ABCD3	100277	2733	2558	2761	2679	2661	2616
ABCD4	17786	331	356	395	448	400	411
ABCE1	31236	3657	3304	3559	3860	3701	3631
ABCF1	25786	2751	2716	2827	3145	3168	3125
ABCF2	35050	2512	2458	2538	2694	2738	2773
ABCF2P1	1866	0	0	0	0	0	0
ABCF2P2	1028	0	0	0	0	0	0
ABCF3	7989	801	691	767	854	889	850
ABCG1	97555	1061	1048	1104	952	908	985
ABCG2	141478	28	33	41	17	18	19
ABCG4	13601	0	0	3	4	0	2
ABCG5	26393	0	0	0	0	0	2
ABCG8	51046	3	3	2	0	4	2
ABHD1	7023	0	1	2	2	0	0
ABHD10	14358	638	584	550	591	630	696
ABHD11	2773	238	198	235	205	202	201
ABHD11-AS1	1120	5	3	0	2	6	6
ABHD12	96093	745	717	733	730	660	659
ABHD12B	32917	11	4	8	4	6	9
ABHD13	15851	442	376	422	435	429	435
ABHD14A	9773	108	109	120	121	107	93
ABHD14A-ACY1	14477	19	31	30	12	23	12
ABHD14B	14899	379	381	402	486	506	485
ABHD15	6490	449	508	434	454	404	380
ABHD15-AS1	146543	0	0	0	0	1	0
ABHD16A	16401	563	527	561	460	471	509
ABHD16B	1490	0	1	0	0	1	2
ABHD17A	8737	423	394	436	452	445	412
ABHD17AP1	3171	2	3	0	0	2	1
ABHD17AP3	3370	3	0	0	2	0	0
ABHD17AP4	3148	5	0	0	0	0	0
ABHD17AP5	3161	0	0	0	0	0	2
ABHD17AP6	29637	2	2	0	1	0	0
ABHD17AP7	2922	0	0	0	0	0	0
ABHD17AP8	2920	0	0	0	0	0	0
ABHD17AP9	2947	0	0	0	0	0	0
ABHD17B	48479	528	481	573	517	594	557
ABHD17C	75937	417	433	482	299	303	267
ABHD18	74621	290	274	248	258	296	272
ABHD2	114896	2572	2554	2625	2063	2251	2431
ABHD3	53879	607	587	586	515	559	506
ABHD4	14978	658	662	684	628	655	645
ABHD5	44263	886	823	817	729	788	808
ABHD6	58161	104	80	95	75	80	93
ABHD8	18105	174	186	156	163	167	178
ABI1	114494	751	724	733	790	784	841
ABI1P1	1449	0	0	0	0	0	2
ABI2	119489	1701	1594	1850	1684	1791	1722
ABI3	12814	0	0	6	8	8	5
ABI3BP	244359	3	4	5	4	9	0
ABITRAM	16344	724	751	738	813	922	836
ABITRAMP1	540	0	0	0	0	0	0
ABL1	174659	3145	3301	3421	3761	3729	3617
ABL2	130354	1672	1730	1766	1501	1586	1653
ABLIM1	336948	6679	6475	6968	7898	8149	8557
ABLIM2	193522	58	48	40	52	58	45
ABLIM3	119059	0	0	0	0	0	2
ABO	25623	0	0	0	0	0	0
ABR	226220	1441	1445	1571	1344	1329	1354
ABRA	10761	0	0	0	0	0	0
ABRACL	14557	142	129	168	110	115	115
ABRAXAS1	63831	198	189	134	247	231	221
ABRAXAS2	34848	352	338	323	336	382	346
ABT1	3786	589	489	498	617	541	573
ABT1P1	820	0	1	2	0	0	0
ABTB1	7991	364	314	371	299	276	345
ABTB2	207023	511	494	534	476	462	494
AC000032.1	625	2	0	1	2	1	1
AC000035.1	893	0	0	0	0	0	0
AC000036.1	2314	0	0	0	0	0	0
AC000041.1	4038	1	0	0	1	1	0
AC000050.1	1460	0	0	0	0	0	0
AC000058.1	4665	0	0	0	0	0	0
AC000061.1	42624	0	0	0	0	0	0
AC000065.1	19177	5	20	5	1	7	3
AC000065.2	4118	2	4	2	2	4	1
AC000067.1	532	0	0	0	0	0	0
AC000068.1	2212	29	30	41	34	48	41
AC000068.2	459	1	1	1	0	2	4
AC000068.3	426	0	0	0	0	0	0
AC000072.1	3681	25	22	22	31	31	26
AC000077.1	2824	0	0	0	0	0	0
AC000078.1	681	3	5	0	12	6	7
AC000081.1	296	0	0	0	2	0	0
AC000081.2	93	0	0	0	0	0	0
AC000082.1	2197	0	0	0	0	0	0
AC000085.1	36932	7	6	10	11	6	7
AC000089.1	800	0	4	0	0	2	5
AC000093.1	7552	212	163	195	136	149	148
AC000095.1	873	0	0	0	0	1	0
AC000095.2	153	0	1	0	0	0	0
AC000095.3	1718	2	0	7	6	9	4
AC000099.1	14800	0	0	0	0	0	0
AC000111.1	209	0	0	0	0	0	0
AC000111.2	192	0	0	0	0	0	0
AC000113.1	51628	0	0	0	0	0	0
AC000120.1	6843	5	5	9	7	4	11
AC000120.2	67352	2	0	0	0	0	0
AC000120.3	114150	0	0	0	0	0	0
AC000123.1	1395	35	17	43	27	33	20
AC000123.3	4974	124	141	162	98	100	125
AC000124.1	8921	0	0	0	0	0	0
AC000362.1	811	0	0	0	0	0	0
AC000367.1	1765	0	0	0	0	0	0
AC000372.1	45215	0	0	0	0	0	0
AC000374.1	1744	0	0	0	0	0	0
AC000403.1	3584	17	33	21	17	11	24
AC001226.1	538	4	0	2	2	0	1
AC001226.2	137511	32	1	7	0	13	16
AC002044.1	157	0	0	0	0	0	0
AC002044.2	969	2	0	0	0	1	0
AC002044.3	540	0	0	0	2	0	0
AC002056.1	759	8	14	6	8	15	11
AC002056.2	2927	0	0	0	0	0	0
AC002057.1	3630	0	0	0	0	0	0
AC002057.2	36024	0	0	0	0	0	0
AC002059.1	476	0	0	0	0	3	0
AC002059.2	109	4	3	3	4	5	6
AC002059.3	29848	0	0	0	0	0	0
AC002064.1	10096	0	0	0	1	0	0
AC002064.2	4182	2	1	2	0	0	0
AC002064.3	345	0	0	0	0	0	0
AC002066.1	261205	4	3	2	4	4	0
AC002069.1	139	0	0	0	0	0	0
AC002069.2	336558	2	0	0	0	0	0
AC002069.3	1158	0	0	0	0	0	0
AC002069.4	882	0	0	0	0	0	0
AC002070.1	306832	0	0	0	0	0	0
AC002072.1	331623	0	0	0	0	0	0
AC002074.1	116928	0	0	0	0	0	0
AC002074.2	35925	0	0	0	0	0	0
AC002075.1	675	0	2	0	0	2	0
AC002075.2	251	0	1	0	0	0	0
AC002076.1	2688	0	4	0	0	2	2
AC002076.2	121	0	0	0	0	0	0
AC002090.1	2137	0	0	0	0	0	0
AC002091.1	9472	0	0	0	0	0	0
AC002091.2	1174	0	0	0	0	0	0
AC002094.1	24050	46	0	25	0	0	0
AC002094.2	1258	0	0	0	0	0	0
AC002094.3	3724	0	0	0	0	0	0
AC002094.4	306	0	0	0	0	0	0
AC002094.5	628	0	0	0	0	0	0
AC002101.1	21301	0	0	0	0	0	0
AC002115.1	4381	0	0	0	0	0	0
AC002116.1	5597	7	0	0	0	0	0
AC002116.2	31464	38	26	38	50	28	48
AC002127.1	224	0	0	0	0	0	0
AC002128.1	1958	8	5	8	2	15	5
AC002128.2	2199	0	0	0	0	0	0
AC002306.1	2310	0	0	0	0	0	1
AC002310.1	2397	10	8	19	28	17	23
AC002310.2	11821	11	6	13	0	4	0
AC002310.3	1029	0	0	0	0	3	0
AC002310.4	8929	0	0	0	0	60	0
AC002310.5	1376	51	29	54	35	54	38
AC002331.1	60594	0	0	0	0	0	0
AC002347.1	540	0	0	2	0	0	0
AC002347.2	3254	0	0	0	0	0	0
AC002350.2	1827	58	48	38	62	66	38
AC002351.1	6137	5	0	0	0	0	0
AC002366.1	1668	0	0	0	0	0	0
AC002367.1	404	0	0	0	0	0	0
AC002368.1	2502	0	0	0	0	0	0
AC002375.1	14184	0	0	0	0	0	0
AC002377.1	204643	0	0	0	0	0	0
AC002378.1	24377	0	0	0	0	0	0
AC002381.1	279	0	0	0	0	0	0
AC002383.1	52972	0	0	0	0	0	0
AC002386.1	3995	0	0	0	0	0	0
AC002398.1	1884	3	0	3	0	2	6
AC002398.2	924	0	0	1	0	0	0
AC002400.1	725	2	0	0	0	2	0
AC002401.1	10590	0	0	0	0	0	0
AC002401.2	1216	0	2	0	1	1	1
AC002401.3	439	0	3	0	1	2	0
AC002401.4	582	2	0	1	0	0	0
AC002407.1	5178	0	0	0	0	0	0
AC002428.1	17808	0	0	0	0	0	0
AC002428.2	2613	0	0	0	0	0	0
AC002429.1	147	0	0	0	0	0	0
AC002429.2	178607	0	2	0	0	0	1
AC002451.1	69941	5	0	5	0	2	4
AC002451.2	2397	0	0	0	0	0	0
AC002454.1	80704	7	2	4	0	2	0
AC002456.1	6734	0	0	0	0	0	0
AC002456.2	19177	0	0	0	0	0	0
AC002458.1	3576	0	0	0	0	0	0
AC002460.1	1474	0	0	0	0	0	0
AC002460.2	578921	0	0	0	0	0	0
AC002463.1	280185	0	3	2	2	2	2
AC002464.1	1529	0	0	0	0	0	0
AC002465.1	21375	0	0	0	0	0	0
AC002465.2	17335	0	0	0	0	0	0
AC002467.1	4582	26	21	25	35	27	17
AC002470.1	394	0	0	2	0	0	3
AC002470.2	18659	0	0	0	0	53	0
AC002472.1	12763	0	0	0	2	0	0
AC002472.2	6558	0	0	0	0	0	0
AC002472.3	2833	0	0	0	0	0	0
AC002472.4	9936	0	0	0	0	0	0
AC002480.1	10659	0	0	0	0	0	0
AC002480.2	12838	0	0	0	0	0	0
AC002486.1	390	0	0	0	0	0	0
AC002486.2	1095	0	0	0	0	0	0
AC002487.1	993	0	0	0	0	0	0
AC002504.1	690	0	0	2	3	0	0
AC002511.1	1685	0	0	0	0	0	0
AC002511.2	590	0	0	0	0	0	0
AC002511.3	723	0	0	0	0	0	0
AC002519.1	2791	0	0	1	0	0	0
AC002519.2	5026	0	0	0	0	0	1
AC002524.1	546	2	3	1	4	7	2
AC002525.1	1621	8	8	2	3	6	6
AC002529.1	1888	0	0	0	0	0	0
AC002540.1	1348	0	0	0	0	0	0
AC002542.1	192	0	0	0	0	0	0
AC002542.2	71	0	0	0	0	0	0
AC002542.3	73	0	0	0	0	0	0
AC002542.4	114	1	1	0	0	1	1
AC002542.5	136	1	1	0	1	1	1
AC002542.6	5584	2	2	0	3	2	0
AC002543.1	2922	0	2	0	0	1	0
AC002545.1	180	0	0	0	0	0	0
AC002546.1	24616	0	0	4	0	0	0
AC002550.1	9032	1	0	0	0	0	0
AC002550.2	393	6	0	3	6	6	3
AC002551.1	1464	0	0	0	1	0	0
AC002553.1	801	10	16	19	22	11	20
AC002553.2	330	10	7	6	8	9	3
AC002558.1	802	0	2	0	2	0	0
AC002558.2	1223	0	0	2	1	0	0
AC002558.3	7325	0	3	2	0	5	6
AC002563.1	1243	0	1	0	0	2	0
AC002984.1	447	0	0	1	0	0	0
AC002985.1	27384	0	0	0	0	0	0
AC002996.1	37528	0	0	0	0	0	0
AC003001.1	9337	0	0	0	0	0	0
AC003001.2	3462	0	0	0	0	0	0
AC003002.1	35018	88	111	92	104	114	129
AC003002.2	44274	6	9	9	12	3	7
AC003002.3	30110	3	1	1	0	0	1
AC003005.1	29841	0	2	0	0	5	0
AC003005.2	5347	0	2	0	0	0	0
AC003006.1	71530	0	4	4	0	0	0
AC003009.1	1215	0	0	0	0	0	0
AC003035.1	8754	0	0	0	0	0	0
AC003035.2	8511	0	0	0	0	0	0
AC003043.1	2849	1	2	0	2	2	0
AC003043.2	4814	0	0	0	0	0	2
AC003044.1	127034	0	0	0	0	0	0
AC003045.1	798	0	0	0	0	0	0
AC003070.1	545	4	4	4	5	8	6
AC003070.2	655	0	0	0	0	0	0
AC003071.1	1008	0	0	0	0	0	0
AC003071.2	314	0	0	0	0	0	0
AC003072.1	937	0	2	7	3	0	1
AC003072.2	9173	0	0	2	0	3	0
AC003077.1	5165	0	0	0	0	0	0
AC003080.1	766	0	0	0	0	0	0
AC003084.1	5187	0	0	0	0	0	0
AC003086.1	5699	4	6	5	7	5	3
AC003087.1	5631	0	0	0	0	0	0
AC003092.1	43828	0	0	0	0	0	0
AC003092.2	5398	0	0	0	0	0	0
AC003093.1	17052	0	0	1	0	0	0
AC003098.1	1878	0	0	0	0	0	0
AC003101.1	4517	0	0	0	0	0	1
AC003101.2	441	2	3	2	1	4	2
AC003101.3	767	0	0	0	0	0	0
AC003102.1	2309	36	40	34	24	27	39
AC003109.1	121	0	0	0	0	0	0
AC003657.1	185	0	0	0	1	0	0
AC003659.1	518	0	0	0	0	0	0
AC003666.1	122984	0	0	0	0	0	0
AC003669.1	708	0	0	0	0	0	0
AC003681.1	49286	22	44	20	47	51	30
AC003682.1	1918	0	0	0	0	0	0
AC003684.1	25286	0	0	0	0	0	0
AC003685.1	3740	0	0	0	0	0	0
AC003685.2	394	0	0	0	0	0	0
AC003686.1	1033	0	0	0	0	0	0
AC003687.1	760	0	0	0	0	0	0
AC003688.1	15260	0	0	0	0	0	0
AC003688.2	1124	0	0	0	0	0	0
AC003950.1	17219	0	0	0	0	0	0
AC003956.1	2014	2	1	0	1	1	2
AC003957.1	2672	1	2	0	2	1	1
AC003958.1	1101	0	0	0	0	0	0
AC003958.2	22633	0	0	0	0	0	0
AC003965.1	1926	12	8	6	6	9	13
AC003965.2	1828	0	0	0	0	1	0
AC003973.1	34472	0	0	0	0	0	0
AC003973.2	2821	0	0	0	3	0	0
AC003975.1	15961	0	0	0	0	0	0
AC003982.1	6493	0	0	0	0	0	0
AC003984.1	51846	0	0	0	0	0	0
AC003985.1	5563	0	0	0	0	0	0
AC003986.1	1960	0	0	0	0	0	0
AC003986.2	1797	4	0	5	6	0	2
AC003986.3	1983	0	3	2	4	0	3
AC003988.1	66047	0	0	0	0	0	0
AC003989.1	564	0	0	0	0	0	0
AC003989.2	168	0	0	0	0	0	0
AC003991.1	85008	0	0	0	2	0	0
AC003991.2	2566	3	0	1	0	0	0
AC003992.1	556	0	0	0	0	0	0
AC004000.1	630	2	1	0	0	0	0
AC004004.1	249	0	0	0	0	0	0
AC004006.1	376	0	0	0	0	0	0
AC004009.1	48767	0	0	0	0	0	0
AC004009.2	727	0	0	0	0	0	0
AC004009.3	644	0	0	0	0	0	0
AC004012.1	2163	0	0	0	0	0	0
AC004014.1	43213	0	0	0	0	0	0
AC004014.2	5121	0	0	0	0	0	0
AC004022.1	1065	0	0	0	0	0	0
AC004022.2	192	0	0	0	0	0	0
AC004023.1	1743	2	3	4	5	5	1
AC004024.1	246	2	2	1	1	6	3
AC004034.1	14562	1	0	2	2	3	1
AC004039.1	35044	0	6	0	4	4	2
AC004047.1	6546	0	0	0	0	0	0
AC004052.1	180655	0	0	0	0	0	0
AC004053.1	312919	0	0	0	0	0	0
AC004054.1	4767	0	0	0	0	0	0
AC004057.1	3124	619	619	698	636	646	695
AC004062.1	644	0	0	0	0	0	0
AC004063.1	11917	0	0	0	0	0	0
AC004066.1	801	0	0	0	0	0	0
AC004066.2	12165	0	0	0	0	0	0
AC004067.1	699	7	4	4	3	5	5
AC004069.1	3339	2	0	4	3	4	4
AC004069.2	1113	0	0	0	0	0	0
AC004069.3	107	0	0	0	0	0	0
AC004074.1	1062	0	0	0	0	0	0
AC004076.1	39566	0	6	0	1	0	0
AC004076.2	3322	14	21	18	12	11	8
AC004079.1	101	1	1	1	1	1	1
AC004079.2	58	1	1	1	1	1	1
AC004080.1	1985	0	0	0	0	0	0
AC004080.10	336	1	1	1	1	1	1
AC004080.14	186	1	1	1	1	1	1
AC004080.15	202	5	4	2	4	4	9
AC004080.16	375	1	1	1	1	1	1
AC004080.17	2164	0	0	0	0	0	0
AC004080.2	6875	8	15	7	7	10	8
AC004080.3	16478	29	88	83	19	94	14
AC004080.4	632	0	2	4	0	0	0
AC004080.5	5232	0	0	0	0	0	0
AC004080.6	23592	7	2	3	2	3	4
AC004080.7	97	1	1	1	1	1	1
AC004080.8	97	1	1	1	1	1	1
AC004080.9	56	1	1	1	1	1	1
AC004083.1	421688	0	0	7	0	0	0
AC004112.1	81434	2	3	2	1	0	0
AC004125.1	132	0	0	0	0	0	0
AC004129.1	795	0	0	0	0	0	0
AC004129.2	3101	0	0	0	0	0	0
AC004129.3	2164	0	0	0	0	0	0
AC004130.1	70	0	0	0	0	0	0
AC004130.2	3448	13	10	0	6	5	11
AC004134.1	224	0	1	0	0	0	0
AC004147.1	1342	0	0	0	0	0	0
AC004147.2	10170	0	0	0	0	0	0
AC004147.3	4100	0	0	0	0	0	2
AC004147.4	220563	0	0	0	0	0	0
AC004147.5	535	0	0	0	0	0	0
AC004148.1	7737	113	108	98	137	92	110
AC004156.1	6018	7	7	4	7	3	6
AC004158.1	107944	0	0	0	0	1	1
AC004160.1	339273	0	0	0	2	0	0
AC004160.2	7123	0	0	0	0	0	0
AC004217.1	2291	0	0	0	0	0	0
AC004217.2	1330	0	0	0	0	0	0
AC004221.1	1343	0	0	0	0	2	0
AC004223.1	270	1	0	0	0	0	0
AC004223.2	543	0	0	0	0	0	0
AC004223.3	110144	0	1	0	1	0	0
AC004223.4	331	0	0	0	2	0	1
AC004224.1	567	0	0	0	0	0	0
AC004224.2	57493	0	0	0	0	8	0
AC004231.1	54496	8	0	5	4	4	7
AC004231.3	12482	46	61	52	72	68	78
AC004232.1	820	0	0	0	0	1	0
AC004232.2	524	0	0	0	5	1	0
AC004233.1	1670	1	3	0	0	3	2
AC004233.2	1268	15	7	6	7	4	4
AC004233.3	416	1	0	2	0	0	0
AC004241.1	36211	8	11	7	7	12	17
AC004241.2	443	0	0	0	0	2	0
AC004241.3	516	6	8	5	2	4	9
AC004241.4	1119	2	2	2	0	0	4
AC004241.5	2447	0	0	2	2	2	2
AC004253.1	12740	8	0	2	3	0	7
AC004253.2	1019	0	0	0	0	0	0
AC004257.1	1282	0	0	0	0	0	0
AC004263.1	677	0	1	1	3	5	1
AC004263.2	4598	76	88	59	61	61	62
AC004264.1	793	8	2	2	2	2	3
AC004264.2	1736	0	2	0	0	0	0
AC004381.1	22957	0	0	0	0	0	0
AC004381.2	94	0	0	0	0	1	0
AC004381.3	21517	2	0	0	2	0	0
AC004381.4	1287	0	0	0	0	2	0
AC004383.1	288	7	1	3	2	4	4
AC004386.1	760	0	0	0	0	0	0
AC004386.2	147	0	0	0	0	0	0
AC004386.3	93	0	0	0	0	0	0
AC004386.4	146	0	0	0	0	0	0
AC004386.5	146	0	0	0	0	0	0
AC004386.6	217	0	0	0	0	0	0
AC004386.7	70	0	0	0	0	0	0
AC004408.1	4213	0	0	0	0	0	0
AC004408.2	2776	0	1	0	0	0	1
AC004415.1	4730	0	0	0	0	0	0
AC004448.1	1319	0	0	0	0	0	0
AC004448.2	75222	2	0	0	0	0	0
AC004448.3	1332	0	0	0	0	0	0
AC004448.4	63	0	0	0	0	0	0
AC004448.5	589	0	0	0	0	0	1
AC004449.1	432	19	7	18	13	14	13
AC004453.1	407	19	11	9	15	21	25
AC004453.2	2152	2	3	0	2	0	2
AC004461.1	711	0	0	1	2	0	0
AC004461.2	802	5	1	9	2	6	4
AC004464.1	13155	0	0	0	0	0	0
AC004466.1	1079	3	2	2	3	3	1
AC004466.2	515	12	7	2	3	8	5
AC004466.3	545	4	2	3	0	0	4
AC004467.1	4383	0	0	0	0	0	0
AC004470.1	70509	0	0	0	0	0	0
AC004471.1	2974	0	0	2	0	0	0
AC004471.2	4140	0	0	2	0	0	0
AC004477.1	2932	28	25	22	38	36	25
AC004477.2	286	1	0	0	1	0	0
AC004477.3	589	5	8	4	6	6	2
AC004485.1	59057	0	0	0	0	0	0
AC004486.1	232	1	0	4	0	0	0
AC004490.1	3536	3	0	0	3	0	0
AC004491.1	1881	0	0	0	2	0	0
AC004492.1	741	6	8	19	13	4	10
AC004494.1	3046	0	4	2	2	0	0
AC004494.2	829	0	0	0	0	0	0
AC004510.1	74	0	0	0	0	1	0
AC004522.1	125	0	0	0	0	0	0
AC004522.2	653	0	0	0	0	0	0
AC004522.3	19228	0	0	0	0	0	0
AC004522.4	4257	0	0	0	0	0	0
AC004522.5	13944	0	0	0	0	0	0
AC004528.1	2961	0	0	0	0	0	0
AC004528.2	686	0	0	0	0	0	0
AC004540.1	99002	5	7	4	3	11	5
AC004540.2	7391	8	6	7	4	6	8
AC004542.1	342	0	0	0	0	0	0
AC004542.2	2333	0	0	0	0	0	0
AC004542.3	180	0	1	0	1	0	1
AC004542.5	144	1	1	1	1	1	1
AC004543.1	4405	0	0	0	0	0	0
AC004549.1	2761	0	0	0	0	0	0
AC004551.1	110123	0	0	0	0	0	0
AC004552.1	347	2	3	2	5	3	2
AC004554.1	1467	0	0	0	0	0	0
AC004554.2	89317	1	0	0	0	0	0
AC004556.1	70	7	4	7	3	3	4
AC004556.2	115	33	18	19	12	13	18
AC004556.3	9217	44	30	32	38	28	36
AC004556.4	68	102	59	58	37	46	50
AC004584.1	1343	0	0	0	0	0	3
AC004584.2	740	0	0	0	0	0	0
AC004584.3	2355	2	0	0	1	0	0
AC004585.1	10110	13	15	17	17	14	14
AC004585.2	1472	0	0	0	0	0	0
AC004590.1	4908	0	0	0	0	0	0
AC004593.1	9430	0	0	0	0	0	0
AC004593.2	2527	0	0	0	2	0	0
AC004593.3	392327	113	123	130	69	100	143
AC004594.1	111919	0	0	0	0	0	0
AC004596.1	17683	3	2	0	3	2	3
AC004597.1	10453	0	0	0	0	0	0
AC004623.1	2126	22	4	14	26	4	5
AC004637.1	1713	6	5	11	4	4	3
AC004672.1	11442	0	0	0	0	0	0
AC004672.2	1154	0	2	0	0	0	0
AC004674.1	9281	0	0	0	0	0	0
AC004674.2	1930	0	0	0	0	0	0
AC004678.1	928	1	0	0	0	0	0
AC004678.2	1001	0	0	0	1	0	2
AC004687.1	1624	0	0	0	0	0	0
AC004687.2	72389	35	40	20	8	56	31
AC004687.3	6221	0	0	0	0	0	0
AC004690.1	327	0	0	0	0	0	0
AC004690.2	33037	0	0	0	0	0	0
AC004691.1	6719	0	0	0	0	0	0
AC004691.2	71539	0	0	0	0	0	0
AC004692.1	423	2	0	2	5	0	3
AC004692.2	10202	0	0	0	0	0	0
AC004696.1	8357	0	0	0	0	0	0
AC004696.2	3580	0	0	0	0	0	0
AC004702.1	137891	0	1	0	0	0	0
AC004704.1	245817	0	0	0	0	0	0
AC004706.1	1545	0	0	5	4	4	6
AC004706.2	293	0	0	0	0	0	0
AC004706.3	11837	75	57	70	51	64	66
AC004707.1	1450	2	2	1	2	1	2
AC004765.1	1851	4	0	0	0	2	4
AC004771.1	879	4	0	0	3	0	2
AC004771.2	1830	0	0	0	2	0	0
AC004771.3	740	4	3	0	4	2	3
AC004771.4	827	0	0	0	0	0	0
AC004771.5	858	0	4	2	0	0	2
AC004774.1	179	0	0	0	0	0	0
AC004774.2	141	0	0	0	0	0	0
AC004774.3	206	0	0	0	0	0	0
AC004775.1	752	0	0	0	0	0	0
AC004777.1	286	0	0	0	0	1	0
AC004784.1	194052	0	0	0	0	0	0
AC004788.1	132	0	0	0	0	0	0
AC004790.1	1446	0	0	0	0	0	0
AC004790.2	571	0	0	0	0	0	0
AC004792.1	136	0	0	0	0	0	0
AC004797.1	87158	2	0	0	1	0	0
AC004801.1	359	0	0	0	0	0	0
AC004801.2	778	35	31	42	50	60	42
AC004801.3	5611	0	0	0	0	0	0
AC004801.4	14165	0	0	0	0	0	0
AC004801.5	5950	0	0	0	0	0	0
AC004801.6	977	13	14	10	7	4	3
AC004801.7	2972	0	0	0	0	0	0
AC004803.1	17057	43	41	52	71	70	57
AC004805.1	102931	0	0	0	0	0	0
AC004805.2	481	0	1	0	0	0	0
AC004805.3	309	0	0	0	0	0	0
AC004808.1	720	0	0	0	0	0	0
AC004808.2	772	0	0	0	0	0	0
AC004812.1	145	0	0	0	0	0	0
AC004812.2	2093	45	43	46	50	64	54
AC004816.1	6153	41	42	47	54	56	44
AC004816.2	1980	0	0	0	0	0	0
AC004817.1	5583	0	0	0	0	0	0
AC004817.2	650	0	0	0	0	0	0
AC004817.3	2128	0	0	0	0	0	0
AC004817.4	3624	0	0	0	0	0	0
AC004817.5	64788	0	0	0	0	0	0
AC004825.1	585	0	0	0	0	0	0
AC004825.2	454	2	4	0	2	6	4
AC004825.3	13389	3	2	0	0	2	0
AC004828.1	42545	0	0	0	0	0	0
AC004828.2	29215	0	0	0	0	0	0
AC004830.1	143	0	0	0	0	0	0
AC004830.2	156243	17	12	9	9	16	24
AC004832.1	17440	1	3	4	3	0	5
AC004832.2	481	0	0	0	0	0	0
AC004832.3	19735	3	0	0	0	0	0
AC004832.4	330	0	2	2	6	2	1
AC004832.5	400	4	9	4	0	1	2
AC004832.6	703	0	2	0	0	0	0
AC004834.1	73374	10	10	10	11	12	9
AC004835.1	44081	2	0	0	0	2	0
AC004835.2	681	0	0	0	0	0	0
AC004836.1	633	1	1	0	1	0	0
AC004837.1	563	0	0	0	0	2	0
AC004837.2	2955	3	4	4	0	2	4
AC004837.3	680	0	0	0	0	0	0
AC004837.4	1948	19	7	12	16	11	8
AC004839.1	144	6	4	4	4	4	4
AC004839.2	500	2	2	4	3	3	4
AC004840.1	4954	2	0	2	2	4	2
AC004840.2	284	0	0	0	0	0	0
AC004846.1	3328	5	5	0	6	7	5
AC004846.2	1899	4	2	4	1	3	1
AC004847.1	1910	9	7	20	11	0	5
AC004852.1	153	0	0	0	0	0	0
AC004852.2	107300	0	0	0	0	0	0
AC004852.3	325	0	0	0	0	0	0
AC004853.1	1104	0	0	0	0	0	0
AC004854.1	660	0	0	0	0	0	0
AC004854.2	1440	11	4	9	11	8	13
AC004858.1	241	0	0	0	0	0	0
AC004862.1	78900	0	0	0	0	0	0
AC004863.1	1202	9	5	7	11	15	11
AC004865.1	1696	0	0	0	0	0	0
AC004865.2	7916	2	0	0	1	0	2
AC004866.1	77	0	0	0	0	0	0
AC004866.2	1065	0	0	0	0	0	0
AC004869.1	3756	0	0	0	0	0	0
AC004869.2	1483	0	0	0	0	0	0
AC004870.1	881	0	0	0	0	0	0
AC004870.2	57837	0	0	0	0	0	0
AC004870.3	78508	0	0	0	0	0	0
AC004870.4	159053	0	0	0	0	0	0
AC004875.1	43029	0	0	0	0	0	0
AC004877.1	4092	2	7	0	5	4	4
AC004877.2	598	8	0	4	10	2	9
AC004879.1	32193	0	0	0	0	0	0
AC004882.1	14603	0	0	0	3	0	0
AC004882.2	7894	0	0	0	0	0	0
AC004882.3	1005	2	5	4	5	4	4
AC004884.1	318	0	0	0	0	0	0
AC004884.2	2365	1	0	1	0	2	0
AC004888.1	5776	0	0	0	0	0	0
AC004889.1	85689	137	140	137	172	168	171
AC004890.1	180	0	0	0	0	2	0
AC004890.2	12031	28	44	29	40	56	44
AC004890.3	2373	9	9	8	11	8	10
AC004893.1	1392	0	0	0	1	0	3
AC004893.3	3911	9	9	12	8	4	4
AC004895.1	12381	5	7	4	7	6	12
AC004898.1	911	0	0	0	0	0	0
AC004899.1	6472	0	0	0	0	0	0
AC004899.2	3859	0	0	0	0	0	0
AC004900.1	4867	0	0	0	0	0	0
AC004906.1	3056	0	0	0	0	0	0
AC004908.1	540	40	25	32	18	32	27
AC004908.2	573	20	13	20	22	24	32
AC004908.3	624	0	4	0	3	2	2
AC004910.1	786	0	0	0	0	0	0
AC004911.1	870	0	0	0	0	0	0
AC004912.1	104	0	0	0	0	0	0
AC004917.1	397956	3	0	0	2	0	0
AC004918.1	4429	53	56	142	37	42	28
AC004918.4	924	30	42	37	39	33	19
AC004920.1	2629	0	0	0	0	0	0
AC004921.1	8771	0	0	0	0	0	0
AC004921.2	11648	0	0	0	0	0	0
AC004922.1	68774	73	23	30	108	1	3
AC004923.1	21239	0	0	0	0	0	0
AC004923.2	368	0	0	0	0	0	0
AC004923.3	354	0	0	0	0	0	0
AC004923.4	5652	3	2	0	0	0	0
AC004930.1	12480	0	0	0	0	0	1
AC004936.1	103978	0	0	0	0	0	0
AC004938.1	307	0	0	0	0	0	0
AC004938.2	1157	20	23	27	34	23	21
AC004941.1	3252	0	0	0	0	0	0
AC004941.2	227	0	0	0	0	0	0
AC004943.1	3874	9	7	8	8	9	14
AC004943.2	157658	197	224	264	212	264	250
AC004943.3	599	0	0	5	1	0	3
AC004944.1	3058	0	0	0	0	0	0
AC004945.1	982	0	0	0	0	0	0
AC004946.1	86197	0	0	0	0	0	0
AC004946.2	19621	0	0	0	0	0	0
AC004947.1	7194	0	0	0	0	0	0
AC004947.2	2670	0	0	0	0	0	0
AC004947.3	18695	0	1	0	0	0	2
AC004948.1	671	0	1	1	2	0	2
AC004949.1	330124	0	0	0	0	0	0
AC004951.1	3820	14	11	11	10	11	12
AC004951.2	5212	3	4	2	0	2	3
AC004951.3	11733	0	1	0	0	2	1
AC004951.4	67241	4	18	0	0	12	5
AC004965.1	212	0	0	0	0	0	0
AC004967.1	3249	0	0	0	0	0	0
AC004967.2	4027	25	17	54	31	42	45
AC004969.1	3591	0	0	0	0	0	0
AC004972.1	2208	0	0	0	0	0	0
AC004973.1	37294	0	0	0	0	0	0
AC004974.1	4085	0	0	0	0	0	0
AC004975.1	207	3	9	1	3	2	5
AC004975.2	1150	1	0	0	0	0	0
AC004980.1	78622	616	598	569	701	645	580
AC004980.2	496	4	10	4	3	3	5
AC004980.3	8177	0	4	0	0	0	0
AC004980.4	463	0	0	0	0	0	0
AC004982.1	2336	5	5	7	4	4	11
AC004982.2	14534	27	20	21	18	22	17
AC004986.1	606	0	0	0	0	0	0
AC004987.1	507	0	0	0	0	0	0
AC004987.2	1147	15	10	21	16	20	21
AC004987.3	51591	0	0	0	0	0	0
AC004987.4	337	0	0	2	0	0	0
AC004988.1	8801	0	0	2	0	0	0
AC004990.1	4787	0	0	0	0	0	0
AC004994.1	7337	0	0	0	0	0	0
AC004997.1	14244	5	5	10	0	4	12
AC005000.1	287	32	20	29	35	23	35
AC005000.2	309	2	0	0	2	2	0
AC005002.1	629	0	0	0	0	0	0
AC005002.2	268	0	0	0	0	0	0
AC005005.1	681	0	0	0	0	0	0
AC005005.2	379	0	0	0	0	0	0
AC005005.3	1409	5	0	0	2	2	4
AC005005.4	16697	0	0	0	0	1	0
AC005006.1	8378	0	0	0	0	0	0
AC005008.1	611	0	0	0	0	0	0
AC005008.2	23607	0	0	0	0	0	0
AC005009.1	941	0	0	0	0	0	0
AC005009.2	21052	2	6	2	2	2	4
AC005011.1	209	0	0	0	0	0	0
AC005013.1	1678	0	0	0	0	0	0
AC005014.1	2975	2	0	0	0	0	0
AC005014.2	598	0	1	2	0	0	2
AC005014.3	189	0	0	0	0	0	0
AC005014.4	12479	10	7	6	3	4	3
AC005019.1	657	0	0	0	0	0	0
AC005019.2	7763	0	0	0	0	0	0
AC005020.1	525	5	3	2	2	2	6
AC005020.2	49115	0	0	0	11	6	19
AC005021.1	354	1	0	0	4	2	3
AC005033.1	2123	0	0	0	0	0	0
AC005034.1	488	0	0	0	0	0	0
AC005034.2	413	0	0	0	0	5	0
AC005034.3	1746	1	1	1	1	1	1
AC005034.4	898	0	0	0	0	0	0
AC005034.5	465	10	11	10	9	7	9
AC005034.6	17341	0	1	0	1	1	1
AC005037.1	45839	2	3	1	5	0	3
AC005040.1	481	0	0	0	0	0	0
AC005040.2	62795	0	0	0	0	0	0
AC005041.1	27826	4	0	11	1	5	2
AC005041.2	5806	0	0	0	0	0	0
AC005041.3	648	6	9	16	11	6	15
AC005041.4	1359	0	1	2	3	2	2
AC005041.5	7622	25	11	18	44	6	6
AC005042.1	799	3	2	0	2	0	3
AC005042.2	67872	0	0	0	0	0	0
AC005042.3	173	0	0	0	0	0	0
AC005045.1	151	0	0	0	0	0	0
AC005045.2	181	0	0	0	0	0	0
AC005046.1	624	22	15	21	16	10	10
AC005050.1	29032	0	5	0	5	1	0
AC005050.2	4624	0	4	0	2	2	0
AC005050.3	86266	0	0	0	0	0	0
AC005052.1	2491	0	0	0	0	0	0
AC005052.2	18978	4	7	5	7	10	7
AC005062.1	221472	167	172	175	153	151	176
AC005064.1	68800	0	0	0	0	0	0
AC005066.1	1006	0	0	0	0	0	0
AC005070.1	624	0	0	0	0	0	0
AC005070.2	259	0	0	0	0	0	0
AC005070.3	2645	24	19	27	18	23	15
AC005071.1	9557	0	0	0	0	0	2
AC005072.1	1778	0	0	1	2	4	6
AC005076.1	998	23	8	9	7	15	7
AC005076.2	171	1	2	2	2	3	0
AC005077.1	374	0	0	0	0	0	0
AC005077.2	23753	0	0	2	0	0	0
AC005077.3	3472	0	0	0	0	0	0
AC005077.4	3494	1	6	2	0	1	2
AC005081.1	8539	2	2	0	3	0	0
AC005082.1	2258	0	0	0	0	0	0
AC005082.2	5928	0	1	0	1	0	0
AC005083.1	4123	0	0	0	0	0	0
AC005084.1	303	0	0	0	0	0	0
AC005086.1	88	0	0	0	0	0	0
AC005086.2	1108	4	0	0	2	3	0
AC005086.3	229	0	0	0	0	0	0
AC005086.4	220	1	0	0	0	0	0
AC005086.5	217	2	0	1	0	0	1
AC005088.1	273	0	2	0	0	2	0
AC005089.1	2240	6	8	10	7	16	9
AC005090.1	7145	0	0	0	0	0	0
AC005091.1	7331	1	0	1	0	0	3
AC005094.1	693	0	0	0	0	0	0
AC005096.1	2482	9	3	11	4	4	0
AC005099.1	609	0	0	1	0	0	0
AC005100.1	73967	0	0	0	0	0	0
AC005100.2	68463	0	0	0	0	0	0
AC005102.1	478	0	0	0	0	0	0
AC005104.1	1764	7	13	10	12	10	7
AC005104.2	677	0	0	0	0	0	0
AC005104.3	11858	0	0	0	0	0	0
AC005105.1	791	0	0	0	0	0	0
AC005144.1	41880	0	0	0	0	0	0
AC005153.1	2143	0	0	0	0	0	0
AC005154.1	378	6	4	5	5	3	4
AC005154.2	1392	1	7	1	1	1	1
AC005154.3	1352	0	0	0	0	0	0
AC005154.4	7882	8	3	3	4	6	5
AC005154.5	53684	0	2	0	0	0	0
AC005156.1	17609	0	0	0	0	0	0
AC005160.1	9659	0	0	0	0	0	0
AC005162.1	2243	0	0	0	0	0	0
AC005162.2	1871	0	0	0	0	0	0
AC005162.3	33400	0	0	0	0	0	0
AC005165.1	157728	3	4	0	4	0	0
AC005165.2	379	0	0	0	0	0	0
AC005165.3	5366	0	0	0	0	0	0
AC005176.1	3716	0	0	0	0	0	0
AC005176.2	146	0	0	0	0	0	0
AC005178.1	439	0	0	0	0	0	0
AC005180.1	3036	0	2	3	0	4	0
AC005180.2	1275	3	2	0	2	0	2
AC005181.1	1590	0	0	0	0	0	0
AC005183.1	2214	0	2	0	0	2	0
AC005185.1	786	0	0	0	0	0	0
AC005189.1	309	1	0	0	0	0	0
AC005191.1	357	0	0	0	0	0	0
AC005197.1	1696	0	2	5	1	0	0
AC005208.1	111535	0	0	0	0	0	0
AC005209.1	6943	0	0	0	0	0	0
AC005220.1	2348	0	0	0	0	0	0
AC005224.1	2088	0	0	0	0	0	0
AC005224.2	2139	0	0	0	0	0	0
AC005224.3	1651	0	0	0	0	2	0
AC005225.1	3415	4	2	0	3	0	0
AC005225.2	78826	1	0	2	0	2	2
AC005225.3	7732	0	2	1	0	1	1
AC005225.4	2224	12	15	9	14	13	13
AC005229.1	408	0	0	0	0	0	0
AC005229.2	398	0	0	0	0	0	0
AC005229.3	693	0	0	0	0	0	0
AC005229.4	2197	37	36	61	40	41	64
AC005229.5	40661	0	0	0	0	0	0
AC005230.1	284	0	0	0	0	0	0
AC005232.1	5898	0	0	0	0	0	0
AC005234.1	4682	0	0	0	0	0	0
AC005234.2	19104	0	0	0	0	0	0
AC005237.1	48517	3	2	0	0	0	0
AC005237.2	218	1	1	0	0	0	0
AC005244.1	338	2	0	0	0	1	2
AC005244.2	13667	0	0	0	0	0	0
AC005252.1	1062	0	0	0	0	0	0
AC005252.2	1140	0	0	0	0	0	0
AC005252.3	2257	0	0	0	0	0	0
AC005252.4	22592	0	0	0	0	0	0
AC005253.1	3785	105	80	73	60	74	71
AC005253.2	869	0	0	0	0	0	0
AC005255.1	215	0	0	0	0	0	0
AC005256.1	689	2	0	0	0	2	2
AC005258.1	71647	0	0	0	0	0	0
AC005258.2	1713	0	0	0	2	0	2
AC005261.1	4257	346	327	333	371	342	301
AC005261.2	1164	3	2	2	8	3	3
AC005261.3	1384	1	1	1	1	2	2
AC005261.4	354	0	0	0	0	0	0
AC005261.5	1386	3	2	4	2	0	5
AC005262.1	681	0	0	0	0	0	0
AC005262.2	639	0	0	0	0	0	0
AC005264.1	13599	0	1	0	0	0	0
AC005274.1	801	0	0	0	0	0	0
AC005277.1	461	0	0	0	0	0	0
AC005277.2	389	0	0	0	0	0	0
AC005280.1	14813	0	0	0	2	2	0
AC005280.2	7317	5	0	0	0	0	0
AC005280.3	96745	0	0	0	0	0	0
AC005281.1	1267	6	19	6	10	8	3
AC005288.1	4440	0	3	1	0	0	2
AC005291.1	21066	0	0	0	0	0	0
AC005291.2	26106	0	0	0	0	0	0
AC005293.1	2841	0	0	0	0	0	0
AC005294.1	280	0	0	0	0	0	0
AC005296.1	208	0	0	0	0	0	0
AC005297.1	861	0	0	0	0	0	0
AC005297.2	605	0	0	0	0	0	0
AC005297.3	755	0	0	0	0	0	0
AC005300.1	372	0	0	0	0	0	0
AC005301.1	18632	0	0	0	0	0	0
AC005301.2	22689	0	0	0	0	0	0
AC005303.1	5244	0	0	0	0	0	0
AC005304.1	7874	0	0	0	0	0	0
AC005304.2	1981	0	0	0	0	0	0
AC005304.3	9204	0	0	0	0	2	0
AC005306.1	969	0	0	0	0	0	0
AC005307.1	11007	0	0	0	0	0	0
AC005323.1	43996	0	0	0	0	0	0
AC005323.2	154730	0	0	0	0	0	0
AC005324.1	14169	0	0	0	0	0	0
AC005324.2	2155	0	0	0	0	0	0
AC005324.3	80162	994	888	587	580	1460	904
AC005324.4	45086	269	137	184	204	318	166
AC005324.5	2899	2	2	2	0	0	2
AC005324.6	612	0	0	0	0	0	0
AC005326.1	122	3	6	5	4	6	7
AC005329.1	4297	7	12	17	9	9	11
AC005329.2	747	0	0	0	0	0	0
AC005329.3	4192	6	8	9	5	12	7
AC005330.1	1621	0	7	4	14	0	19
AC005332.1	1309	9	12	4	6	5	9
AC005332.2	2918	5	6	10	3	2	6
AC005332.4	2004	39	37	29	25	27	33
AC005332.5	2734	84	75	93	81	71	81
AC005332.7	618	0	2	2	0	0	1
AC005336.1	1242	0	0	0	0	0	0
AC005336.2	938	0	0	0	0	0	0
AC005336.3	2678	0	0	0	0	0	0
AC005339.1	560	0	0	1	1	0	0
AC005341.1	707	0	0	0	0	0	0
AC005342.1	6726	0	0	0	0	0	0
AC005342.2	4916	0	0	0	0	0	0
AC005343.1	5902	0	2	6	0	0	0
AC005343.4	6624	0	0	0	0	0	0
AC005344.1	458	0	0	0	0	0	0
AC005345.1	216	0	0	0	0	0	0
AC005351.1	785	0	0	0	0	0	0
AC005355.1	55808	5	2	2	2	3	0
AC005355.2	483	0	0	0	2	0	0
AC005357.1	300	0	0	0	0	0	0
AC005357.2	82148	0	0	0	0	0	0
AC005358.1	34273	0	0	0	0	0	0
AC005358.2	30102	0	0	0	0	0	0
AC005363.2	241	0	1	0	0	2	2
AC005377.1	455	0	0	0	0	0	0
AC005379.1	558	0	1	0	0	0	0
AC005381.1	98217	0	0	0	0	0	0
AC005383.1	533	0	0	0	0	0	0
AC005387.1	1019	1	1	0	2	2	0
AC005387.2	3280	0	0	0	2	0	0
AC005391.1	1664	0	2	0	2	1	0
AC005392.1	7583	0	0	0	0	0	0
AC005392.2	2135	4407	5114	4735	3711	3836	3669
AC005392.3	8285	0	0	0	0	0	0
AC005393.1	583	11	16	6	18	19	7
AC005394.1	140864	0	0	0	0	0	0
AC005394.2	292292	0	0	0	0	0	0
AC005400.1	88176	2	7	0	0	2	3
AC005410.1	23155	2	0	1	0	0	0
AC005410.2	23705	0	0	7	2	0	0
AC005412.1	714	0	0	0	0	0	0
AC005414.1	17203	0	0	0	0	0	0
AC005476.1	396	0	0	0	0	0	0
AC005476.2	29153	0	0	0	0	0	0
AC005479.1	857	1	2	2	0	0	6
AC005479.2	430	0	2	2	1	0	1
AC005480.1	41950	4	1	0	3	0	0
AC005480.2	74	0	0	0	0	0	0
AC005481.1	4742	0	0	0	0	0	0
AC005482.1	5971	0	0	0	0	0	0
AC005486.1	5065	0	0	2	0	0	0
AC005487.1	40997	0	0	0	0	0	0
AC005495.1	2049	0	0	0	0	0	0
AC005495.2	1867	2	0	0	0	0	0
AC005498.1	464	0	0	0	0	0	0
AC005498.2	2419	0	0	0	0	0	0
AC005498.3	21845	0	0	0	0	0	0
AC005514.1	207	1	2	1	0	0	0
AC005515.1	6999	0	0	0	0	0	0
AC005515.2	9333	0	0	0	0	0	0
AC005518.1	1432	0	0	0	0	0	0
AC005518.2	281	0	0	0	0	0	0
AC005519.1	5298	25	34	36	45	42	34
AC005520.1	80307	569	530	493	648	572	571
AC005520.2	15945	11	12	9	3	5	14
AC005520.3	369	0	0	0	2	2	0
AC005520.4	89	0	0	0	0	0	0
AC005520.5	11866	0	1	2	0	0	0
AC005521.1	871	0	0	0	0	0	0
AC005522.1	4269	0	0	0	0	0	0
AC005523.1	6087	0	2	0	0	2	3
AC005523.2	3814	0	0	0	0	0	0
AC005524.1	44706	0	0	0	0	0	0
AC005529.1	21501	0	0	0	0	1	0
AC005531.1	1359	0	0	0	0	0	0
AC005532.1	22917	6	2	0	2	2	0
AC005532.2	372	0	0	0	0	0	0
AC005534.1	5397	3	11	6	1	4	4
AC005534.2	432	0	3	4	4	5	5
AC005537.1	159796	8	10	14	8	0	9
AC005538.1	9289	0	0	0	0	0	0
AC005538.2	1863	18	11	18	12	22	17
AC005538.3	2146	0	0	0	0	0	0
AC005539.1	1478	0	0	0	0	0	0
AC005540.1	1262	0	0	2	0	0	2
AC005544.1	1809	2	0	0	0	0	0
AC005544.2	881	0	0	0	0	0	0
AC005546.1	839	5	6	4	4	6	7
AC005548.1	44179	0	0	0	0	0	0
AC005549.1	1628	0	0	0	0	0	0
AC005550.1	1779	0	0	0	0	0	0
AC005550.2	14033	0	0	0	0	0	0
AC005551.1	642	0	0	0	0	0	0
AC005552.1	661	0	0	0	0	0	0
AC005559.1	870	2	5	7	2	4	6
AC005562.1	96325	800	764	752	767	778	738
AC005562.2	110	1	0	0	0	0	0
AC005578.1	1019	0	0	5	2	0	0
AC005580.1	69499	0	0	0	0	0	0
AC005586.1	8813	18	17	11	12	17	14
AC005586.2	5863	0	0	0	2	2	2
AC005587.1	591	0	0	0	0	0	0
AC005588.1	161	0	0	0	0	0	0
AC005592.1	1639	0	0	0	0	0	0
AC005592.2	4757	0	0	0	0	0	0
AC005593.1	514	2	1	1	2	0	1
AC005594.1	2319	0	1	0	4	0	0
AC005597.1	9049	0	0	0	0	0	0
AC005599.1	74277	0	0	0	0	0	0
AC005606.1	720	0	0	0	0	0	0
AC005606.2	5600	24	4	4	24	16	13
AC005609.1	4569	0	0	0	0	0	0
AC005609.2	591	0	0	0	0	0	0
AC005609.3	576	0	0	0	0	1	0
AC005609.4	446	0	0	0	0	0	0
AC005609.5	42851	0	0	0	0	0	0
AC005614.1	3652	1	4	3	0	2	0
AC005614.2	42168	539	521	633	610	677	413
AC005616.1	9490	0	0	0	0	0	0
AC005618.1	3147	16	33	23	34	16	23
AC005618.2	457	0	0	0	0	0	0
AC005618.3	553	0	0	0	0	0	0
AC005618.4	5005	16	17	13	8	35	13
AC005622.1	10506	0	4	0	0	0	3
AC005625.1	689	0	0	0	0	0	0
AC005632.1	237	0	0	0	0	0	0
AC005632.2	17428	0	1	0	0	0	0
AC005632.3	827	5	2	11	5	5	0
AC005632.4	307	1	0	1	0	0	0
AC005632.5	4317	0	0	0	1	2	0
AC005632.6	3496	281	384	373	357	397	372
AC005670.1	6264	0	0	0	0	0	0
AC005670.2	126799	0	0	0	0	0	0
AC005670.3	117036	848	695	780	712	772	781
AC005674.1	3243	3	0	0	2	0	0
AC005674.2	4930	15	15	12	8	6	17
AC005682.1	17476	0	3	0	0	0	0
AC005682.2	10476	0	0	0	3	0	2
AC005691.1	400	0	0	0	0	0	0
AC005692.1	2007	0	0	0	0	0	0
AC005692.2	1557	0	0	0	0	0	0
AC005692.3	4362	0	0	0	0	0	0
AC005695.1	8050	0	0	0	0	0	0
AC005695.2	22477	0	0	0	0	0	0
AC005695.3	231	0	0	0	0	0	2
AC005696.1	524	31	36	38	42	33	58
AC005696.2	1783	0	0	0	0	0	0
AC005696.3	487	2	0	0	0	0	0
AC005696.4	3146	27	22	22	21	20	22
AC005697.1	94559	0	3	0	0	0	0
AC005697.2	6592	0	0	4	0	0	0
AC005697.3	743	0	0	0	0	0	0
AC005699.1	198192	0	0	0	0	0	0
AC005702.1	32193	0	0	0	0	0	0
AC005702.2	1778	0	0	0	0	0	0
AC005702.3	4887	0	0	0	0	0	0
AC005702.4	1364	0	0	0	0	0	0
AC005702.5	857	0	0	0	0	0	0
AC005703.1	4829	0	0	0	0	0	0
AC005703.2	2915	0	0	0	0	0	0
AC005703.3	4692	0	0	0	0	0	0
AC005703.4	38014	0	0	0	0	0	0
AC005703.5	554	0	0	0	0	0	0
AC005703.6	1328	3	2	3	0	0	3
AC005703.7	44912	0	0	0	0	0	0
AC005722.1	963	0	0	2	0	0	0
AC005722.2	90	0	0	0	1	0	1
AC005722.3	3369	2	2	0	0	0	0
AC005722.4	860	0	0	0	0	0	0
AC005725.1	2606	0	0	0	0	0	0
AC005726.1	158445	52	54	46	70	85	55
AC005726.2	2744	3	3	2	6	0	1
AC005726.3	457	11	1	14	15	8	15
AC005726.4	1126	0	0	0	0	0	0
AC005726.5	1767	0	0	0	0	0	0
AC005730.1	343	0	0	0	0	0	0
AC005730.2	1183	2	4	0	0	0	0
AC005730.3	365	2	3	0	2	0	1
AC005736.1	19780	149	148	210	190	215	238
AC005736.2	924	0	1	0	0	0	0
AC005740.1	521	0	0	0	0	0	0
AC005740.2	418	0	0	0	0	0	0
AC005740.3	12050	0	2	0	0	0	2
AC005740.4	956	0	3	2	3	2	0
AC005740.5	25124	0	0	0	0	0	0
AC005741.1	431	0	0	0	0	0	0
AC005746.1	1895	0	2	2	2	0	0
AC005746.2	38575	0	0	2	0	0	0
AC005746.3	392	0	0	0	0	0	0
AC005753.1	617	0	0	0	0	0	0
AC005753.2	56476	0	0	0	0	0	0
AC005753.3	3412	0	0	0	0	0	0
AC005757.1	984	0	2	0	0	0	0
AC005758.1	10427	0	0	0	0	0	0
AC005759.1	15750	0	0	0	1	0	0
AC005771.1	348	0	0	0	0	0	0
AC005772.1	37471	0	0	0	0	0	0
AC005772.2	42430	0	0	0	0	0	0
AC005774.1	110	0	0	0	0	0	0
AC005774.2	762	0	0	0	0	0	0
AC005775.1	17787	2	7	12	0	5	7
AC005776.1	289	2	2	0	0	0	3
AC005776.2	2349	2	6	7	8	11	4
AC005777.1	186	0	0	0	0	0	0
AC005785.1	2118	5	3	4	8	7	6
AC005785.2	630	2	5	3	9	6	1
AC005786.1	153	2	2	2	2	4	0
AC005786.2	471	3	3	3	5	2	2
AC005786.3	13370	1	0	0	1	1	1
AC005786.4	681	6	5	1	0	2	4
AC005787.1	72	0	2	0	1	0	0
AC005789.1	1237	0	0	0	0	0	0
AC005790.1	449	0	0	0	0	0	0
AC005796.1	432	0	0	2	3	0	0
AC005798.1	386	0	0	0	0	0	0
AC005803.1	2651	0	0	0	0	0	0
AC005808.1	26236	2	0	0	0	0	0
AC005821.1	55729	2	1	0	0	5	0
AC005821.2	2656	0	0	0	0	0	0
AC005822.1	1033	6	7	5	3	4	2
AC005823.1	979	0	0	0	0	0	0
AC005823.2	1411	0	0	1	0	0	0
AC005828.1	33199	0	0	0	0	0	0
AC005828.2	8259	0	2	0	0	0	0
AC005828.3	39898	0	0	0	0	0	0
AC005828.4	1743	0	1	0	0	0	0
AC005828.5	824	0	0	0	0	0	0
AC005828.6	231	0	0	0	2	0	1
AC005828.7	555	0	2	0	0	0	0
AC005829.1	1657	4	4	3	3	2	0
AC005829.2	1055	2	1	3	0	2	2
AC005831.1	1696	0	0	0	0	0	0
AC005832.1	2531	0	0	1	0	0	0
AC005832.2	1429	0	0	0	0	0	0
AC005832.3	791	0	0	0	0	0	0
AC005832.4	57699	0	0	0	0	0	0
AC005833.1	125083	0	0	0	0	0	0
AC005833.2	26248	0	2	0	0	0	0
AC005837.1	1716	2	7	5	1	6	4
AC005837.2	5544	0	0	0	1	0	0
AC005837.3	180	1	3	3	1	1	3
AC005837.4	285	0	0	2	1	0	0
AC005838.1	232	0	0	1	0	1	0
AC005838.2	316	2	3	1	2	2	6
AC005839.1	3212	51	44	45	42	40	40
AC005840.1	376	2	0	4	0	3	2
AC005840.2	2269	3	1	2	2	2	2
AC005840.3	2493	0	0	0	0	0	0
AC005840.4	598	1	5	5	4	3	4
AC005841.1	6802	0	0	1	0	0	0
AC005842.1	38803	0	0	0	0	0	0
AC005845.1	5684	0	0	0	0	0	0
AC005856.1	16874	2	3	5	2	0	3
AC005858.1	425	0	0	0	0	0	0
AC005858.2	588	0	0	0	0	0	0
AC005858.3	699	0	0	0	0	0	0
AC005863.1	13103	2	2	0	0	0	0
AC005865.1	69920	0	2	0	0	0	0
AC005865.2	17979	0	0	4	0	0	0
AC005868.1	330	0	0	0	0	0	0
AC005871.1	10373	0	0	0	0	0	0
AC005871.2	65225	0	0	0	0	0	0
AC005884.1	35486	0	0	0	0	0	0
AC005884.2	500	0	0	0	0	0	0
AC005888.1	25676	0	0	0	0	0	0
AC005899.1	1874	0	0	0	0	0	0
AC005899.2	89	0	0	0	0	0	0
AC005899.3	954	0	0	0	0	0	0
AC005899.4	36269	0	0	0	0	0	1
AC005899.5	1203	0	0	0	0	0	2
AC005899.6	296	0	0	0	0	0	1
AC005899.7	587	0	0	0	0	0	1
AC005899.8	22067	4	4	3	0	0	2
AC005901.1	3160	0	0	0	0	0	0
AC005906.1	553	0	0	0	0	0	0
AC005906.2	116145	0	0	0	0	0	0
AC005906.3	4740	4	0	0	0	0	0
AC005908.1	346	0	0	0	0	0	0
AC005908.2	868	0	0	0	0	0	0
AC005908.3	9105	0	0	0	0	0	0
AC005909.1	9888	0	0	0	0	0	0
AC005909.2	258033	0	0	0	0	0	0
AC005911.1	510	0	1	2	3	4	4
AC005912.1	254	86	77	60	42	92	65
AC005912.2	2399	0	0	0	0	0	0
AC005914.1	3069	0	0	0	0	0	0
AC005915.1	2017	0	0	0	0	0	0
AC005920.1	9724	0	0	0	0	0	0
AC005920.2	42947	0	0	0	0	1	0
AC005920.3	4646	0	2	0	0	0	2
AC005920.4	595	0	0	0	0	0	0
AC005921.1	285	0	0	0	0	0	0
AC005921.2	2001	0	0	0	0	0	0
AC005921.3	2150	1	1	1	2	1	1
AC005921.4	11187	0	0	0	0	0	0
AC005943.1	27106	0	0	51	0	0	0
AC005943.2	147	0	0	0	0	0	0
AC005944.1	814	0	0	1	0	0	0
AC005951.1	494	0	0	0	0	0	0
AC005954.1	2039	4	3	2	2	3	3
AC005954.2	2677	0	3	0	4	0	0
AC005962.1	651	0	1	0	3	0	0
AC005962.2	14104	0	0	2	0	0	0
AC005972.1	347	0	0	0	0	0	0
AC005972.2	480	0	0	0	0	0	0
AC005972.3	58528	0	0	4	0	0	0
AC005993.1	79990	0	0	0	0	0	0
AC005996.1	11441	0	0	0	2	2	0
AC005998.1	33912	0	0	0	0	0	0
AC005999.1	16619	0	0	0	0	0	0
AC005999.2	257999	0	0	0	0	0	0
AC006001.1	473	1	0	0	0	0	0
AC006001.2	16985	21	22	20	25	32	24
AC006001.3	66309	1394	1396	1405	1355	1329	1325
AC006003.1	1446	0	0	0	0	0	0
AC006004.1	16675	0	0	0	0	0	0
AC006006.1	143	0	0	0	0	0	0
AC006007.1	5690	0	0	0	0	0	0
AC006008.1	3414	1	1	0	1	1	1
AC006011.2	1157	0	0	0	0	2	0
AC006013.1	27986	0	0	0	0	0	0
AC006015.1	4009	0	0	0	0	0	0
AC006017.1	1716	2	0	2	6	7	7
AC006019.1	8039	0	0	0	0	0	0
AC006019.2	3842	0	0	0	0	0	0
AC006019.3	12317	0	0	0	0	0	0
AC006020.1	2943	0	0	0	0	0	0
AC006022.1	387	0	0	0	0	0	0
AC006023.1	258	0	0	0	0	3	0
AC006023.2	166	0	0	0	0	2	2
AC006026.1	1802	0	0	0	0	0	0
AC006026.2	179	0	0	0	0	0	0
AC006026.3	591	0	0	0	0	0	0
AC006027.1	740	0	0	0	0	0	0
AC006028.1	401	0	0	0	0	0	0
AC006030.1	151773	7	1	2618	36	19	1
AC006033.1	425	0	0	0	0	0	0
AC006033.2	3573	0	0	0	0	0	0
AC006037.1	400	0	0	0	0	0	0
AC006037.2	2231	0	0	0	0	0	0
AC006040.1	12659	0	0	0	0	0	0
AC006041.1	1063	1	0	0	0	0	0
AC006041.2	59997	0	0	0	0	2	0
AC006042.1	2536	0	0	0	0	0	0
AC006042.2	11720	2	3	0	0	0	1
AC006042.3	1916	10	8	4	5	8	11
AC006042.4	856	6	5	0	4	4	3
AC006043.1	56373	0	0	0	0	0	0
AC006055.1	1021	0	0	0	0	0	0
AC006058.1	5066	0	0	0	0	0	0
AC006058.2	547	0	0	0	0	0	0
AC006058.3	1068	0	0	0	0	0	0
AC006058.4	1669	0	0	0	0	0	0
AC006059.1	52425	54	59	66	28	69	51
AC006059.2	98762	16	18	9	6	24	0
AC006059.3	40259	0	0	0	0	0	0
AC006059.4	3735	0	0	0	0	0	0
AC006059.5	17920	3	14	8	14	4	2
AC006062.1	17399	4	0	4	0	4	2
AC006063.1	3720	0	0	0	0	0	0
AC006063.2	3337	0	0	0	0	0	0
AC006063.3	2621	0	0	0	0	0	0
AC006063.4	2872	0	0	0	0	0	0
AC006064.1	1427	0	0	0	0	0	0
AC006064.2	6117	3	3	1	10	2	6
AC006064.3	1208	14	14	15	17	14	18
AC006064.4	576	1	0	0	0	0	0
AC006064.6	50481	563	436	384	482	527	576
AC006065.1	801	0	0	0	0	0	0
AC006065.2	210	0	0	0	0	0	0
AC006065.3	62150	0	0	0	0	0	0
AC006065.4	80284	0	0	0	0	0	0
AC006065.5	348	0	0	0	0	0	0
AC006065.6	544	0	0	0	0	0	0
AC006076.1	27474	0	0	0	0	0	0
AC006077.1	342	0	0	0	0	0	0
AC006077.2	456	7	8	5	9	0	7
AC006111.1	2085	0	0	0	0	0	0
AC006111.2	1067	12	5	7	16	13	13
AC006111.3	382	0	0	0	0	0	0
AC006112.1	15102	0	0	0	0	0	0
AC006115.1	201	0	0	0	0	0	0
AC006115.2	153454	0	0	0	0	0	0
AC006116.1	2520	0	0	0	0	0	0
AC006116.10	580	0	0	0	0	0	0
AC006116.11	3694	0	0	0	0	0	0
AC006116.2	987	0	0	0	0	0	0
AC006116.3	360	0	0	0	0	0	0
AC006116.4	1012	0	0	0	0	0	0
AC006116.5	558	0	2	0	0	2	0
AC006116.6	1102	0	0	0	0	0	0
AC006116.7	755	0	0	0	0	0	0
AC006116.8	50613	5	0	0	2	0	3
AC006116.9	13560	0	0	0	0	0	0
AC006122.1	1087	0	2	0	0	0	2
AC006127.1	185	1	1	1	1	1	1
AC006128.1	1660	3	6	4	4	5	3
AC006130.1	11489	0	0	0	0	0	0
AC006130.2	642	0	0	0	0	0	0
AC006130.3	2158	0	0	0	0	0	0
AC006133.1	745	0	0	0	0	0	0
AC006141.1	2169	1	2	0	0	2	3
AC006144.1	1599	0	0	0	0	0	0
AC006144.2	12656	0	0	0	0	0	0
AC006145.1	20778	0	0	0	0	0	0
AC006146.1	2248	0	0	0	0	0	0
AC006148.1	457446	0	0	0	0	0	0
AC006148.2	14181	0	0	0	0	0	0
AC006150.1	2434	0	0	0	0	0	0
AC006153.1	109957	0	0	1	1	0	0
AC006157.1	365	0	0	0	0	0	0
AC006158.1	248	0	0	0	0	0	0
AC006158.2	1992	0	0	0	0	0	0
AC006158.3	1992	0	0	0	0	0	0
AC006159.1	9251	2	0	0	0	0	1
AC006159.2	7640	0	0	0	0	0	0
AC006160.1	28318	0	9	3	2	2	0
AC006160.2	153	0	0	0	0	0	0
AC006195.1	922	0	2	0	0	0	1
AC006196.1	67	0	0	0	0	0	0
AC006197.1	956	0	0	0	0	0	0
AC006197.2	72836	0	0	0	0	0	0
AC006199.1	765	0	0	0	0	0	0
AC006205.1	636	0	0	0	0	0	0
AC006205.2	621	0	0	0	0	0	1
AC006206.1	3386	0	0	0	0	0	0
AC006206.2	93173	0	0	0	0	0	0
AC006207.1	5324	0	0	0	0	0	0
AC006210.1	110	0	0	0	0	0	0
AC006210.2	1875	0	0	0	2	0	0
AC006213.1	6402	7	12	8	15	27	14
AC006213.2	10001	0	2	0	0	0	0
AC006213.3	25858	10	6	2	4	0	4
AC006213.4	633	14	14	8	17	16	19
AC006213.5	287	3	5	6	4	2	3
AC006213.6	4178	0	7	3	6	0	6
AC006213.7	1322	0	0	2	0	2	4
AC006230.1	40928	0	0	0	0	0	0
AC006236.1	796	0	0	0	0	0	0
AC006237.1	1126	0	0	0	0	0	0
AC006238.1	533	1	3	2	2	0	3
AC006238.2	1219	2	0	0	0	0	0
AC006249.1	470	0	0	0	1	0	0
AC006252.1	1839	11	0	9	8	10	0
AC006254.1	22447	3	6	5	7	1	7
AC006254.2	278	0	2	2	2	0	1
AC006254.3	1164	0	0	0	0	0	0
AC006262.1	13286	193	163	141	139	146	99
AC006262.2	16754	5	9	8	3	9	4
AC006262.3	1424	0	0	0	0	0	0
AC006262.4	769	0	0	0	0	0	0
AC006270.1	13928	1	0	0	0	0	0
AC006270.2	651	0	0	0	0	0	0
AC006270.3	1035	0	0	0	0	0	0
AC006272.1	1174	0	0	0	0	0	0
AC006272.2	437	0	0	0	0	0	0
AC006273.1	860	23	28	21	18	24	22
AC006277.1	1609	11	20	22	14	24	18
AC006288.1	28750	0	0	0	0	0	0
AC006296.1	3553	0	0	0	0	0	0
AC006296.2	25955	0	0	0	0	0	0
AC006296.3	94225	0	0	0	2	0	0
AC006299.1	116013	0	0	6	0	0	0
AC006305.1	187649	0	0	0	0	0	0
AC006305.2	1969	0	0	0	0	0	0
AC006305.3	12529	0	0	0	0	0	0
AC006320.1	132	0	0	0	0	0	0
AC006326.1	1970	0	0	0	0	0	0
AC006328.1	378	0	0	0	0	0	0
AC006328.2	9615	0	0	0	0	0	0
AC006329.1	6530	254	224	232	171	237	260
AC006329.2	393	0	0	0	0	1	0
AC006330.1	1986	8	18	8	9	7	13
AC006333.1	40098	0	0	0	0	0	0
AC006333.2	2098	59	64	55	48	65	57
AC006335.1	2160	0	0	0	0	0	0
AC006335.2	486	0	0	0	0	0	0
AC006338.1	1069	0	0	0	0	0	0
AC006338.2	1141	0	0	0	0	0	0
AC006348.1	11748	2	2	0	0	0	0
AC006349.1	234	0	0	1	0	0	0
AC006355.1	1011	0	0	0	0	0	0
AC006355.2	37381	0	0	0	0	0	0
AC006357.1	924	0	0	0	0	0	0
AC006362.1	173	0	0	0	0	0	0
AC006363.1	462	0	0	0	0	0	0
AC006364.1	5185	2	0	5	7	0	4
AC006366.1	758	0	0	0	0	0	0
AC006369.1	84212	0	0	0	2	0	0
AC006369.2	2713	0	0	0	0	0	0
AC006372.1	2586	64	50	51	51	46	49
AC006372.2	5364	6	6	8	8	4	5
AC006372.3	33485	12	24	19	5	5	10
AC006372.4	1542	0	0	0	0	0	0
AC006378.1	41671	2	0	3	0	0	3
AC006378.2	2475	0	2	0	0	2	0
AC006380.1	185	0	0	0	0	0	0
AC006386.1	717	0	0	0	0	0	0
AC006386.2	74	0	0	0	0	0	0
AC006387.1	67142	0	0	0	0	0	0
AC006390.1	282	0	0	0	0	0	0
AC006398.1	32817	0	0	0	0	0	0
AC006427.1	711	0	0	0	0	0	0
AC006427.2	4013	0	0	0	0	0	0
AC006435.1	1817	0	0	0	0	0	0
AC006435.2	4245	12	4	13	21	9	12
AC006435.3	202	0	0	0	0	0	0
AC006435.4	233	0	1	0	0	0	0
AC006435.5	111	0	0	0	0	0	0
AC006441.1	896	2	2	0	0	0	1
AC006441.2	301	0	0	0	0	0	0
AC006441.3	2968	0	0	0	0	0	0
AC006441.4	9784	0	0	0	0	0	0
AC006441.5	3348	0	0	0	0	0	0
AC006445.1	703	0	0	0	0	0	0
AC006445.2	779	0	0	0	0	0	0
AC006445.3	25313	0	0	0	0	0	0
AC006449.1	1652	0	0	0	0	0	0
AC006449.2	2781	0	0	2	0	3	4
AC006449.3	4944	0	0	0	1	0	0
AC006449.5	2097	8	12	11	5	9	16
AC006449.6	2295	60	57	43	60	55	60
AC006449.7	365	0	0	0	0	0	0
AC006450.1	584	0	1	0	0	0	0
AC006450.2	900	0	3	6	3	2	2
AC006450.3	3119	0	0	0	0	0	0
AC006452.1	28567	2	4	4	2	2	0
AC006453.1	18422	1	0	0	0	0	0
AC006453.2	42810	66	66	91	84	70	75
AC006453.3	376	0	0	0	0	0	0
AC006453.4	13921	2	0	0	0	1	0
AC006453.5	17171	0	0	0	0	0	0
AC006455.1	27652	0	0	0	0	0	0
AC006455.2	905	0	0	0	0	0	0
AC006455.3	332	0	0	0	0	0	0
AC006455.4	4849	0	0	0	0	0	0
AC006455.5	2913	0	0	0	0	0	0
AC006455.6	892	0	0	0	0	0	0
AC006455.7	391	0	0	0	0	0	0
AC006455.8	8530	0	0	0	0	0	0
AC006457.1	391	0	0	0	0	0	0
AC006458.1	2444	0	0	0	0	0	0
AC006459.1	10282	0	0	0	0	0	0
AC006460.1	31772	6	1	0	0	3	0
AC006460.2	42180	23	24	19	41	16	12
AC006461.1	325	0	0	0	0	0	0
AC006463.1	231	0	0	0	0	0	0
AC006466.1	288	0	0	0	0	0	0
AC006478.1	7326	0	0	0	0	0	0
AC006478.2	15712	0	0	0	0	0	0
AC006480.1	751	3	0	0	0	0	2
AC006482.1	1110	0	0	0	0	0	0
AC006483.1	312	0	2	2	0	2	0
AC006483.2	514	1	0	4	0	1	0
AC006484.1	1883	0	0	0	0	0	0
AC006486.1	20549	111	113	98	131	126	97
AC006486.2	2198	19	18	27	17	14	18
AC006487.1	68407	0	0	0	2	0	0
AC006487.2	33174	0	0	0	0	0	0
AC006499.1	849	0	0	0	0	0	0
AC006499.2	336	0	0	0	0	0	0
AC006499.3	747	0	0	0	0	0	0
AC006499.4	693	0	0	0	0	0	0
AC006499.5	513	0	0	0	0	0	0
AC006499.6	606	0	0	0	0	0	0
AC006499.7	1116	0	0	0	0	0	0
AC006499.8	22	0	0	0	0	0	0
AC006504.1	3665	69	60	65	85	102	119
AC006504.2	39587	0	0	0	0	0	0
AC006504.3	522	2	2	3	7	8	5
AC006504.4	6432	0	0	0	0	0	0
AC006504.5	191553	357	397	380	415	364	435
AC006504.6	198	0	0	0	0	0	0
AC006504.7	634	14	5	7	10	17	5
AC006509.1	633	0	0	0	0	0	0
AC006509.2	511	0	0	0	0	0	0
AC006511.1	314	0	0	2	0	1	2
AC006511.2	659	0	2	0	0	0	0
AC006511.3	1782	2	6	3	7	5	7
AC006511.4	4914	0	0	1	0	0	0
AC006511.5	56279	4	0	0	0	0	4
AC006511.6	18543	2	0	0	0	2	0
AC006512.1	290	0	0	0	0	0	0
AC006512.2	485	2	2	3	0	0	0
AC006517.1	327	0	0	0	0	0	0
AC006517.2	5481	1	0	2	2	0	0
AC006518.1	942	1	6	8	4	3	4
AC006518.2	2009	2	2	0	0	0	3
AC006525.1	288795	4	0	0	0	0	0
AC006529.1	636	0	0	0	0	0	0
AC006530.1	570	0	0	0	0	0	0
AC006538.1	1584	41	30	37	65	31	36
AC006538.2	22279	0	0	0	0	0	0
AC006538.3	577	0	0	0	0	0	0
AC006538.4	2807	0	3	0	2	0	0
AC006539.1	721	0	0	0	0	0	0
AC006539.2	888	0	0	0	0	0	0
AC006539.3	128	0	0	0	0	0	0
AC006547.1	12539	16	22	16	17	32	21
AC006547.2	1054	1	1	1	0	0	1
AC006547.3	1153	0	0	0	0	0	0
AC006548.1	101	0	0	0	0	0	0
AC006548.2	528	0	0	0	0	0	0
AC006548.3	2913	0	0	0	0	0	0
AC006557.1	1084	3	8	2	9	9	2
AC006557.2	7543	0	0	0	0	0	0
AC006557.3	684	0	0	1	1	0	0
AC006557.4	829	1	1	1	1	1	1
AC006557.5	810	0	0	0	1	3	0
AC006557.6	863	2	3	2	2	2	1
AC006566.1	512	1	0	2	2	0	1
AC006566.2	2829	0	0	0	0	0	0
AC006581.1	9391	0	0	0	0	1	0
AC006581.2	57133	2	0	0	1	1	0
AC006600.1	152	0	0	0	0	0	0
AC006600.2	2505	0	0	0	0	0	0
AC006840.1	541	0	0	0	0	0	0
AC006924.1	960	0	0	0	0	0	0
AC006927.1	497	0	0	0	0	0	0
AC006927.2	388	0	0	0	0	0	0
AC006927.3	383	0	0	0	0	0	0
AC006927.4	908	0	0	0	0	0	0
AC006927.5	9690	0	0	0	0	0	0
AC006942.1	805	0	3	2	1	1	2
AC006946.1	327	2	2	4	0	1	0
AC006946.2	2854	16	14	22	33	31	33
AC006946.3	755	5	4	4	4	6	4
AC006947.1	1032	0	0	0	0	0	0
AC006960.1	273	0	0	0	0	0	0
AC006960.2	41490	0	0	0	0	0	0
AC006960.3	704	0	1	2	0	0	0
AC006963.1	1051	2	5	0	2	3	6
AC006965.1	1299	0	0	0	0	0	0
AC006967.1	588	0	0	0	0	0	0
AC006967.2	805	0	0	0	0	0	0
AC006967.3	1092	0	0	0	0	0	0
AC006970.1	388	0	0	0	0	0	0
AC006970.2	778	0	0	0	0	0	0
AC006970.3	5768	0	0	0	0	0	0
AC006971.1	4485	2	0	0	0	2	0
AC006972.1	84664	0	0	0	0	0	0
AC006974.1	29859	0	0	0	0	0	0
AC006974.2	28500	0	0	0	0	0	0
AC006978.2	50102	0	6	7	4	0	3
AC006986.1	240	0	0	0	0	0	0
AC006987.1	278	0	0	0	0	0	0
AC006989.1	969	0	0	0	0	0	0
AC006994.1	838	0	0	0	0	0	0
AC006994.2	62458	0	0	0	2	0	2
AC007000.1	793	7	7	9	6	15	12
AC007000.2	486	0	2	0	2	1	1
AC007000.3	154905	0	0	0	0	0	0
AC007001.1	34338	0	0	0	0	0	0
AC007003.1	16711	0	0	0	0	0	0
AC007009.1	588	0	0	0	0	0	0
AC007012.1	174	0	0	0	0	0	0
AC007012.2	1675	0	0	0	0	0	0
AC007014.1	4606	0	0	0	0	0	0
AC007014.2	478	0	1	1	0	4	0
AC007016.1	243	0	0	0	0	0	0
AC007029.1	312	0	2	0	0	2	0
AC007032.1	846	1	0	0	0	0	2
AC007036.1	2627	0	0	0	2	0	0
AC007036.2	547	0	1	2	0	0	0
AC007036.3	2003	3	1	4	1	1	1
AC007036.4	149	0	0	0	0	0	0
AC007036.5	5207	0	3	0	0	2	0
AC007038.1	33784	3	6	15	9	17	11
AC007038.2	739	8	21	14	15	20	13
AC007040.1	8244	0	0	2	4	3	2
AC007040.2	56018	0	4	4	0	0	0
AC007040.3	196	0	0	0	0	0	0
AC007041.1	1154	1	0	2	0	0	2
AC007064.1	350	1	0	0	2	0	0
AC007064.2	1648	0	2	0	2	5	3
AC007064.3	358	0	0	0	0	0	0
AC007064.4	1958	0	0	0	0	0	0
AC007066.1	380	0	1	0	0	0	0
AC007066.2	2710	24	36	48	39	33	49
AC007066.3	527	0	0	0	0	0	0
AC007068.2	675	0	0	0	0	0	0
AC007091.1	225075	0	0	0	0	0	0
AC007092.1	263334	0	0	0	0	0	0
AC007098.1	91314	24	28	35	19	25	20
AC007098.2	366	0	0	0	0	0	0
AC007099.1	18638	0	0	0	0	0	0
AC007099.2	8126	0	0	0	0	0	0
AC007099.3	134	0	0	0	0	0	0
AC007100.1	881520	0	0	0	0	0	0
AC007100.2	12971	0	0	0	0	0	0
AC007106.1	20546	0	0	0	0	0	0
AC007106.2	25312	0	0	0	0	0	0
AC007114.1	13210	10	9	11	14	10	10
AC007114.2	4280	15	7	17	5	4	12
AC007115.1	233	0	0	0	0	0	0
AC007126.1	4780	0	0	0	0	0	0
AC007128.1	82252	0	0	0	0	0	0
AC007128.2	37602	0	0	0	0	0	0
AC007130.1	10022	0	0	0	0	0	0
AC007132.1	13526	0	0	0	0	0	0
AC007136.1	198	0	0	0	0	0	0
AC007151.1	482	0	0	0	0	0	0
AC007159.1	4705	0	0	0	0	0	0
AC007160.1	318	2	0	0	0	0	0
AC007161.1	4050	1	0	2	2	0	0
AC007161.2	1108	0	0	0	0	0	0
AC007161.3	363301	0	0	0	0	7	0
AC007163.1	31675	9	9	0	4	0	0
AC007179.1	7709	0	0	0	0	0	0
AC007179.2	494693	0	0	0	0	0	0
AC007179.3	234	0	0	0	0	0	0
AC007182.1	4700	9	6	8	8	3	6
AC007182.2	401	0	1	2	0	0	2
AC007182.3	52	0	0	0	0	0	0
AC007191.1	2994	237	174	180	208	165	277
AC007192.1	24959	68	180	78	38	22	57
AC007192.2	7169	0	0	0	0	0	0
AC007193.1	677	0	0	0	0	0	0
AC007193.2	19807	0	2	0	0	0	0
AC007193.3	337	0	0	0	0	0	0
AC007204.1	878	0	0	0	0	0	2
AC007204.2	1420	0	0	0	0	0	0
AC007207.1	8471	0	0	0	0	0	0
AC007215.1	275	0	0	0	0	0	0
AC007216.1	999	0	0	0	0	0	0
AC007216.2	708	0	0	0	0	3	1
AC007216.3	1494	18	18	17	18	14	18
AC007216.4	43962	0	4	0	4	6	3
AC007216.5	108	0	0	1	0	0	0
AC007218.1	9958	0	0	2	0	0	0
AC007218.2	10934	0	0	0	0	0	0
AC007218.3	1870	0	0	0	0	0	0
AC007220.1	28792	0	0	0	0	0	0
AC007220.2	7520	0	0	0	0	0	0
AC007221.1	72929	0	0	0	0	0	0
AC007222.1	79	0	0	0	0	0	0
AC007222.2	3033	0	0	0	0	0	0
AC007223.1	3592	0	0	0	0	0	0
AC007224.1	143	0	0	0	0	0	0
AC007224.2	509	0	4	0	0	2	0
AC007225.1	2142	0	0	0	0	0	0
AC007225.2	255	0	0	0	0	0	0
AC007229.1	411	0	2	0	2	1	0
AC007237.1	498	0	0	0	0	0	0
AC007238.1	1740	28	53	43	32	35	54
AC007240.1	134	0	0	1	0	0	3
AC007240.2	133	0	1	0	0	0	0
AC007240.3	14685	5	4	9	7	3	6
AC007241.1	89	0	0	0	0	0	0
AC007241.2	15749	0	0	0	0	0	0
AC007244.1	470	0	0	0	0	0	0
AC007250.1	337	0	0	0	2	0	2
AC007253.1	888	0	0	0	0	0	0
AC007255.1	49446	113	107	130	150	90	102
AC007255.2	630	0	0	0	0	2	0
AC007256.1	2764	0	0	0	0	0	0
AC007262.1	320	0	0	0	0	0	0
AC007262.2	158330	0	2	0	0	3	0
AC007269.1	1455	0	0	0	0	0	0
AC007271.1	20227	0	0	0	0	0	0
AC007272.1	1754	0	0	0	0	0	2
AC007274.1	2129	0	0	0	0	0	0
AC007274.2	2167	0	0	0	0	0	0
AC007274.3	384	0	0	0	0	0	0
AC007275.1	969	0	0	0	0	0	0
AC007277.1	55000	0	0	0	0	0	0
AC007277.2	178	0	0	0	0	0	0
AC007278.1	1762	0	0	0	0	0	0
AC007278.2	1383	0	0	0	0	0	0
AC007279.1	836	2	2	2	2	0	1
AC007279.2	2592	6	2	0	6	2	4
AC007283.1	581	0	0	0	0	0	0
AC007283.2	196	0	0	0	0	0	0
AC007285.1	38943	21	15	14	18	20	13
AC007285.2	5457	3	0	2	0	3	3
AC007292.1	851	5	4	0	5	0	3
AC007292.2	1811	2	14	3	7	5	2
AC007292.3	6813	0	0	0	0	2	0
AC007298.1	2648	0	0	0	0	0	0
AC007298.2	14968	0	0	0	2	4	0
AC007308.1	2008	0	0	0	0	0	0
AC007312.1	257	0	0	0	0	0	0
AC007314.1	15664	0	0	2	0	0	1
AC007317.1	88319	0	0	0	0	0	0
AC007317.2	18965	0	0	0	0	0	0
AC007318.1	880	253	213	214	232	273	276
AC007318.2	24103	24	76	83	57	69	43
AC007319.1	553068	0	0	0	0	0	0
AC007322.1	2171	0	0	0	0	0	0
AC007322.2	2219	0	0	0	0	0	0
AC007322.3	1581	0	0	0	0	0	0
AC007322.4	2165	0	0	0	0	0	0
AC007325.1	2403	0	0	0	0	0	0
AC007325.2	23770	54	43	42	24	24	24
AC007325.3	605	3	1	2	4	4	4
AC007325.4	5898	119	129	133	134	147	128
AC007326.1	457	0	3	1	0	3	0
AC007326.2	7578	0	0	0	0	0	0
AC007326.3	630	0	2	2	0	0	0
AC007326.4	41494	0	31	33	0	0	49
AC007326.5	11330	3	1	2	3	3	2
AC007327.1	263	0	0	0	0	0	0
AC007327.2	1827	0	0	0	0	0	0
AC007333.1	31493	0	0	0	0	0	0
AC007333.2	29944	0	0	0	0	0	0
AC007336.1	3827	1	3	3	4	2	3
AC007336.2	556	0	0	0	0	0	0
AC007336.3	2159	0	0	0	0	0	0
AC007342.1	842	2	0	0	0	0	0
AC007342.2	1659	0	0	0	0	0	0
AC007342.3	8101	0	0	0	0	0	0
AC007342.4	11540	0	0	0	0	0	0
AC007342.5	2141	0	2	0	0	0	0
AC007342.6	2593	0	3	0	0	2	0
AC007342.7	2336	9	7	4	11	7	9
AC007342.8	677	0	0	0	0	0	0
AC007342.9	1384	0	0	0	0	0	0
AC007343.1	1115	0	0	0	0	0	0
AC007344.1	170701	0	0	0	0	0	0
AC007346.1	1325	0	0	0	0	0	0
AC007346.2	891	0	0	0	0	0	0
AC007347.1	20586	0	2	0	0	0	0
AC007347.2	181	0	0	0	0	0	0
AC007349.1	12394	0	0	0	0	0	0
AC007349.2	2401	0	0	0	0	0	0
AC007349.3	1781	0	0	0	0	0	0
AC007349.4	531	0	0	0	0	0	0
AC007350.1	3178	0	0	0	0	0	0
AC007351.1	125	0	0	0	0	0	0
AC007351.2	135	0	0	0	0	0	0
AC007351.3	108	0	0	0	0	0	0
AC007351.4	106	0	0	0	0	0	0
AC007359.1	46670	0	0	0	0	0	0
AC007362.1	7537	1	0	0	0	0	0
AC007363.1	619	0	0	0	0	0	0
AC007364.1	460251	9	15	8	11	4	7
AC007365.1	2086	11	5	0	3	2	6
AC007365.2	457	0	0	0	0	0	0
AC007368.1	243076	0	0	0	0	0	0
AC007370.1	1096	0	0	0	0	0	0
AC007370.2	5860	0	0	0	0	0	0
AC007375.1	114	0	0	0	0	0	0
AC007375.2	127151	0	0	0	0	0	0
AC007375.3	2313	0	0	0	2	0	0
AC007376.1	603	0	0	0	0	0	0
AC007376.2	50730	0	0	0	0	0	0
AC007378.1	477	2	3	0	0	0	0
AC007381.1	103382	0	0	0	0	0	0
AC007381.2	2653	0	0	0	0	0	0
AC007382.1	2617	1	1	1	1	1	1
AC007383.1	635	0	0	0	0	0	0
AC007383.2	1959	7	13	8	9	6	15
AC007383.3	6776	0	0	0	0	0	0
AC007384.1	59770	4	9	7	8	4	5
AC007386.1	581	1	1	2	1	1	5
AC007387.1	149	0	0	0	0	0	0
AC007387.2	5454	0	0	0	0	0	0
AC007387.3	28569	0	0	0	0	0	0
AC007389.1	763662	3	0	0	0	0	0
AC007389.2	305	0	0	0	0	0	0
AC007389.3	50611	0	0	0	0	0	0
AC007389.4	1145	0	0	0	0	0	0
AC007389.5	5152	0	0	0	0	0	0
AC007390.1	355	0	0	0	0	0	0
AC007390.2	3802	23	20	24	13	16	7
AC007391.1	1457	2	0	0	0	0	0
AC007391.2	3839	0	0	0	0	0	0
AC007391.3	58026	0	0	0	0	0	0
AC007394.1	530	0	0	0	0	0	0
AC007395.1	676	0	0	0	0	0	0
AC007402.1	1375316	0	0	0	0	0	0
AC007402.2	13954	0	0	0	0	0	0
AC007403.1	1420	0	0	0	0	0	0
AC007405.1	113302	3	10	2	2	5	5
AC007405.2	3351	12	21	13	10	12	11
AC007405.3	11851	13	22	20	20	17	19
AC007405.4	1229	0	0	0	0	0	0
AC007406.1	1094	0	0	0	0	0	0
AC007406.2	3857	0	0	0	0	0	0
AC007406.3	15543	0	0	0	0	0	0
AC007406.4	1452	0	0	0	0	0	0
AC007422.1	118473	0	0	0	0	0	0
AC007423.1	626	0	0	0	0	0	0
AC007424.1	48447	0	0	0	0	0	0
AC007431.1	7556	0	0	0	0	0	0
AC007431.2	1349	0	0	0	0	0	0
AC007431.3	586	0	0	1	0	0	0
AC007432.1	64569	0	0	0	0	0	0
AC007435.1	414	0	0	0	0	0	0
AC007435.2	186	1	1	2	2	1	2
AC007448.2	233	0	0	0	0	0	0
AC007448.3	1238	0	0	0	0	0	0
AC007448.4	969	0	0	0	6	0	2
AC007448.5	29221	0	4	2	2	5	2
AC007450.1	14443	0	0	0	0	0	0
AC007450.2	5261	0	0	0	0	0	0
AC007450.3	246	0	0	0	0	0	0
AC007450.4	523	0	0	0	0	0	0
AC007458.1	372	0	0	0	0	0	0
AC007463.1	12958	0	0	0	0	0	0
AC007463.2	16120	0	0	0	0	0	0
AC007483.1	1354	0	0	0	0	0	0
AC007485.1	205	1	2	0	0	1	0
AC007485.2	1666	61	86	67	68	53	76
AC007491.1	28699	0	0	0	0	0	0
AC007493.1	139163	0	0	0	0	0	0
AC007493.2	2900	0	0	0	0	0	0
AC007494.1	759	0	0	0	1	0	0
AC007494.2	6118	0	0	0	0	0	0
AC007494.3	742	2	0	0	0	0	2
AC007495.1	27463	0	0	0	0	0	0
AC007496.1	1656	0	0	0	2	0	0
AC007496.2	683	0	0	0	0	0	0
AC007496.3	3442	3	0	0	0	2	0
AC007497.1	560	7	3	4	0	3	2
AC007497.2	1350	0	0	0	0	0	0
AC007513.1	63116	0	0	0	0	0	0
AC007527.1	20728	0	0	0	0	0	0
AC007527.2	4309	0	0	0	0	0	0
AC007528.1	26564	0	0	1	0	0	0
AC007529.1	2177	0	0	0	0	0	0
AC007529.2	126609	0	0	0	0	0	0
AC007533.1	18367	0	0	0	0	0	0
AC007535.1	38046	0	0	0	0	0	0
AC007536.1	348	0	0	0	0	0	0
AC007537.1	510	0	0	0	0	0	1
AC007540.1	7687	0	0	0	0	0	0
AC007541.1	1468	81	53	47	81	81	101
AC007546.1	558	0	6	2	0	1	0
AC007546.2	359	0	0	0	0	0	0
AC007546.3	24326	0	0	0	5	0	0
AC007547.1	803	0	0	0	0	0	0
AC007547.2	359	0	0	0	0	0	0
AC007551.1	518	0	0	0	0	0	0
AC007551.2	388	0	0	0	0	0	0
AC007552.1	926	0	0	0	0	0	0
AC007552.2	6529	0	0	0	0	0	0
AC007556.1	467	0	0	0	0	0	0
AC007557.1	1144	0	0	0	0	0	0
AC007557.2	743	0	0	0	0	0	0
AC007557.3	3491	0	0	0	0	0	0
AC007557.4	1481	0	0	0	0	0	0
AC007559.1	354	0	0	0	0	0	1
AC007560.1	236	0	0	2	2	0	0
AC007562.1	15485	0	0	0	0	0	0
AC007563.1	5727	0	0	0	0	0	0
AC007563.2	299615	0	0	0	0	0	0
AC007563.3	370	0	0	0	0	0	0
AC007563.4	10833	0	0	0	0	0	0
AC007566.1	38037	82	100	102	83	90	78
AC007566.2	412	0	0	0	0	0	0
AC007568.1	816	0	0	0	0	0	0
AC007569.1	13681	3	1	0	3	0	0
AC007570.1	2087	0	0	0	0	0	0
AC007595.1	1700	0	0	0	0	0	0
AC007598.1	1087	0	0	0	0	0	0
AC007598.2	5600	0	0	0	0	0	0
AC007598.3	1677	0	0	0	0	0	0
AC007599.1	1173	0	3	0	0	0	0
AC007599.2	726	0	0	0	1	0	0
AC007601.1	3556	0	0	0	0	0	0
AC007601.2	1680	0	0	0	0	0	0
AC007603.1	3424	0	0	0	0	0	0
AC007603.2	505	0	0	0	0	0	0
AC007603.3	13745	0	0	0	0	0	0
AC007608.1	7608	0	0	0	0	0	0
AC007608.2	2116	0	0	0	2	0	0
AC007608.3	6736	0	0	0	0	0	0
AC007608.4	3364	0	0	0	2	0	0
AC007610.1	19795	0	0	0	0	0	1
AC007610.2	21604	0	0	0	2	0	0
AC007610.3	1302	0	0	0	0	0	0
AC007610.4	2124	6	17	4	7	4	8
AC007610.5	9840	0	0	0	0	0	0
AC007611.1	122896	0	2	0	0	0	0
AC007613.1	2596	3	8	9	14	10	14
AC007614.1	68483	0	0	0	0	0	0
AC007614.2	2619	0	0	0	0	0	0
AC007618.1	1032	0	0	0	0	0	0
AC007619.1	6228	2	6	0	0	0	2
AC007619.2	378	1	1	0	0	0	0
AC007620.1	24	0	0	0	0	0	0
AC007620.2	2230	0	0	0	0	0	0
AC007620.3	496	0	2	2	0	1	0
AC007621.1	436	0	0	0	0	0	0
AC007622.1	534	2	0	2	0	0	0
AC007622.2	23413	10	8	5	10	5	3
AC007631.1	859	0	0	0	0	0	0
AC007637.1	14376	6	6	4	5	6	6
AC007638.1	2034	0	0	0	0	0	0
AC007638.2	2149	0	0	0	0	0	0
AC007639.1	2913	0	0	0	4	0	3
AC007649.1	3812	0	0	0	0	0	0
AC007652.1	14242	0	0	0	0	0	0
AC007652.2	7326	0	0	0	0	0	0
AC007652.3	63233	0	0	0	0	0	0
AC007655.1	3616	0	0	0	0	0	0
AC007655.2	3069	0	0	0	0	0	0
AC007656.1	103605	0	0	0	0	0	0
AC007656.2	199953	0	0	0	0	0	0
AC007656.3	4546	0	0	0	0	0	0
AC007656.4	5304	0	0	0	0	0	0
AC007663.1	13456	0	0	2	2	0	0
AC007663.2	6189	0	0	0	0	0	0
AC007663.3	464	0	0	0	3	2	0
AC007663.4	630	10	11	7	14	12	10
AC007666.1	9035	0	3	1	1	0	2
AC007666.2	48564	0	4	3	0	4	4
AC007671.1	829	0	0	0	0	0	0
AC007673.1	1352	0	2	0	0	1	1
AC007677.1	514	0	0	0	0	0	0
AC007679.1	11273	0	0	0	0	0	0
AC007679.2	413	0	0	0	0	0	0
AC007681.1	35583	8	12	6	5	14	8
AC007682.1	5173	0	0	0	0	0	0
AC007683.1	590	1	2	1	0	1	0
AC007683.2	713	1	2	0	2	1	1
AC007684.1	134	2	0	1	0	0	0
AC007684.2	476	0	0	0	0	0	0
AC007685.1	451	0	0	0	0	0	0
[truncated: 56,628 more rows]

## Sheet: Fig 3k，Supplementary figure 3g
Row.names	variable	sd	group	mean		Row.names	variable	sd	group	mean
FOSL1	sd_data_NC	33.9237	siNC	228.768		FOSL1	sd_data_NC	33.9237	siNC	228.768
ITGA6	sd_data_NC	42.633	siNC	1627.61		ITGA6	sd_data_NC	42.633	siNC	1627.61
POU5F1	sd_data_NC	7.48925	siNC	234.684		POU5F1	sd_data_NC	7.48925	siNC	234.684
TFAP2C	sd_data_NC	10.6124	siNC	528.881		TFAP2C	sd_data_NC	10.6124	siNC	528.881
FOSL1	sd_data_TF	16.9652	siTFAP2C	149.139		FOSL1	sd_data_TF	16.9652	siTFAP2C	149.139
ITGA6	sd_data_TF	47.4578	siTFAP2C	918.47		ITGA6	sd_data_TF	47.4578	siTFAP2C	918.47
POU5F1	sd_data_TF	22.2486	siTFAP2C	216.48		POU5F1	sd_data_TF	22.2486	siTFAP2C	216.48
TFAP2C	sd_data_TF	15.3519	siTFAP2C	195.454		TFAP2C	sd_data_TF	15.3519	siTFAP2C	195.454

## Sheet: Supplementary figure 3h
	NC-siRNA			TFAP2C-siRNA
0 hour	0.281	0.249	0.286	0.278	0.274	0.27
24 hour	0.349	0.352	0.346	0.328	0.313	0.319
72 hour	0.898	0.896	0.913	0.869	0.855	0.852

## Sheet: Supplementary figure 3i
Sample ID	Group	FASN IRS		NC-siRNA	TFAP2C-siRNA							NC-siRNA	TFAP2C-siRNA
Sample 1	Male	8		152	97							152	97
Sample 2	Male	9		158	113							158	113
Sample 3	Male	3		148	129							148	129
Sample 4	Male	9
Sample 5	Male	12
Sample 6	Male	6
Sample 7	Male	8
Sample 8	Male	8
Sample 9	Male	4
Sample 10	Male	9
Sample 11	Male	6
Sample 12	Male	8
Sample 13	Male	9
Sample 14	Male	6
Sample 15	Male	12
Sample 16	Male	6
Sample 17	Male	9
Sample 18	Male	9
Sample 19	Male	9
Sample 20	Male	8
Sample 21	Male	6
Sample 22	Male	12
Sample 23	Male	12
Sample 24	Male	9
Sample 25	Male	9
Sample 26	Male	4
Sample 27	Male	12
Sample 28	Male	9
Sample 29	Male	6
Sample 30	Male	4
Sample 31	Female	2
Sample 32	Female	8
Sample 33	Female	3
Sample 34	Female	12
Sample 35	Female	8
Sample 36	Female	1
Sample 37	Female	6
Sample 38	Female	2
Sample 39	Female	1
Sample 40	Female	9
Sample 41	Female	1
Sample 42	Female	12
Sample 43	Female	8
Sample 44	Female	4
Sample 45	Female	9
Sample 46	Female	3
Sample 47	Female	6
Sample 48	Female	1
Sample 49	Female	6
Sample 50	Female	4
Sample 51	Female	4
Sample 52	Female	12
Sample 53	Female	6
Sample 54	Female	4
Sample 55	Female	2
Sample 56	Female	6
Sample 57	Female	9
Sample 58	Female	12
Sample 59	Female	6
Sample 60	Female	4

## Sheet: Fig 4c
Celltype	Sample	Freq				Celltype	Sample	Freq
CCR7+ Tn	TGCT_X1	0.0155642				CCR7+ Tn	TGCT_X1	0.0155642
CD4_CCR7+ Tn	TGCT_X1	0.151751				CD4_CCR7+ Tn	TGCT_X1	0.151751
GZMK+ Tem	TGCT_X1	0.159533				GZMK+ Tem	TGCT_X1	0.159533
CX3CR1+ Temra	TGCT_X1	0.0466926				CX3CR1+ Temra	TGCT_X1	0.0466926
CD4_GZMA+ Tem	TGCT_X1	0				CD4_GZMA+ Tem	TGCT_X1	0
CD4_FOXP3+ Treg	TGCT_X1	0.354086				CD4_FOXP3+ Treg	TGCT_X1	0.354086
PDCD1+ Tex	TGCT_X1	0.0350195				PDCD1+ Tex	TGCT_X1	0.0350195
CD4_CXCL13+ Tex	TGCT_X1	0.225681				CD4_CXCL13+ Tex	TGCT_X1	0.225681
MKI67+ Tprof	TGCT_X1	0.0116732				MKI67+ Tprof	TGCT_X1	0.0116732
CCR7+ Tn	TGCT_X2	0.0396783				CCR7+ Tn	TGCT_X2	0.0396783
CD4_CCR7+ Tn	TGCT_X2	0.0697051				CD4_CCR7+ Tn	TGCT_X2	0.0697051
GZMK+ Tem	TGCT_X2	0.188204				GZMK+ Tem	TGCT_X2	0.188204
CX3CR1+ Temra	TGCT_X2	0.030563				CX3CR1+ Temra	TGCT_X2	0.030563
CD4_GZMA+ Tem	TGCT_X2	0.0289544				CD4_GZMA+ Tem	TGCT_X2	0.0289544
CD4_FOXP3+ Treg	TGCT_X2	0.149062				CD4_FOXP3+ Treg	TGCT_X2	0.149062
PDCD1+ Tex	TGCT_X2	0.275603				PDCD1+ Tex	TGCT_X2	0.275603
CD4_CXCL13+ Tex	TGCT_X2	0.144236				CD4_CXCL13+ Tex	TGCT_X2	0.144236
MKI67+ Tprof	TGCT_X2	0.0739946				MKI67+ Tprof	TGCT_X2	0.0739946
CCR7+ Tn	TGCT_X3	0.109275				CCR7+ Tn	TGCT_X3	0.109275
CD4_CCR7+ Tn	TGCT_X3	0.450426				CD4_CCR7+ Tn	TGCT_X3	0.450426
GZMK+ Tem	TGCT_X3	0.163113				GZMK+ Tem	TGCT_X3	0.163113
CX3CR1+ Temra	TGCT_X3	0.0138593				CX3CR1+ Temra	TGCT_X3	0.0138593
CD4_GZMA+ Tem	TGCT_X3	0.0613006				CD4_GZMA+ Tem	TGCT_X3	0.0613006
CD4_FOXP3+ Treg	TGCT_X3	0.0698294				CD4_FOXP3+ Treg	TGCT_X3	0.0698294
PDCD1+ Tex	TGCT_X3	0.0522388				PDCD1+ Tex	TGCT_X3	0.0522388
CD4_CXCL13+ Tex	TGCT_X3	0.0687633				CD4_CXCL13+ Tex	TGCT_X3	0.0687633
MKI67+ Tprof	TGCT_X3	0.011194				MKI67+ Tprof	TGCT_X3	0.011194
CCR7+ Tn	TGCT_X4	0.0636735				CCR7+ Tn	TGCT_X4	0.0636735
CD4_CCR7+ Tn	TGCT_X4	0.43102				CD4_CCR7+ Tn	TGCT_X4	0.43102
GZMK+ Tem	TGCT_X4	0.192653				GZMK+ Tem	TGCT_X4	0.192653
CX3CR1+ Temra	TGCT_X4	0.16				CX3CR1+ Temra	TGCT_X4	0.16
CD4_GZMA+ Tem	TGCT_X4	0.0204082				CD4_GZMA+ Tem	TGCT_X4	0.0204082
CD4_FOXP3+ Treg	TGCT_X4	0.0889796				CD4_FOXP3+ Treg	TGCT_X4	0.0889796
PDCD1+ Tex	TGCT_X4	0.00979592				PDCD1+ Tex	TGCT_X4	0.00979592
CD4_CXCL13+ Tex	TGCT_X4	0.0318367				CD4_CXCL13+ Tex	TGCT_X4	0.0318367
MKI67+ Tprof	TGCT_X4	0.00163265				MKI67+ Tprof	TGCT_X4	0.00163265

## Sheet: Fig 4f
	TJB	LD	HDD	YXW
CD3-N	43	193	22	103
CD3-T	70	361	53	256
PD1-N	1	3	1	3
PD1-T	6	28	15	57
N	2.32558	1.5544	4.54545	2.91262
T	8.57143	7.75623	28.3019	22.2656

[truncated: 5 more sheets: Fig 5d,Supplementary figure 5b, Fig 5g, Fig 6e, Fig 6f, Supplementary figure 6e]
